# Supplementary material for: Prey killing without invasion by Bdellovibrio bacteriovorus defective for a MIDAS-family adhesin
Source: Nat Commun. 2024 Apr 9;15:3078. doi: 10.1038/s41467-024-47412-3 (PMC11003981; doi:10.1038/s41467-024-47412-3)
Supplement: Supplementary file 4 — Supplementary Dataset 1 [file 41467_2024_47412_MOESM4_ESM.xlsx]

## Sheet: All proteins
Accession	# AAs	MW [kDa]	calc. pI	Description	Coverage	Score	# Proteins	# Unique Peptides	# Peptides	# PSMs	Area
P0A6F5	548	57.2927	4.94482	60 kDa chaperonin OS=Escherichia coli (strain K12) OX=83333 GN=groL PE=1 SV=2 - [CH60_ECOLI]	70.99	621.551	1	26	27	326	139493550698
P0A853	471	52.7396	6.22705	Tryptophanase OS=Escherichia coli (strain K12) OX=83333 GN=tnaA PE=1 SV=1 - [TNAA_ECOLI]	76.22	392.226	1	31	31	214	1.75097e+11
P0ABB4	460	50.2938	5.0083	ATP synthase subunit beta OS=Escherichia coli (strain K12) OX=83333 GN=atpD PE=1 SV=2 - [ATPB_ECOLI]	86.3	426.784	1	29	29	176	47242386868
P0AC41	588	64.3811	6.26514	Succinate dehydrogenase flavoprotein subunit OS=Escherichia coli (strain K12) OX=83333 GN=sdhA PE=1 SV=1 - [SDHA_ECOLI]	64.97	285.029	1	24	24	140	3.34542e+10
P0A8T7	1407	155.063	7.07861	DNA-directed RNA polymerase subunit beta' OS=Escherichia coli (strain K12) OX=83333 GN=rpoC PE=1 SV=1 - [RPOC_ECOLI]	53.02	293.069	1	57	62	126	1.77339e+10
P0A8V2	1342	150.538	5.26221	DNA-directed RNA polymerase subunit beta OS=Escherichia coli (strain K12) OX=83333 GN=rpoB PE=1 SV=1 - [RPOB_ECOLI]	55.44	266.804	2	56	57	123	1.84531e+10
P77243	483	53.9175	5.99854	2-methylcitrate dehydratase OS=Escherichia coli (strain K12) OX=83333 GN=prpD PE=1 SV=3 - [PRPD_ECOLI]	69.36	305.482	1	28	28	116	3.67455e+10
P0CE47	394	43.2563	5.45264	Elongation factor Tu 1 OS=Escherichia coli (strain K12) OX=83333 GN=tufA PE=1 SV=1 - [EFTU1_ECOLI]	64.47	256.811	2	19	19	114	5.85175e+10
P0ABB0	513	55.1878	6.12549	ATP synthase subunit alpha OS=Escherichia coli (strain K12) OX=83333 GN=atpA PE=1 SV=1 - [ATPA_ECOLI]	66.28	247.428	1	24	26	108	5.44039e+10
P69908	466	52.6512	5.41455	Glutamate decarboxylase alpha OS=Escherichia coli (strain K12) OX=83333 GN=gadA PE=1 SV=1 - [DCEA_ECOLI]	66.74	248.421	2	24	24	103	40682313328
P0A6F3	502	56.1953	5.50342	Glycerol kinase OS=Escherichia coli (strain K12) OX=83333 GN=glpK PE=1 SV=2 - [GLPK_ECOLI]	63.55	204.823	1	24	24	93	4.43553e+10
P25553	479	52.2397	5.14795	Lactaldehyde dehydrogenase OS=Escherichia coli (strain K12) OX=83333 GN=aldA PE=1 SV=2 - [ALDA_ECOLI]	60.54	168.719	1	24	24	93	4.19427e+10
P0AFG8	887	99.606	5.68115	Pyruvate dehydrogenase E1 component OS=Escherichia coli (strain K12) OX=83333 GN=aceE PE=1 SV=2 - [ODP1_ECOLI]	52.09	208.084	1	34	34	92	1.5401e+10
P0A6Y8	638	69.0725	4.97021	Chaperone protein DnaK OS=Escherichia coli (strain K12) OX=83333 GN=dnaK PE=1 SV=2 - [DNAK_ECOLI]	55.64	207.662	1	30	30	88	24718930345
P07014	238	26.7522	6.72705	Succinate dehydrogenase iron-sulfur subunit OS=Escherichia coli (strain K12) OX=83333 GN=sdhB PE=1 SV=1 - [SDHB_ECOLI]	69.75	144.677	1	18	18	87	3.98596e+10
P0A9G6	434	47.4916	5.31299	Isocitrate lyase OS=Escherichia coli (strain K12) OX=83333 GN=aceA PE=1 SV=1 - [ACEA_ECOLI]	56.68	178.773	1	20	20	84	6.7063e+10
P0ABH7	427	47.9839	6.68311	Citrate synthase OS=Escherichia coli (strain K12) OX=83333 GN=gltA PE=1 SV=1 - [CISY_ECOLI]	75.18	198.499	1	20	20	81	1.07178e+11
P0A9B2	331	35.5102	7.10791	Glyceraldehyde-3-phosphate dehydrogenase A OS=Escherichia coli (strain K12) OX=83333 GN=gapA PE=1 SV=2 - [G3P1_ECOLI]	64.35	178.345	2	18	18	80	9.36345e+10
P0A6M8	704	77.5325	5.37646	Elongation factor G OS=Escherichia coli (strain K12) OX=83333 GN=fusA PE=1 SV=2 - [EFG_ECOLI]	57.81	200.674	2	26	26	78	1.52947e+10
P06959	630	66.0548	5.17334	Dihydrolipoyllysine-residue acetyltransferase component of pyruvate dehydrogenase complex OS=Escherichia coli (strain K12) OX=83333 GN=aceF PE=1 SV=3 - [ODP2_ECOLI]	53.02	145.107	1	25	25	77	2.5651e+10
P76558	759	82.3648	5.50342	NADP-dependent malic enzyme OS=Escherichia coli (strain K12) OX=83333 GN=maeB PE=1 SV=1 - [MAO2_ECOLI]	62.71	182.107	1	33	33	74	1.69813e+10
Q46938	278	31.0562	6.12549	4-deoxy-L-threo-5-hexosulose-uronate ketol-isomerase OS=Escherichia coli (strain K12) OX=83333 GN=kduI PE=1 SV=1 - [KDUI_ECOLI]	70.5	136.19	1	14	14	72	2.73957e+10
P13029	726	79.9741	5.31299	Catalase-peroxidase OS=Escherichia coli (strain K12) OX=83333 GN=katG PE=1 SV=2 - [KATG_ECOLI]	46.83	125.78	1	32	32	71	1.59449e+10
P0A9Q7	891	96.0667	6.78564	Aldehyde-alcohol dehydrogenase OS=Escherichia coli (strain K12) OX=83333 GN=adhE PE=1 SV=2 - [ADHE_ECOLI]	49.27	154.526	1	30	30	70	1.28864e+10
P36683	865	93.439	5.40186	Aconitate hydratase B OS=Escherichia coli (strain K12) OX=83333 GN=acnB PE=1 SV=3 - [ACNB_ECOLI]	45.66	135.415	1	28	28	68	9.55513e+09
P0A836	388	41.3667	5.51611	Succinate--CoA ligase [ADP-forming] subunit beta OS=Escherichia coli (strain K12) OX=83333 GN=sucC PE=1 SV=1 - [SUCC_ECOLI]	56.7	111.318	1	18	18	67	4.25886e+10
P09373	760	85.3027	6.01123	Formate acetyltransferase 1 OS=Escherichia coli (strain K12) OX=83333 GN=pflB PE=1 SV=2 - [PFLB_ECOLI]	57.24	115.749	1	28	30	62	1.93058e+10
P23843	543	60.8609	6.49365	Periplasmic oligopeptide-binding protein OS=Escherichia coli (strain K12) OX=83333 GN=oppA PE=1 SV=2 - [OPPA_ECOLI]	69.06	132.578	1	26	26	62	19634822108
P0AGE9	289	29.7585	6.78564	Succinate--CoA ligase [ADP-forming] subunit alpha OS=Escherichia coli (strain K12) OX=83333 GN=sucD PE=1 SV=2 - [SUCD_ECOLI]	62.28	115.456	1	11	11	60	4.26055e+10
P33599	596	68.1925	6.41748	NADH-quinone oxidoreductase subunit C/D OS=Escherichia coli (strain K12) OX=83333 GN=nuoC PE=1 SV=3 - [NUOCD_ECOLI]	65.1	96.7292	1	31	31	57	9.67667e+09
P08200	416	45.7275	5.26221	Isocitrate dehydrogenase [NADP] OS=Escherichia coli (strain K12) OX=83333 GN=icd PE=1 SV=1 - [IDH_ECOLI]	46.88	101.864	1	17	17	56	2.05398e+10
P62399	179	20.2887	9.48096	50S ribosomal protein L5 OS=Escherichia coli (strain K12) OX=83333 GN=rplE PE=1 SV=2 - [RL5_ECOLI]	52.51	84.0697	1	12	12	51	3.178e+10
Q46851	346	38.8077	7.23975	L-glyceraldehyde 3-phosphate reductase OS=Escherichia coli (strain K12) OX=83333 GN=gpr PE=1 SV=1 - [GPR_ECOLI]	77.46	138.178	1	23	23	51	1.45155e+10
P00350	468	51.4493	5.14795	6-phosphogluconate dehydrogenase, decarboxylating OS=Escherichia coli (strain K12) OX=83333 GN=gnd PE=1 SV=2 - [6PGD_ECOLI]	64.74	126.141	1	25	25	51	2.12179e+10
P0A7Z4	329	36.4892	5.05908	DNA-directed RNA polymerase subunit alpha OS=Escherichia coli (strain K12) OX=83333 GN=rpoA PE=1 SV=1 - [RPOA_ECOLI]	69	118.886	1	17	17	50	1.99778e+10
P0A9C5	469	51.8707	5.46533	Glutamine synthetase OS=Escherichia coli (strain K12) OX=83333 GN=glnA PE=1 SV=2 - [GLN1B_ECOLI]	62.69	117.751	1	18	18	49	1.2388e+10
CON_LysC	653	68.0834	7.23975	SWISS-PROT:P15636 Protease I precursor Lysyl endopeptidase Achromobacter lyticus.	26.03	125.606	1	12	12	48	1.71791e+10
P0A8G3	470	53.9526	5.70654	Uronate isomerase OS=Escherichia coli (strain K12) OX=83333 GN=uxaC PE=2 SV=1 - [UXAC_ECOLI]	65.32	109.35	1	21	21	48	9.93757e+09
P37685	512	56.2705	5.64307	Aldehyde dehydrogenase B OS=Escherichia coli (strain K12) OX=83333 GN=aldB PE=1 SV=2 - [ALDB_ECOLI]	53.52	124.137	1	16	16	48	2.35589e+10
P0A799	387	41.0926	5.22412	Phosphoglycerate kinase OS=Escherichia coli (strain K12) OX=83333 GN=pgk PE=1 SV=2 - [PGK_ECOLI]	60.98	104.998	1	18	18	45	1.1552e+10
P33602	908	100.236	6.25244	NADH-quinone oxidoreductase subunit G OS=Escherichia coli (strain K12) OX=83333 GN=nuoG PE=1 SV=4 - [NUOG_ECOLI]	47.14	98.9095	1	27	27	45	5.3509e+09
P05055	711	77.053	5.21143	Polyribonucleotide nucleotidyltransferase OS=Escherichia coli (strain K12) OX=83333 GN=pnp PE=1 SV=3 - [PNP_ECOLI]	45.85	96.7875	1	23	23	44	6983805752
P0AG67	557	61.1207	4.98291	30S ribosomal protein S1 OS=Escherichia coli (strain K12) OX=83333 GN=rpsA PE=1 SV=1 - [RS1_ECOLI]	39.32	84.3814	1	20	20	42	1.33217e+10
P13035	501	56.7151	7.44482	Aerobic glycerol-3-phosphate dehydrogenase OS=Escherichia coli (strain K12) OX=83333 GN=glpD PE=1 SV=3 - [GLPD_ECOLI]	57.49	93.6071	1	23	23	42	7.66784e+09
P07395	795	87.3234	5.30029	Phenylalanine--tRNA ligase beta subunit OS=Escherichia coli (strain K12) OX=83333 GN=pheT PE=1 SV=2 - [SYFB_ECOLI]	46.42	78.6883	1	27	27	41	4.95432e+09
P61889	312	32.3172	5.77002	Malate dehydrogenase OS=Escherichia coli (strain K12) OX=83333 GN=mdh PE=1 SV=1 - [MDH_ECOLI]	73.08	105.626	1	15	15	40	1.63284e+10
P68767	503	54.845	7.2251	Cytosol aminopeptidase OS=Escherichia coli (strain K12) OX=83333 GN=pepA PE=1 SV=1 - [AMPA_ECOLI]	63.82	91.6472	1	19	19	40	6992279537
P0AD61	470	50.6973	6.0874	Pyruvate kinase I OS=Escherichia coli (strain K12) OX=83333 GN=pykF PE=1 SV=1 - [KPYK1_ECOLI]	47.87	92.6906	1	15	15	40	1.61574e+10
P0AES4	875	96.9034	5.19873	DNA gyrase subunit A OS=Escherichia coli (strain K12) OX=83333 GN=gyrA PE=1 SV=1 - [GYRA_ECOLI]	32.11	79.2655	1	24	24	39	4.66314e+09
P0A6P9	432	45.6264	5.47803	Enolase OS=Escherichia coli (strain K12) OX=83333 GN=eno PE=1 SV=2 - [ENO_ECOLI]	47.92	85.4404	1	12	12	39	2.34636e+10
P0A9P0	474	50.6566	6.15088	Dihydrolipoyl dehydrogenase OS=Escherichia coli (strain K12) OX=83333 GN=lpdA PE=1 SV=2 - [DLDH_ECOLI]	47.47	77.0419	1	16	16	39	1.32548e+10
P00490	797	90.4656	7.38623	Maltodextrin phosphorylase OS=Escherichia coli (strain K12) OX=83333 GN=malP PE=1 SV=7 - [PHSM_ECOLI]	37.89	62.1487	1	24	24	39	4.79593e+09
P21889	590	65.8716	5.69385	Aspartate--tRNA ligase OS=Escherichia coli (strain K12) OX=83333 GN=aspS PE=1 SV=1 - [SYD_ECOLI]	51.02	87.3008	1	27	28	38	3881630329
P63284	857	95.5259	5.51611	Chaperone protein ClpB OS=Escherichia coli (strain K12) OX=83333 GN=clpB PE=1 SV=1 - [CLPB_ECOLI]	43.41	88.2435	3	26	26	38	2.65985e+09
P0AFG3	933	104.996	6.49365	2-oxoglutarate dehydrogenase E1 component OS=Escherichia coli (strain K12) OX=83333 GN=sucA PE=1 SV=1 - [ODO1_ECOLI]	36.76	73.3773	1	25	25	37	3413393191
P33195	957	104.31	5.99854	Glycine dehydrogenase (decarboxylating) OS=Escherichia coli (strain K12) OX=83333 GN=gcvP PE=1 SV=3 - [GCSP_ECOLI]	40.75	66.2828	1	26	26	37	4589796434
Q6MNG6	190	19.603	9.02686	Fimbrial protein pilA OS=Bdellovibrio bacteriovorus (strain ATCC 15356 / DSM 50701 / NCIMB 9529 / HD100) OX=264462 GN=pilA PE=4 SV=1 - [Q6MNG6_BDEBA]	52.11	67.1035	1	5	5	37	2.69685e+10
P0AAI3	644	70.6634	6.23975	ATP-dependent zinc metalloprotease FtsH OS=Escherichia coli (strain K12) OX=83333 GN=ftsH PE=1 SV=1 - [FTSH_ECOLI]	38.66	96.2441	1	23	23	36	4.63646e+09
P08997	533	60.2355	5.59229	Malate synthase A OS=Escherichia coli (strain K12) OX=83333 GN=aceB PE=1 SV=1 - [MASY_ECOLI]	55.53	67.216	1	19	19	35	5.05165e+09
P00452	761	85.7212	6.17627	Ribonucleoside-diphosphate reductase 1 subunit alpha OS=Escherichia coli (strain K12) OX=83333 GN=nrdA PE=1 SV=2 - [RIR1_ECOLI]	35.87	51.4429	1	21	21	33	5609292024
P31224	1049	113.501	5.56689	Multidrug efflux pump subunit AcrB OS=Escherichia coli (strain K12) OX=83333 GN=acrB PE=1 SV=1 - [ACRB_ECOLI]	26.98	67.5112	1	19	20	33	5.01281e+09
P0A7A7	807	91.3235	8.38232	Glycerol-3-phosphate acyltransferase OS=Escherichia coli (strain K12) OX=83333 GN=plsB PE=1 SV=2 - [PLSB_ECOLI]	41.39	73.4523	1	22	22	32	2.29273e+09
P0A910	346	37.1777	6.41748	Outer membrane protein A OS=Escherichia coli (strain K12) OX=83333 GN=ompA PE=1 SV=1 - [OMPA_ECOLI]	32.66	65.6406	1	10	10	32	73985840095
P0AC33	548	60.2606	6.55127	Fumarate hydratase class I, aerobic OS=Escherichia coli (strain K12) OX=83333 GN=fumA PE=1 SV=2 - [FUMA_ECOLI]	55.29	62.754	2	19	19	32	6.75051e+09
P61175	110	12.2188	10.228	50S ribosomal protein L22 OS=Escherichia coli (strain K12) OX=83333 GN=rplV PE=1 SV=1 - [RL22_ECOLI]	50.91	59.4798	1	9	9	31	4.74172e+10
P00961	689	76.765	5.43994	Glycine--tRNA ligase beta subunit OS=Escherichia coli (strain K12) OX=83333 GN=glyS PE=1 SV=4 - [SYGB_ECOLI]	41.8	72.5894	1	19	19	31	2420999034
P0C8J6	284	30.7926	6.34131	D-tagatose-1,6-bisphosphate aldolase subunit GatY OS=Escherichia coli (strain K12) OX=83333 GN=gatY PE=1 SV=1 - [GATY_ECOLI]	39.08	76.9686	1	7	7	30	25186017737
Q6MJ00	396	43.2384	6.26514	Elongation factor Tu OS=Bdellovibrio bacteriovorus (strain ATCC 15356 / DSM 50701 / NCIMB 9529 / HD100) OX=264462 GN=tuf PE=3 SV=1 - [EFTU_BDEBA]	43.43	46.3277	1	12	12	30	2.4484e+09
P68919	94	10.6867	9.59814	50S ribosomal protein L25 OS=Escherichia coli (strain K12) OX=83333 GN=rplY PE=1 SV=1 - [RL25_ECOLI]	61.7	45.0515	1	7	7	29	1.24053e+10
P37769	253	27.0529	5.42725	2-dehydro-3-deoxy-D-gluconate 5-dehydrogenase OS=Escherichia coli (strain K12) OX=83333 GN=kduD PE=1 SV=2 - [KDUD_ECOLI]	62.45	53.2737	1	14	14	29	1.18844e+10
P22259	540	59.606	5.70654	Phosphoenolpyruvate carboxykinase (ATP) OS=Escherichia coli (strain K12) OX=83333 GN=pckA PE=1 SV=2 - [PCKA_ECOLI]	47.41	69.1888	1	20	20	29	3997966241
P33025	312	32.8894	5.50342	Pseudouridine-5'-phosphate glycosidase OS=Escherichia coli (strain K12) OX=83333 GN=psuG PE=1 SV=1 - [PSUG_ECOLI]	66.03	61.389	1	15	15	29	1.25099e+10
P22256	426	45.7455	6.16357	4-aminobutyrate aminotransferase GabT OS=Escherichia coli (strain K12) OX=83333 GN=gabT PE=1 SV=1 - [GABT_ECOLI]	68.08	71.9883	1	17	17	29	9.43708e+09
Q6MJA9	626	62.7253	4.76709	Uncharacterized protein OS=Bdellovibrio bacteriovorus (strain ATCC 15356 / DSM 50701 / NCIMB 9529 / HD100) OX=264462 GN=Bd2872 PE=4 SV=1 - [Q6MJA9_BDEBA]	36.9	55.5044	1	12	12	29	8.94572e+09
P0A7V8	206	23.4546	10.0522	30S ribosomal protein S4 OS=Escherichia coli (strain K12) OX=83333 GN=rpsD PE=1 SV=2 - [RS4_ECOLI]	42.72	47.2222	1	8	8	28	2.79559e+10
P0ABT2	167	18.6837	6.11279	DNA protection during starvation protein OS=Escherichia coli (strain K12) OX=83333 GN=dps PE=1 SV=2 - [DPS_ECOLI]	73.05	45.8528	1	10	10	28	1.60507e+10
P0AAG0	327	35.8214	6.62451	Dipeptide transport ATP-binding protein DppD OS=Escherichia coli (strain K12) OX=83333 GN=dppD PE=1 SV=1 - [DPPD_ECOLI]	44.95	52.4149	1	12	12	28	1.00227e+10
P0AC38	478	52.3225	5.2876	Aspartate ammonia-lyase OS=Escherichia coli (strain K12) OX=83333 GN=aspA PE=1 SV=1 - [ASPA_ECOLI]	39.75	49.3324	1	15	15	28	1.10395e+10
P04825	870	98.8567	5.31299	Aminopeptidase N OS=Escherichia coli (strain K12) OX=83333 GN=pepN PE=1 SV=2 - [AMPN_ECOLI]	31.72	56.9667	1	17	19	28	3.0931e+09
P27302	663	72.1659	5.66846	Transketolase 1 OS=Escherichia coli (strain K12) OX=83333 GN=tktA PE=1 SV=5 - [TKT1_ECOLI]	35.29	56.8096	1	14	15	28	9.62994e+09
P0A9C0	542	58.9214	6.63916	Anaerobic glycerol-3-phosphate dehydrogenase subunit A OS=Escherichia coli (strain K12) OX=83333 GN=glpA PE=1 SV=1 - [GLPA_ECOLI]	46.49	64.2488	1	17	17	27	3212696621
P00956	938	104.231	6.01123	Isoleucine--tRNA ligase OS=Escherichia coli (strain K12) OX=83333 GN=ileS PE=1 SV=5 - [SYI_ECOLI]	27.93	46.6724	1	21	21	27	1703161378
P31660	389	43.075	7.1665	2-methylcitrate synthase OS=Escherichia coli (strain K12) OX=83333 GN=prpC PE=1 SV=2 - [PRPC_ECOLI]	41.9	58.9022	1	11	11	27	8.13483e+09
P0A6B7	404	45.0609	6.3667	Cysteine desulfurase IscS OS=Escherichia coli (strain K12) OX=83333 GN=iscS PE=1 SV=1 - [ISCS_ECOLI]	49.01	53.4478	1	15	15	27	6.01506e+09
P09394	358	40.8173	5.60498	Glycerophosphodiester phosphodiesterase, periplasmic OS=Escherichia coli (strain K12) OX=83333 GN=glpQ PE=1 SV=2 - [GLPQ_ECOLI]	46.93	51.1768	1	14	14	27	7758748597
P0A7W1	167	17.5923	10.1108	30S ribosomal protein S5 OS=Escherichia coli (strain K12) OX=83333 GN=rpsE PE=1 SV=2 - [RS5_ECOLI]	52.1	40.958	1	6	6	26	19781679243
P0A7V0	241	26.7268	7.13721	30S ribosomal protein S2 OS=Escherichia coli (strain K12) OX=83333 GN=rpsB PE=1 SV=2 - [RS2_ECOLI]	54.77	55.1076	1	8	9	26	1.12295e+10
P28635	271	29.4136	5.2876	D-methionine-binding lipoprotein MetQ OS=Escherichia coli (strain K12) OX=83333 GN=metQ PE=1 SV=2 - [METQ_ECOLI]	71.96	57.3561	1	13	13	26	9.2326e+09
P16659	572	63.6527	5.23682	Proline--tRNA ligase OS=Escherichia coli (strain K12) OX=83333 GN=proS PE=1 SV=4 - [SYP_ECOLI]	43.36	57.6915	1	17	18	26	1.83248e+09
P0AG44	127	14.3557	11.0483	50S ribosomal protein L17 OS=Escherichia coli (strain K12) OX=83333 GN=rplQ PE=1 SV=1 - [RL17_ECOLI]	29.13	42.5183	1	5	5	25	27852339128
P60438	209	22.2298	9.90576	50S ribosomal protein L3 OS=Escherichia coli (strain K12) OX=83333 GN=rplC PE=1 SV=1 - [RL3_ECOLI]	48.8	43.7349	1	9	9	25	3.19706e+10
P67910	310	34.8711	4.93213	ADP-L-glycero-D-manno-heptose-6-epimerase OS=Escherichia coli (strain K12) OX=83333 GN=hldD PE=1 SV=1 - [HLDD_ECOLI]	53.23	46.7629	1	14	14	25	8.54285e+09
P0AFG6	405	43.984	5.80811	Dihydrolipoyllysine-residue succinyltransferase component of 2-oxoglutarate dehydrogenase complex OS=Escherichia coli (strain K12) OX=83333 GN=sucB PE=1 SV=2 - [ODO2_ECOLI]	36.54	54.5156	1	12	12	25	1.76646e+10
P07813	860	97.1713	5.30029	Leucine--tRNA ligase OS=Escherichia coli (strain K12) OX=83333 GN=leuS PE=1 SV=2 - [SYL_ECOLI]	34.42	60.4936	1	21	21	25	2.14156e+09
P0A6V1	431	48.6665	6.13818	Glucose-1-phosphate adenylyltransferase OS=Escherichia coli (strain K12) OX=83333 GN=glgC PE=1 SV=2 - [GLGC_ECOLI]	51.97	60.0088	1	16	16	25	4.77941e+09
P25526	482	51.6876	5.60498	Succinate-semialdehyde dehydrogenase [NADP(+)] GabD OS=Escherichia coli (strain K12) OX=83333 GN=gabD PE=1 SV=1 - [GABD_ECOLI]	43.78	64.3506	1	15	15	25	4.83052e+09
P02942	551	59.4063	4.97021	Methyl-accepting chemotaxis protein I OS=Escherichia coli (strain K12) OX=83333 GN=tsr PE=1 SV=2 - [MCP1_ECOLI]	45.19	43.8415	2	12	14	25	5.92394e+09
P37330	723	80.4379	6.17627	Malate synthase G OS=Escherichia coli (strain K12) OX=83333 GN=glcB PE=1 SV=3 - [MASZ_ECOLI]	30.57	52.0373	1	18	18	25	2.43599e+09
P21165	443	50.1443	5.98584	Xaa-Pro dipeptidase OS=Escherichia coli (strain K12) OX=83333 GN=pepQ PE=1 SV=2 - [PEPQ_ECOLI]	53.27	54.4792	1	17	17	24	3.9319e+09
P0AE08	187	20.7484	5.17334	Alkyl hydroperoxide reductase C OS=Escherichia coli (strain K12) OX=83333 GN=ahpC PE=1 SV=2 - [AHPC_ECOLI]	54.55	45.4828	1	10	10	24	29802139430
P04949	498	51.2646	4.729	Flagellin OS=Escherichia coli (strain K12) OX=83333 GN=fliC PE=1 SV=2 - [FLIC_ECOLI]	49.2	59.8469	1	12	12	24	6.99076e+09
P02359	179	20.0067	10.3599	30S ribosomal protein S7 OS=Escherichia coli (strain K12) OX=83333 GN=rpsG PE=1 SV=3 - [RS7_ECOLI]	52.51	64.3138	1	10	10	23	2.32053e+10
P0A825	417	45.288	6.48096	Serine hydroxymethyltransferase OS=Escherichia coli (strain K12) OX=83333 GN=glyA PE=1 SV=1 - [GLYA_ECOLI]	42.21	63.4395	1	12	12	23	6485501918
P77455	681	72.9565	6.45557	Bifunctional protein PaaZ OS=Escherichia coli (strain K12) OX=83333 GN=paaZ PE=1 SV=1 - [PAAZ_ECOLI]	25.99	48.4327	1	12	12	23	4.32466e+09
P0ABC3	334	37.6265	6.68311	Modulator of FtsH protease HflC OS=Escherichia coli (strain K12) OX=83333 GN=hflC PE=1 SV=1 - [HFLC_ECOLI]	41.32	47.1865	1	13	13	23	6711975735
P0AB71	359	39.1226	5.85889	Fructose-bisphosphate aldolase class 2 OS=Escherichia coli (strain K12) OX=83333 GN=fbaA PE=1 SV=2 - [ALF_ECOLI]	64.35	47.0447	1	11	11	23	1.28134e+10
P0A717	315	34.1967	5.43994	Ribose-phosphate pyrophosphokinase OS=Escherichia coli (strain K12) OX=83333 GN=prs PE=1 SV=2 - [KPRS_ECOLI]	56.19	50.3125	1	13	13	23	4501684978
P25516	891	97.6158	5.88428	Aconitate hydratase A OS=Escherichia coli (strain K12) OX=83333 GN=acnA PE=1 SV=3 - [ACNA_ECOLI]	32.66	44.8122	2	19	19	23	1.39707e+09
P0AES6	804	89.8939	6.06201	DNA gyrase subunit B OS=Escherichia coli (strain K12) OX=83333 GN=gyrB PE=1 SV=2 - [GYRB_ECOLI]	31.84	46.9169	1	17	17	22	1.3173e+09
P0A7K6	115	13.1252	10.6235	50S ribosomal protein L19 OS=Escherichia coli (strain K12) OX=83333 GN=rplS PE=1 SV=2 - [RL19_ECOLI]	44.35	44.6978	1	5	5	22	3.90694e+10
P0A7L0	234	24.7143	9.64209	50S ribosomal protein L1 OS=Escherichia coli (strain K12) OX=83333 GN=rplA PE=1 SV=2 - [RL1_ECOLI]	42.31	57.5822	1	9	9	22	1.51102e+10
P0A6Z3	624	71.3784	5.21143	Chaperone protein HtpG OS=Escherichia coli (strain K12) OX=83333 GN=htpG PE=1 SV=1 - [HTPG_ECOLI]	33.65	32.4037	1	16	16	22	2245149478
P07913	341	37.2148	6.37939	L-threonine 3-dehydrogenase OS=Escherichia coli (strain K12) OX=83333 GN=tdh PE=1 SV=1 - [TDH_ECOLI]	47.21	48.2377	1	11	11	22	8.37704e+09
P21177	729	79.5434	6.17627	Fatty acid oxidation complex subunit alpha OS=Escherichia coli (strain K12) OX=83333 GN=fadB PE=1 SV=2 - [FADB_ECOLI]	26.75	50.4229	1	16	16	22	2.59521e+09
P0ABA4	177	19.32	5.021	ATP synthase subunit delta OS=Escherichia coli (strain K12) OX=83333 GN=atpH PE=1 SV=1 - [ATPD_ECOLI]	43.5	52.9037	1	5	5	22	12045362444
P00582	928	103.054	5.57959	DNA polymerase I OS=Escherichia coli (strain K12) OX=83333 GN=polA PE=1 SV=1 - [DPO1_ECOLI]	26.29	44.8538	1	18	18	22	1.22383e+09
P07017	553	59.9066	5.56689	Methyl-accepting chemotaxis protein II OS=Escherichia coli (strain K12) OX=83333 GN=tar PE=1 SV=2 - [MCP2_ECOLI]	30.2	52.5224	2	7	10	22	4751354456
Q6ML11	995	108.19	7.51807	Uncharacterized protein OS=Bdellovibrio bacteriovorus (strain ATCC 15356 / DSM 50701 / NCIMB 9529 / HD100) OX=264462 GN=Bd2212 PE=4 SV=1 - [Q6ML11_BDEBA]	30.85	39.1473	1	18	18	22	9.95546e+08
P0A7D4	432	47.3153	5.49072	Adenylosuccinate synthetase OS=Escherichia coli (strain K12) OX=83333 GN=purA PE=1 SV=2 - [PURA_ECOLI]	47.92	32.2868	1	14	14	21	1.82782e+09
P21513	1061	118.125	5.61768	Ribonuclease E OS=Escherichia coli (strain K12) OX=83333 GN=rne PE=1 SV=6 - [RNE_ECOLI]	25.54	47.8219	1	17	17	21	1.51804e+09
P31658	283	31.1706	6.02393	Protein/nucleic acid deglycase 1 OS=Escherichia coli (strain K12) OX=83333 GN=hchA PE=1 SV=3 - [HCHA_ECOLI]	48.41	39.3183	1	11	11	21	5980821785
P33232	396	42.701	6.81494	L-lactate dehydrogenase OS=Escherichia coli (strain K12) OX=83333 GN=lldD PE=1 SV=1 - [LLDD_ECOLI]	44.7	39.6692	1	14	14	21	3.12e+09
P0AEX9	396	43.3604	5.70654	Maltose/maltodextrin-binding periplasmic protein OS=Escherichia coli (strain K12) OX=83333 GN=malE PE=1 SV=1 - [MALE_ECOLI]	42.68	45.6046	1	12	12	21	5.60126e+09
P0A7W7	130	14.1175	9.42236	30S ribosomal protein S8 OS=Escherichia coli (strain K12) OX=83333 GN=rpsH PE=1 SV=2 - [RS8_ECOLI]	34.62	34.5053	1	7	7	20	1.20268e+10
P0AA10	142	16.0085	9.90576	50S ribosomal protein L13 OS=Escherichia coli (strain K12) OX=83333 GN=rplM PE=1 SV=1 - [RL13_ECOLI]	48.59	39.9094	1	7	7	20	2.6809e+10
P0AG55	177	18.8922	9.70068	50S ribosomal protein L6 OS=Escherichia coli (strain K12) OX=83333 GN=rplF PE=1 SV=2 - [RL6_ECOLI]	46.89	32.2234	1	9	9	20	2.10987e+10
P0A7S9	118	13.0913	10.7847	30S ribosomal protein S13 OS=Escherichia coli (strain K12) OX=83333 GN=rpsM PE=1 SV=2 - [RS13_ECOLI]	61.02	47.8963	1	8	8	20	3.68523e+10
P10408	901	101.959	5.60498	Protein translocase subunit SecA OS=Escherichia coli (strain K12) OX=83333 GN=secA PE=1 SV=2 - [SECA_ECOLI]	27.75	48.0314	1	17	17	20	1.53906e+09
P0A870	317	35.1973	5.21143	Transaldolase B OS=Escherichia coli (strain K12) OX=83333 GN=talB PE=1 SV=2 - [TALB_ECOLI]	48.58	41.0977	1	11	12	20	6.21534e+09
P31120	445	47.5135	6.02393	Phosphoglucosamine mutase OS=Escherichia coli (strain K12) OX=83333 GN=glmM PE=1 SV=3 - [GLMM_ECOLI]	42.02	32.9346	1	14	14	20	2.33387e+09
P76143	291	31.8721	6.53662	3-hydroxy-5-phosphonooxypentane-2,4-dione thiolase OS=Escherichia coli (strain K12) OX=83333 GN=lsrF PE=1 SV=1 - [LSRF_ECOLI]	61.51	41.7608	1	12	12	20	3.80172e+09
P12758	253	27.1418	6.21436	Uridine phosphorylase OS=Escherichia coli (strain K12) OX=83333 GN=udp PE=1 SV=3 - [UDP_ECOLI]	66.01	43.6105	1	10	10	20	4268368643
P0A6T1	549	61.491	6.29053	Glucose-6-phosphate isomerase OS=Escherichia coli (strain K12) OX=83333 GN=pgi PE=1 SV=1 - [G6PI_ECOLI]	35.15	40.6627	3	14	14	20	3.38623e+09
P37313	334	37.5365	8.85107	Dipeptide transport ATP-binding protein DppF OS=Escherichia coli (strain K12) OX=83333 GN=dppF PE=3 SV=1 - [DPPF_ECOLI]	36.53	52.7349	1	8	8	20	6.32388e+09
P31979	445	49.261	6.85889	NADH-quinone oxidoreductase subunit F OS=Escherichia coli (strain K12) OX=83333 GN=nuoF PE=1 SV=3 - [NUOF_ECOLI]	38.2	32.9989	1	14	14	20	5.8289e+09
P15288	485	52.8822	5.38916	Cytosol non-specific dipeptidase OS=Escherichia coli (strain K12) OX=83333 GN=pepD PE=1 SV=3 - [PEPD_ECOLI]	37.11	50.4566	1	14	14	20	4.82378e+09
P60723	201	22.0729	9.72998	50S ribosomal protein L4 OS=Escherichia coli (strain K12) OX=83333 GN=rplD PE=1 SV=1 - [RL4_ECOLI]	33.33	35.3727	1	6	6	19	3.19946e+10
P0ADY3	123	13.5325	10.4185	50S ribosomal protein L14 OS=Escherichia coli (strain K12) OX=83333 GN=rplN PE=1 SV=1 - [RL14_ECOLI]	50.41	30.6278	1	5	5	19	18243646167
P00962	554	63.4378	6.27783	Glutamine--tRNA ligase OS=Escherichia coli (strain K12) OX=83333 GN=glnS PE=1 SV=3 - [SYQ_ECOLI]	36.82	40.804	1	14	14	19	1.73081e+09
P09372	197	21.7842	4.75439	Protein GrpE OS=Escherichia coli (strain K12) OX=83333 GN=grpE PE=1 SV=1 - [GRPE_ECOLI]	26.4	32.1856	1	4	4	19	8.29162e+09
P0AAB4	497	55.5683	5.50342	3-octaprenyl-4-hydroxybenzoate carboxy-lyase OS=Escherichia coli (strain K12) OX=83333 GN=ubiD PE=1 SV=1 - [UBID_ECOLI]	30.38	46.3564	1	13	13	19	1156599262
P0ABD5	319	35.2193	6.03662	Acetyl-coenzyme A carboxylase carboxyl transferase subunit alpha OS=Escherichia coli (strain K12) OX=83333 GN=accA PE=1 SV=2 - [ACCA_ECOLI]	49.84	52.1234	1	11	11	19	7.39091e+09
P0ABA6	287	31.5573	8.76318	ATP synthase gamma chain OS=Escherichia coli (strain K12) OX=83333 GN=atpG PE=1 SV=1 - [ATPG_ECOLI]	57.49	33.4691	1	13	13	19	1.11966e+10
P0A940	810	90.4965	5.12256	Outer membrane protein assembly factor BamA OS=Escherichia coli (strain K12) OX=83333 GN=bamA PE=1 SV=1 - [BAMA_ECOLI]	24.32	42.332	1	16	16	19	3.14308e+09
Q47146	814	89.1678	8.08936	Acyl-coenzyme A dehydrogenase OS=Escherichia coli (strain K12) OX=83333 GN=fadE PE=2 SV=2 - [FADE_ECOLI]	26.29	34.7735	1	14	14	19	1669718531
P00509	396	43.546	5.77002	Aspartate aminotransferase OS=Escherichia coli (strain K12) OX=83333 GN=aspC PE=1 SV=1 - [AAT_ECOLI]	37.12	25.1087	1	14	14	19	4.09047e+09
P37647	309	33.9411	5.03369	2-dehydro-3-deoxygluconokinase OS=Escherichia coli (strain K12) OX=83333 GN=kdgK PE=1 SV=1 - [KDGK_ECOLI]	37.22	42.1464	1	10	10	19	5.04201e+09
P0A9M0	784	87.3828	6.39209	Lon protease OS=Escherichia coli (strain K12) OX=83333 GN=lon PE=1 SV=1 - [LON_ECOLI]	26.28	31.2579	1	16	16	18	1207343345
P77804	502	54.6549	5.17334	Protein YdgA OS=Escherichia coli (strain K12) OX=83333 GN=ydgA PE=1 SV=1 - [YDGA_ECOLI]	42.43	37.4936	1	15	15	18	1.63049e+09
P06612	865	97.2883	8.45557	DNA topoisomerase 1 OS=Escherichia coli (strain K12) OX=83333 GN=topA PE=1 SV=2 - [TOP1_ECOLI]	26.36	29.9947	1	16	16	18	1496199167
P0AET2	108	12.035	6.01123	Acid stress chaperone HdeB OS=Escherichia coli (strain K12) OX=83333 GN=hdeB PE=1 SV=1 - [HDEB_ECOLI]	49.07	23.2372	1	4	4	18	1.38395e+10
P32176	1016	112.479	7.28369	Formate dehydrogenase-O major subunit OS=Escherichia coli (strain K12) OX=83333 GN=fdoG PE=1 SV=5 - [FDOG_ECOLI]	21.75	24.1006	1	15	15	18	6.22404e+08
P21367	208	23.0858	5.41455	Probable hydrolase YcaC OS=Escherichia coli (strain K12) OX=83333 GN=ycaC PE=1 SV=1 - [YCAC_ECOLI]	63.46	39.0118	1	8	8	18	6.62886e+09
Q6MJP4	924	102.596	8.45557	Uncharacterized protein OS=Bdellovibrio bacteriovorus (strain ATCC 15356 / DSM 50701 / NCIMB 9529 / HD100) OX=264462 GN=Bd2726 PE=4 SV=1 - [Q6MJP4_BDEBA]	23.48	33.0153	1	13	14	18	9.50766e+08
P0A7R1	149	15.7595	6.58057	50S ribosomal protein L9 OS=Escherichia coli (strain K12) OX=83333 GN=rplI PE=1 SV=1 - [RL9_ECOLI]	57.05	29.2444	1	9	9	17	30804101124
P07003	572	61.9716	6.27783	Pyruvate dehydrogenase [ubiquinone] OS=Escherichia coli (strain K12) OX=83333 GN=poxB PE=1 SV=1 - [POXB_ECOLI]	25.7	36.5851	1	11	11	17	3.58374e+09
P21170	658	73.8514	4.94482	Biosynthetic arginine decarboxylase OS=Escherichia coli (strain K12) OX=83333 GN=speA PE=1 SV=2 - [SPEA_ECOLI]	24.16	38.2539	1	11	11	17	2190959208
P00959	677	76.2061	5.85889	Methionine--tRNA ligase OS=Escherichia coli (strain K12) OX=83333 GN=metG PE=1 SV=2 - [SYM_ECOLI]	32.79	35.0462	1	14	14	17	9.63475e+08
P60752	582	64.4196	8.54346	ATP-dependent lipid A-core flippase OS=Escherichia coli (strain K12) OX=83333 GN=msbA PE=1 SV=1 - [MSBA_ECOLI]	30.58	37.2112	1	12	12	17	1.84419e+09
P68187	371	40.9646	6.69775	Maltose/maltodextrin import ATP-binding protein MalK OS=Escherichia coli (strain K12) OX=83333 GN=malK PE=1 SV=1 - [MALK_ECOLI]	36.93	38.5736	1	9	9	17	5.76911e+09
P23830	451	52.7688	8.98291	CDP-diacylglycerol--serine O-phosphatidyltransferase OS=Escherichia coli (strain K12) OX=83333 GN=pssA PE=1 SV=2 - [PSS_ECOLI]	43.24	40.4828	2	13	13	17	1.8658e+09
P0ABJ9	522	58.1671	6.81494	Cytochrome bd-I ubiquinol oxidase subunit 1 OS=Escherichia coli (strain K12) OX=83333 GN=cydA PE=1 SV=1 - [CYDA_ECOLI]	15.33	24.448	1	8	8	17	1.39352e+10
P0A6P1	283	30.4038	5.2876	Elongation factor Ts OS=Escherichia coli (strain K12) OX=83333 GN=tsf PE=1 SV=2 - [EFTS_ECOLI]	44.88	22.8694	1	10	10	17	5060899488
P0A9Q5	304	33.3001	7.6792	Acetyl-coenzyme A carboxylase carboxyl transferase subunit beta OS=Escherichia coli (strain K12) OX=83333 GN=accD PE=1 SV=1 - [ACCD_ECOLI]	36.51	33.6387	1	9	9	17	6.5142e+09
P33224	541	60.5508	7.82568	Putative acyl-CoA dehydrogenase AidB OS=Escherichia coli (strain K12) OX=83333 GN=aidB PE=1 SV=3 - [AIDB_ECOLI]	30.87	42.3547	1	12	12	17	2.9718e+09
P04079	525	58.6419	5.38916	GMP synthase [glutamine-hydrolyzing] OS=Escherichia coli (strain K12) OX=83333 GN=guaA PE=1 SV=1 - [GUAA_ECOLI]	28.19	29.3856	1	13	13	17	713533780
P76621	325	37.3369	6.18896	Glutarate 2-hydroxylase OS=Escherichia coli (strain K12) OX=83333 GN=glaH PE=1 SV=2 - [GLAH_ECOLI]	49.23	37.325	1	10	10	17	3.05275e+09
P17169	609	66.8526	5.87158	Glutamine--fructose-6-phosphate aminotransferase [isomerizing] OS=Escherichia coli (strain K12) OX=83333 GN=glmS PE=1 SV=4 - [GLMS_ECOLI]	35.14	39.8142	1	14	14	17	2521981404
P0AEQ3	248	27.1732	8.51416	Glutamine-binding periplasmic protein OS=Escherichia coli (strain K12) OX=83333 GN=glnH PE=1 SV=1 - [GLNH_ECOLI]	50.81	32.0679	1	11	11	17	3362312018
P07118	951	108.124	5.33838	Valine--tRNA ligase OS=Escherichia coli (strain K12) OX=83333 GN=valS PE=1 SV=2 - [SYV_ECOLI]	20.19	30.8203	1	13	13	17	1.18895e+09
Q6MIH4	392	43.258	7.29834	PA14 domain-containing protein OS=Bdellovibrio bacteriovorus (strain ATCC 15356 / DSM 50701 / NCIMB 9529 / HD100) OX=264462 GN=Bd3184 PE=4 SV=1 - [Q6MIH4_BDEBA]	54.34	33.9969	1	13	13	17	4.40057e+09
P77737	334	37.1736	7.75244	Oligopeptide transport ATP-binding protein OppF OS=Escherichia coli (strain K12) OX=83333 GN=oppF PE=3 SV=1 - [OPPF_ECOLI]	40.42	25.0043	1	11	11	16	4.20358e+09
P0A796	320	34.8197	5.71924	ATP-dependent 6-phosphofructokinase isozyme 1 OS=Escherichia coli (strain K12) OX=83333 GN=pfkA PE=1 SV=1 - [PFKA_ECOLI]	44.69	33.4565	1	9	9	16	2.54396e+09
P0A850	432	48.1629	4.88135	Trigger factor OS=Escherichia coli (strain K12) OX=83333 GN=tig PE=1 SV=1 - [TIG_ECOLI]	33.33	33.3381	1	13	13	16	1563765427
P61714	156	16.1466	5.24951	6,7-dimethyl-8-ribityllumazine synthase OS=Escherichia coli (strain K12) OX=83333 GN=ribE PE=1 SV=1 - [RISB_ECOLI]	87.82	38.1912	1	9	9	16	3.96588e+09
P60422	273	29.842	10.9312	50S ribosomal protein L2 OS=Escherichia coli (strain K12) OX=83333 GN=rplB PE=1 SV=2 - [RL2_ECOLI]	31.5	31.3793	1	7	7	16	2.21735e+10
P0A7L8	85	9.11888	10.5796	50S ribosomal protein L27 OS=Escherichia coli (strain K12) OX=83333 GN=rpmA PE=1 SV=2 - [RL27_ECOLI]	17.65	29.797	1	2	2	16	6418732059
P69786	477	50.6438	8.646	PTS system glucose-specific EIICB component OS=Escherichia coli (strain K12) OX=83333 GN=ptsG PE=1 SV=1 - [PTGCB_ECOLI]	22.01	36.6327	1	10	10	16	4.76723e+09
P00393	434	47.3286	8.85107	NADH dehydrogenase OS=Escherichia coli (strain K12) OX=83333 GN=ndh PE=1 SV=2 - [DHNA_ECOLI]	41.01	31.7741	1	12	12	16	1.6778e+09
P25714	548	61.4864	7.98682	Membrane protein insertase YidC OS=Escherichia coli (strain K12) OX=83333 GN=yidC PE=1 SV=2 - [YIDC_ECOLI]	31.2	35.3306	1	10	10	16	9.57133e+09
P0ABP8	239	25.933	5.65576	Purine nucleoside phosphorylase DeoD-type OS=Escherichia coli (strain K12) OX=83333 GN=deoD PE=1 SV=2 - [DEOD_ECOLI]	51.46	27.6258	1	11	11	16	2.78069e+09
P0AEK4	262	27.8461	5.87158	Enoyl-[acyl-carrier-protein] reductase [NADH] FabI OS=Escherichia coli (strain K12) OX=83333 GN=fabI PE=1 SV=2 - [FABI_ECOLI]	40.08	35.1165	1	7	7	16	8.15886e+09
P77674	474	50.7979	5.99854	Gamma-aminobutyraldehyde dehydrogenase OS=Escherichia coli (strain K12) OX=83333 GN=patD PE=1 SV=1 - [ABDH_ECOLI]	39.45	40.0019	1	10	10	16	2.78003e+09
P0AEE5	332	35.6904	6.02393	D-galactose-binding periplasmic protein OS=Escherichia coli (strain K12) OX=83333 GN=mglB PE=1 SV=1 - [DGAL_ECOLI]	43.98	33.6285	1	11	11	16	4171516005
P15034	441	49.7841	5.38916	Xaa-Pro aminopeptidase OS=Escherichia coli (strain K12) OX=83333 GN=pepP PE=1 SV=2 - [AMPP_ECOLI]	37.41	35.0526	1	11	11	16	3.963e+09
P0AAI5	413	43.0186	6.0874	3-oxoacyl-[acyl-carrier-protein] synthase 2 OS=Escherichia coli (strain K12) OX=83333 GN=fabF PE=1 SV=2 - [FABF_ECOLI]	41.16	39.7932	1	8	8	16	2.89386e+09
Q6MNU3	546	58.5292	8.83643	Uncharacterized protein OS=Bdellovibrio bacteriovorus (strain ATCC 15356 / DSM 50701 / NCIMB 9529 / HD100) OX=264462 GN=Bd1141 PE=4 SV=1 - [Q6MNU3_BDEBA]	44.32	37.4101	1	14	14	16	2.02066e+09
P60624	104	11.3093	10.2134	50S ribosomal protein L24 OS=Escherichia coli (strain K12) OX=83333 GN=rplX PE=1 SV=2 - [RL24_ECOLI]	54.81	22.4222	1	6	6	15	2.8647e+10
P02413	144	14.9713	11.1802	50S ribosomal protein L15 OS=Escherichia coli (strain K12) OX=83333 GN=rplO PE=1 SV=1 - [RL15_ECOLI]	44.44	28.4193	2	6	6	15	3.32372e+10
P0AG90	615	66.5907	8.60205	Protein translocase subunit SecD OS=Escherichia coli (strain K12) OX=83333 GN=secD PE=1 SV=1 - [SECD_ECOLI]	24.88	22.7802	1	12	13	15	6504832972
P04805	471	53.7818	5.93506	Glutamate--tRNA ligase OS=Escherichia coli (strain K12) OX=83333 GN=gltX PE=1 SV=1 - [SYE_ECOLI]	32.06	24.5338	2	10	10	15	1513955467
P21499	813	92.0515	8.6167	Ribonuclease R OS=Escherichia coli (strain K12) OX=83333 GN=rnr PE=1 SV=2 - [RNR_ECOLI]	20.17	30.2648	1	12	12	15	1884315378
P09546	1320	143.725	5.98584	Bifunctional protein PutA OS=Escherichia coli (strain K12) OX=83333 GN=putA PE=1 SV=3 - [PUTA_ECOLI]	16.74	33.8688	1	14	14	15	4.33574e+08
P0A698	940	103.803	6.63916	UvrABC system protein A OS=Escherichia coli (strain K12) OX=83333 GN=uvrA PE=1 SV=1 - [UVRA_ECOLI]	18.3	31.908	1	14	14	15	8.70018e+08
P0AG27	143	15.5865	9.33447	Uncharacterized protein YibN OS=Escherichia coli (strain K12) OX=83333 GN=yibN PE=1 SV=1 - [YIBN_ECOLI]	53.15	31.5985	1	6	6	15	9.22971e+09
P0A6K6	407	44.342	5.2876	Phosphopentomutase OS=Escherichia coli (strain K12) OX=83333 GN=deoB PE=1 SV=1 - [DEOB_ECOLI]	54.3	24.9721	1	13	13	15	2459525939
P77581	406	43.638	6.354	Succinylornithine transaminase OS=Escherichia coli (strain K12) OX=83333 GN=astC PE=1 SV=1 - [ASTC_ECOLI]	37.68	32.2867	1	10	10	15	1.11921e+09
P35340	521	56.1421	5.68115	Alkyl hydroperoxide reductase subunit F OS=Escherichia coli (strain K12) OX=83333 GN=ahpF PE=1 SV=2 - [AHPF_ECOLI]	28.21	26.9088	1	9	9	15	2.18333e+09
P0A991	350	38.0852	6.72705	Fructose-bisphosphate aldolase class 1 OS=Escherichia coli (strain K12) OX=83333 GN=fbaB PE=1 SV=2 - [ALF1_ECOLI]	41.14	27.0678	1	10	10	15	4.22451e+09
P08194	452	50.2767	8.45557	Glycerol-3-phosphate transporter OS=Escherichia coli (strain K12) OX=83333 GN=glpT PE=1 SV=1 - [GLPT_ECOLI]	16.81	25.422	1	6	6	15	7.53874e+09
P15078	701	75.0556	7.89893	Peptide transporter CstA OS=Escherichia coli (strain K12) OX=83333 GN=cstA PE=1 SV=3 - [CSTA_ECOLI]	7.56	22.2496	1	5	5	15	3558080465
P19926	413	45.6539	5.73193	Glucose-1-phosphatase OS=Escherichia coli (strain K12) OX=83333 GN=agp PE=1 SV=1 - [AGP_ECOLI]	42.62	32.4545	1	11	11	15	4.73555e+09
P0C8J8	420	47.0788	5.77002	D-tagatose-1,6-bisphosphate aldolase subunit GatZ OS=Escherichia coli (strain K12) OX=83333 GN=gatZ PE=1 SV=1 - [GATZ_ECOLI]	51.43	35.7531	2	12	12	15	3678100523
P37637	1037	111.446	5.46533	Multidrug resistance protein MdtF OS=Escherichia coli (strain K12) OX=83333 GN=mdtF PE=1 SV=1 - [MDTF_ECOLI]	15.24	22.1854	1	12	12	15	1.79626e+09
A0A7H2C765	799	88.8339	9.39307	PBP1Bgamma OS=Escherichia coli (strain K12) OX=83333 GN=mrcB PE=4 SV=1 - [A0A7H2C765_ECOLI]	21.28	39.6799	2	12	12	15	1.00815e+09
CON_IPI00220327.3	644	65.978	8.11865	SWISS-PROT:P04264 Tax_Id=9606 Gene_Symbol=KRT1 Keratin, type II cytoskeletal 1	21.74	17.681	4	8	11	14	2.32087e+09
P0A8K1	322	35.9117	5.73193	Phosphatidylserine decarboxylase proenzyme OS=Escherichia coli (strain K12) OX=83333 GN=psd PE=1 SV=1 - [PSD_ECOLI]	36.65	32.7231	1	9	9	14	2.1251e+09
P0A8M3	642	73.9668	6.18896	Threonine--tRNA ligase OS=Escherichia coli (strain K12) OX=83333 GN=thrS PE=1 SV=1 - [SYT_ECOLI]	24.61	33.0413	1	10	10	14	2245253134
P0AF18	382	40.9231	5.97314	N-acetylglucosamine-6-phosphate deacetylase OS=Escherichia coli (strain K12) OX=83333 GN=nagA PE=1 SV=1 - [NAGA_ECOLI]	35.34	26.6517	1	8	8	14	1.30535e+09
P0AB67	462	48.6915	6.13818	NAD(P) transhydrogenase subunit beta OS=Escherichia coli (strain K12) OX=83333 GN=pntB PE=1 SV=1 - [PNTB_ECOLI]	25.54	21.4838	1	8	8	14	6450877304
P0A8N5	505	57.7902	5.23682	Lysine--tRNA ligase, heat inducible OS=Escherichia coli (strain K12) OX=83333 GN=lysU PE=1 SV=2 - [SYK2_ECOLI]	29.9	18.5672	1	9	13	14	1.4879e+09
P0AFD6	180	20.5241	5.47803	NADH-quinone oxidoreductase subunit I OS=Escherichia coli (strain K12) OX=83333 GN=nuoI PE=1 SV=1 - [NUOI_ECOLI]	36.67	25.8086	1	6	6	14	3.85983e+09
P0ACY3	644	74.4336	5.84619	Uncharacterized protein YeaG OS=Escherichia coli (strain K12) OX=83333 GN=yeaG PE=3 SV=1 - [YEAG_ECOLI]	24.22	29.2379	1	11	11	14	7.33503e+08
P0ADW3	132	14.9515	5.88428	Inner membrane protein YhcB OS=Escherichia coli (strain K12) OX=83333 GN=yhcB PE=1 SV=2 - [YHCB_ECOLI]	65.91	33.0913	1	7	7	14	4.731e+09
P0A9D8	274	29.8734	5.74463	2,3,4,5-tetrahydropyridine-2,6-dicarboxylate N-succinyltransferase OS=Escherichia coli (strain K12) OX=83333 GN=dapD PE=1 SV=1 - [DAPD_ECOLI]	38.32	39.915	1	7	7	14	4.40415e+09
P0AEB2	403	44.4157	8.27979	D-alanyl-D-alanine carboxypeptidase DacA OS=Escherichia coli (strain K12) OX=83333 GN=dacA PE=1 SV=1 - [DACA_ECOLI]	31.51	12.1898	1	8	10	14	3.49208e+09
P77774	392	41.8613	4.90674	Outer membrane protein assembly factor BamB OS=Escherichia coli (strain K12) OX=83333 GN=bamB PE=1 SV=1 - [BAMB_ECOLI]	44.39	26.8167	1	11	11	14	1.73898e+09
P00363	602	65.9297	6.27783	Fumarate reductase flavoprotein subunit OS=Escherichia coli (strain K12) OX=83333 GN=frdA PE=1 SV=3 - [FRDA_ECOLI]	25.75	27.6507	1	10	10	14	1.28359e+09
P69776	78	8.3183	9.24658	Major outer membrane lipoprotein Lpp OS=Escherichia coli (strain K12) OX=83333 GN=lpp PE=1 SV=1 - [LPP_ECOLI]	42.31	29.7758	1	3	3	14	7.30323e+10
Q6MJP7	384	41.3566	5.92236	Uncharacterized protein OS=Bdellovibrio bacteriovorus (strain ATCC 15356 / DSM 50701 / NCIMB 9529 / HD100) OX=264462 GN=Bd2723 PE=4 SV=1 - [Q6MJP7_BDEBA]	34.11	20.0193	1	7	7	14	4.16926e+09
Q6MH57	309	34.1445	6.13818	Uncharacterized protein OS=Bdellovibrio bacteriovorus (strain ATCC 15356 / DSM 50701 / NCIMB 9529 / HD100) OX=264462 GN=Bd3701 PE=4 SV=1 - [Q6MH57_BDEBA]	32.36	30.1223	1	9	9	14	5.01628e+09
Q6MJJ3	752	80.6341	7.07861	Aconitate hydratase A OS=Bdellovibrio bacteriovorus (strain ATCC 15356 / DSM 50701 / NCIMB 9529 / HD100) OX=264462 GN=leuC PE=4 SV=1 - [Q6MJJ3_BDEBA]	21.81	23.2303	1	13	13	14	4.12301e+08
P0A7V3	233	25.9672	10.272	30S ribosomal protein S3 OS=Escherichia coli (strain K12) OX=83333 GN=rpsC PE=1 SV=2 - [RS3_ECOLI]	42.49	27.8314	1	7	7	13	2.08017e+10
P0A821	463	50.5755	6.48096	L-seryl-tRNA(Sec) selenium transferase OS=Escherichia coli (strain K12) OX=83333 GN=selA PE=1 SV=1 - [SELA_ECOLI]	32.4	22.1663	1	11	11	13	7.58862e+08
P0A7K2	121	12.2875	4.65283	50S ribosomal protein L7/L12 OS=Escherichia coli (strain K12) OX=83333 GN=rplL PE=1 SV=2 - [RL7_ECOLI]	64.46	28.1956	1	6	6	13	1.43578e+10
P76027	337	37.164	6.1001	Oligopeptide transport ATP-binding protein OppD OS=Escherichia coli (strain K12) OX=83333 GN=oppD PE=1 SV=2 - [OPPD_ECOLI]	39.17	26.9594	1	7	8	13	2.20571e+09
P27298	680	77.1186	5.26221	Oligopeptidase A OS=Escherichia coli (strain K12) OX=83333 GN=prlC PE=3 SV=3 - [OPDA_ECOLI]	22.65	17.6747	1	11	11	13	4.35557e+08
P31057	264	28.2194	5.30029	3-methyl-2-oxobutanoate hydroxymethyltransferase OS=Escherichia coli (strain K12) OX=83333 GN=panB PE=1 SV=1 - [PANB_ECOLI]	65.53	29.5497	1	8	8	13	2.83729e+09
P62517	847	96.875	8.66064	Glucans biosynthesis glucosyltransferase H OS=Escherichia coli (strain K12) OX=83333 GN=mdoH PE=1 SV=1 - [OPGH_ECOLI]	23.61	23.8485	1	13	13	13	1118515128
P0A7B1	688	80.3812	8.92432	Polyphosphate kinase OS=Escherichia coli (strain K12) OX=83333 GN=ppk PE=1 SV=2 - [PPK1_ECOLI]	22.97	24.5692	1	13	13	13	4.6728e+08
P0A6U8	477	52.7891	6.62451	Glycogen synthase OS=Escherichia coli (strain K12) OX=83333 GN=glgA PE=1 SV=1 - [GLGA_ECOLI]	27.46	31.2094	1	10	10	13	1934863660
P76578	1653	181.473	5.42725	Alpha-2-macroglobulin OS=Escherichia coli (strain K12) OX=83333 GN=yfhM PE=1 SV=1 - [A2MG_ECOLI]	12.7	17.4842	1	13	13	13	2375027020
P0A6A3	400	43.2631	6.27783	Acetate kinase OS=Escherichia coli (strain K12) OX=83333 GN=ackA PE=1 SV=1 - [ACKA_ECOLI]	41	31.5419	1	9	9	13	1.44185e+09
P00370	447	48.5504	6.40479	NADP-specific glutamate dehydrogenase OS=Escherichia coli (strain K12) OX=83333 GN=gdhA PE=1 SV=1 - [DHE4_ECOLI]	36.47	29.4998	1	11	11	13	1.15203e+09
P21151	387	40.8496	6.80029	3-ketoacyl-CoA thiolase FadA OS=Escherichia coli (strain K12) OX=83333 GN=fadA PE=1 SV=3 - [FADA_ECOLI]	42.12	31.9868	1	10	10	13	2.10015e+09
P05042	467	50.4567	6.58057	Fumarate hydratase class II OS=Escherichia coli (strain K12) OX=83333 GN=fumC PE=1 SV=1 - [FUMC_ECOLI]	27.41	32.0474	1	9	9	13	3.07722e+09
P0ABC7	419	45.5171	6.43018	Modulator of FtsH protease HflK OS=Escherichia coli (strain K12) OX=83333 GN=hflK PE=1 SV=1 - [HFLK_ECOLI]	29.59	41.7294	1	7	7	13	6.9107e+09
P76372	326	36.4322	5.59229	Chain length determinant protein OS=Escherichia coli (strain K12) OX=83333 GN=wzzB PE=1 SV=2 - [WZZB_ECOLI]	35.89	28.1876	1	9	9	13	4.7936e+09
P07001	510	54.5885	5.8335	NAD(P) transhydrogenase subunit alpha OS=Escherichia coli (strain K12) OX=83333 GN=pntA PE=1 SV=2 - [PNTA_ECOLI]	30.98	24.2034	1	11	11	13	1.12191e+09
P0A7U3	92	10.4237	10.521	30S ribosomal protein S19 OS=Escherichia coli (strain K12) OX=83333 GN=rpsS PE=1 SV=2 - [RS19_ECOLI]	48.91	16.7701	1	4	4	12	1.62045e+10
P0AA53	305	33.7217	5.64307	Protein QmcA OS=Escherichia coli (strain K12) OX=83333 GN=qmcA PE=1 SV=1 - [QMCA_ECOLI]	36.07	17.7909	1	8	8	12	1482296124
P00957	876	95.9727	5.80811	Alanine--tRNA ligase OS=Escherichia coli (strain K12) OX=83333 GN=alaS PE=1 SV=2 - [SYA_ECOLI]	17.47	15.4247	1	11	11	12	6.88434e+08
P29745	408	44.8948	5.59229	Peptidase T OS=Escherichia coli (strain K12) OX=83333 GN=pepT PE=1 SV=2 - [PEPT_ECOLI]	31.86	15.8465	1	8	8	12	946660952
P10346	240	26.7141	6.53662	Glutamine transport ATP-binding protein GlnQ OS=Escherichia coli (strain K12) OX=83333 GN=glnQ PE=1 SV=1 - [GLNQ_ECOLI]	35.83	20.9872	1	7	7	12	4.07662e+09
P0AG30	419	46.9746	7.25439	Transcription termination factor Rho OS=Escherichia coli (strain K12) OX=83333 GN=rho PE=1 SV=1 - [RHO_ECOLI]	26.97	22.6414	1	9	11	12	9.3919e+08
P0A7T3	82	9.18495	10.5503	30S ribosomal protein S16 OS=Escherichia coli (strain K12) OX=83333 GN=rpsP PE=1 SV=1 - [RS16_ECOLI]	58.54	23.0902	1	6	6	12	25265727983
P69924	376	43.4897	4.80518	Ribonucleoside-diphosphate reductase 1 subunit beta OS=Escherichia coli (strain K12) OX=83333 GN=nrdB PE=1 SV=2 - [RIR2_ECOLI]	31.12	24.0998	1	8	8	12	1.59985e+09
P0AEM9	266	29.0212	6.63916	L-cystine-binding protein TcyJ OS=Escherichia coli (strain K12) OX=83333 GN=tcyJ PE=1 SV=1 - [TCYJ_ECOLI]	38.72	20.571	1	10	10	12	1.46539e+09
P0A8N3	505	57.5671	5.23682	Lysine--tRNA ligase OS=Escherichia coli (strain K12) OX=83333 GN=lysS PE=1 SV=2 - [SYK1_ECOLI]	22.97	11.7005	1	7	11	12	9.43617e+08
P0A6H8	486	54.7866	8.29443	Cardiolipin synthase A OS=Escherichia coli (strain K12) OX=83333 GN=clsA PE=1 SV=1 - [CLSA_ECOLI]	25.31	20.3703	1	10	10	12	1.1668e+09
P0A6J5	432	47.5771	6.62451	D-amino acid dehydrogenase OS=Escherichia coli (strain K12) OX=83333 GN=dadA PE=1 SV=1 - [DADA_ECOLI]	32.87	29.7475	1	9	9	12	1.76211e+09
P00864	883	99.0003	5.68115	Phosphoenolpyruvate carboxylase OS=Escherichia coli (strain K12) OX=83333 GN=ppc PE=1 SV=1 - [CAPP_ECOLI]	13.93	15.4503	1	10	10	12	1.23359e+09
P36659	306	34.4337	6.81494	Curved DNA-binding protein OS=Escherichia coli (strain K12) OX=83333 GN=cbpA PE=1 SV=2 - [CBPA_ECOLI]	32.03	16.5173	1	6	6	12	5.83652e+08
P09551	260	27.9743	5.85889	Lysine/arginine/ornithine-binding periplasmic protein OS=Escherichia coli (strain K12) OX=83333 GN=argT PE=1 SV=3 - [ARGT_ECOLI]	45.77	29.4645	1	9	9	12	2.46993e+09
P0ABU0	285	31.6125	6.41748	1,4-dihydroxy-2-naphthoyl-CoA synthase OS=Escherichia coli (strain K12) OX=83333 GN=menB PE=1 SV=1 - [MENB_ECOLI]	34.39	24.9717	1	6	6	12	1.52373e+09
P52643	329	36.5114	5.43994	D-lactate dehydrogenase OS=Escherichia coli (strain K12) OX=83333 GN=ldhA PE=1 SV=1 - [LDHD_ECOLI]	40.12	20.8075	1	10	10	12	3440946492
P0A7L3	118	13.4887	11.4731	50S ribosomal protein L20 OS=Escherichia coli (strain K12) OX=83333 GN=rplT PE=1 SV=2 - [RL20_ECOLI]	23.73	8.10126	1	4	4	11	3.56408e+10
P36938	546	58.3245	5.70654	Phosphoglucomutase OS=Escherichia coli (strain K12) OX=83333 GN=pgm PE=1 SV=1 - [PGM_ECOLI]	33.7	20.7586	1	11	11	11	7.33922e+08
P0A7J3	165	17.7004	8.98291	50S ribosomal protein L10 OS=Escherichia coli (strain K12) OX=83333 GN=rplJ PE=1 SV=2 - [RL10_ECOLI]	50.91	21.716	1	6	6	11	2.81538e+10
P08312	327	36.8087	6.20166	Phenylalanine--tRNA ligase alpha subunit OS=Escherichia coli (strain K12) OX=83333 GN=pheS PE=1 SV=2 - [SYFA_ECOLI]	28.75	22.1087	1	9	9	11	2011551574
P30850	644	72.4452	5.61768	Exoribonuclease 2 OS=Escherichia coli (strain K12) OX=83333 GN=rnb PE=1 SV=3 - [RNB_ECOLI]	16.93	22.1735	1	9	9	11	8.66192e+08
P0ADY1	623	68.1078	5.07178	Peptidyl-prolyl cis-trans isomerase D OS=Escherichia coli (strain K12) OX=83333 GN=ppiD PE=1 SV=1 - [PPID_ECOLI]	26.32	18.5649	1	11	11	11	1088194018
P0AF96	150	16.8546	5.51611	Toxin-antitoxin biofilm protein TabA OS=Escherichia coli (strain K12) OX=83333 GN=tabA PE=1 SV=1 - [TABA_ECOLI]	52	28.3385	1	5	5	11	3253978508
P0A9K3	346	39.0145	5.97314	PhoH-like protein OS=Escherichia coli (strain K12) OX=83333 GN=ybeZ PE=1 SV=2 - [PHOL_ECOLI]	37.86	26.4751	1	7	7	11	1.62268e+09
Q6MJ10	1375	151.654	8.104	DNA-directed RNA polymerase subunit beta' OS=Bdellovibrio bacteriovorus (strain ATCC 15356 / DSM 50701 / NCIMB 9529 / HD100) OX=264462 GN=rpoC PE=3 SV=1 - [RPOC_BDEBA]	8.95	20.5131	1	5	10	11	6501919011
P22523	1486	170.126	5.35107	Chromosome partition protein MukB OS=Escherichia coli (strain K12) OX=83333 GN=mukB PE=1 SV=2 - [MUKB_ECOLI]	9.49	23.8485	1	10	10	11	7.46763e+08
P02358	135	15.6936	4.99561	30S ribosomal protein S6 OS=Escherichia coli (strain K12) OX=83333 GN=rpsF PE=1 SV=1 - [RS6_ECOLI]	40	34.3416	1	4	4	11	5.36717e+09
P0ADZ7	110	11.8794	9.5835	Sec translocon accessory complex subunit YajC OS=Escherichia coli (strain K12) OX=83333 GN=yajC PE=1 SV=1 - [YAJC_ECOLI]	45.45	17.2986	1	6	6	11	21890113664
P23882	315	34.1469	5.75732	Methionyl-tRNA formyltransferase OS=Escherichia coli (strain K12) OX=83333 GN=fmt PE=1 SV=4 - [FMT_ECOLI]	46.35	11.074	1	10	10	11	8.42456e+08
P06149	571	64.5716	6.66846	Quinone-dependent D-lactate dehydrogenase OS=Escherichia coli (strain K12) OX=83333 GN=dld PE=1 SV=3 - [DLD_ECOLI]	23.82	16.4007	1	10	10	11	1005881836
Q6MGM7	468	50.7705	5.47803	ATP synthase subunit beta OS=Bdellovibrio bacteriovorus (strain ATCC 15356 / DSM 50701 / NCIMB 9529 / HD100) OX=264462 GN=atpD PE=3 SV=1 - [ATPB_BDEBA]	37.61	21.1926	1	11	11	11	8.51092e+08
P00968	1073	117.767	5.33838	Carbamoyl-phosphate synthase large chain OS=Escherichia coli (strain K12) OX=83333 GN=carB PE=1 SV=2 - [CARB_ECOLI]	13.61	29.6843	1	10	10	11	694281305
Q46829	479	55.3249	5.85889	6-phospho-beta-glucosidase BglA OS=Escherichia coli (strain K12) OX=83333 GN=bglA PE=1 SV=2 - [BGLA_ECOLI]	24.63	20.6397	1	9	9	11	1.7452e+09
P21599	480	51.3247	6.68311	Pyruvate kinase II OS=Escherichia coli (strain K12) OX=83333 GN=pykA PE=1 SV=3 - [KPYK2_ECOLI]	31.46	25.1952	1	9	9	11	1.51758e+09
P06987	355	40.2523	6.17627	Histidine biosynthesis bifunctional protein HisB OS=Escherichia coli (strain K12) OX=83333 GN=hisB PE=1 SV=1 - [HIS7_ECOLI]	36.06	20.5878	1	9	9	11	2.51344e+09
P0ADG7	488	51.99	6.41748	Inosine-5'-monophosphate dehydrogenase OS=Escherichia coli (strain K12) OX=83333 GN=guaB PE=1 SV=1 - [IMDH_ECOLI]	27.25	26.0567	1	7	7	11	1.71806e+09
P75691	349	37.9539	6.22705	Aldehyde reductase YahK OS=Escherichia coli (strain K12) OX=83333 GN=yahK PE=1 SV=1 - [YAHK_ECOLI]	34.38	27.2105	1	7	7	11	2343501998
P23839	287	33.1543	5.12256	UPF0701 protein YicC OS=Escherichia coli (strain K12) OX=83333 GN=yicC PE=1 SV=2 - [YICC_ECOLI]	39.02	18.7536	1	9	9	11	1.9917e+09
Q6MLZ4	537	61.2592	8.14795	Uncharacterized protein OS=Bdellovibrio bacteriovorus (strain ATCC 15356 / DSM 50701 / NCIMB 9529 / HD100) OX=264462 GN=Bd1859 PE=4 SV=1 - [Q6MLZ4_BDEBA]	24.95	26.531	1	11	11	11	1.41439e+09
Q6MH56	470	50.6112	9.14404	Uncharacterized protein OS=Bdellovibrio bacteriovorus (strain ATCC 15356 / DSM 50701 / NCIMB 9529 / HD100) OX=264462 GN=Bd3702 PE=4 SV=1 - [Q6MH56_BDEBA]	26.38	16.5204	1	8	8	11	2111129748
Q6MMV7	742	85.6229	8.77783	Phospholipase D family protein OS=Bdellovibrio bacteriovorus (strain ATCC 15356 / DSM 50701 / NCIMB 9529 / HD100) OX=264462 GN=Bd1516 PE=4 SV=1 - [Q6MMV7_BDEBA]	21.83	17.2646	1	11	11	11	469505997
P0A7E5	545	60.3361	5.93506	CTP synthase OS=Escherichia coli (strain K12) OX=83333 GN=pyrG PE=1 SV=2 - [PYRG_ECOLI]	16.7	9.41357	1	8	8	10	1496223849
P0ADG4	267	29.154	6.96143	Nus factor SuhB OS=Escherichia coli (strain K12) OX=83333 GN=suhB PE=1 SV=1 - [SUHB_ECOLI]	40.82	14.8221	1	9	9	10	1375637622
P0A867	316	35.6365	6.26514	Transaldolase A OS=Escherichia coli (strain K12) OX=83333 GN=talA PE=3 SV=1 - [TALA_ECOLI]	38.61	12.5543	1	8	9	10	1.30558e+09
P0A858	255	26.9548	5.96045	Triosephosphate isomerase OS=Escherichia coli (strain K12) OX=83333 GN=tpiA PE=1 SV=1 - [TPIS_ECOLI]	38.43	23.0276	1	6	6	10	2.78225e+09
P27306	466	51.5278	6.56592	Soluble pyridine nucleotide transhydrogenase OS=Escherichia coli (strain K12) OX=83333 GN=sthA PE=1 SV=5 - [STHA_ECOLI]	32.83	25.8664	1	9	9	10	1.56814e+09
P0AEH1	450	49.0404	7.12256	Regulator of sigma-E protease RseP OS=Escherichia coli (strain K12) OX=83333 GN=rseP PE=1 SV=1 - [RSEP_ECOLI]	27.78	13.7715	1	10	10	10	869497124
P28304	327	35.1505	8.30908	Quinone oxidoreductase 1 OS=Escherichia coli (strain K12) OX=83333 GN=qorA PE=1 SV=1 - [QOR1_ECOLI]	27.22	17.5381	1	6	6	10	1.02832e+09
P02925	296	30.9314	7.47412	Ribose import binding protein RbsB OS=Escherichia coli (strain K12) OX=83333 GN=rbsB PE=1 SV=1 - [RBSB_ECOLI]	34.46	20.5098	1	7	7	10	3.65841e+09
P0A9J0	489	55.3295	5.87158	Ribonuclease G OS=Escherichia coli (strain K12) OX=83333 GN=rng PE=1 SV=2 - [RNG_ECOLI]	27.61	22.715	1	9	9	10	3.23491e+08
P0AB89	456	51.5106	6.01123	Adenylosuccinate lyase OS=Escherichia coli (strain K12) OX=83333 GN=purB PE=1 SV=1 - [PUR8_ECOLI]	22.81	15.7115	1	10	10	10	9.95462e+08
P0AES9	110	11.8502	5.24951	Acid stress chaperone HdeA OS=Escherichia coli (strain K12) OX=83333 GN=hdeA PE=1 SV=1 - [HDEA_ECOLI]	59.09	40.5295	1	3	3	10	15357670695
P37749	330	37.7331	6.25244	Beta-1,6-galactofuranosyltransferase WbbI OS=Escherichia coli (strain K12) OX=83333 GN=wbbI PE=1 SV=1 - [WBBI_ECOLI]	35.15	17.3774	1	9	9	10	1.02412e+09
P36879	308	34.6253	8.44092	Uncharacterized ABC transporter ATP-binding protein YadG OS=Escherichia coli (strain K12) OX=83333 GN=yadG PE=1 SV=1 - [YADG_ECOLI]	32.14	17.281	1	9	9	10	3.2605e+08
P11875	577	64.6418	5.49072	Arginine--tRNA ligase OS=Escherichia coli (strain K12) OX=83333 GN=argS PE=1 SV=1 - [SYR_ECOLI]	21.32	18.9302	1	9	9	10	1549618372
Q6MJ09	1412	156.981	5.5415	DNA-directed RNA polymerase subunit beta OS=Bdellovibrio bacteriovorus (strain ATCC 15356 / DSM 50701 / NCIMB 9529 / HD100) OX=264462 GN=rpoB PE=3 SV=2 - [RPOB_BDEBA]	8.5	12.0582	1	9	10	10	4.44686e+09
P69922	591	64.9349	5.89697	L-fucose isomerase OS=Escherichia coli (strain K12) OX=83333 GN=fucI PE=1 SV=1 - [FUCI_ECOLI]	20.3	29.3374	1	7	7	10	9.69298e+08
P0A993	332	36.8107	5.98584	Fructose-1,6-bisphosphatase class 1 OS=Escherichia coli (strain K12) OX=83333 GN=fbp PE=1 SV=1 - [F16PA_ECOLI]	36.14	8.19482	1	7	7	10	8.61027e+08
P0A6G7	207	23.1716	5.79541	ATP-dependent Clp protease proteolytic subunit OS=Escherichia coli (strain K12) OX=83333 GN=clpP PE=1 SV=1 - [CLPP_ECOLI]	32.85	27.8038	1	5	5	10	6.17098e+09
P17846	570	63.9579	7.63525	Sulfite reductase [NADPH] hemoprotein beta-component OS=Escherichia coli (strain K12) OX=83333 GN=cysI PE=1 SV=4 - [CYSI_ECOLI]	20.18	10.3032	1	8	8	10	1.70637e+08
P02924	329	35.5183	6.59521	L-arabinose-binding periplasmic protein OS=Escherichia coli (strain K12) OX=83333 GN=araF PE=1 SV=2 - [ARAF_ECOLI]	37.69	17.8116	1	9	9	10	5.83432e+08
P0A6L0	259	27.7163	5.73193	Deoxyribose-phosphate aldolase OS=Escherichia coli (strain K12) OX=83333 GN=deoC PE=1 SV=1 - [DEOC_ECOLI]	43.24	22.4296	1	8	8	10	8.35477e+08
P05804	603	68.4037	5.45264	Beta-glucuronidase OS=Escherichia coli (strain K12) OX=83333 GN=uidA PE=1 SV=2 - [BGLR_ECOLI]	21.72	15.574	1	8	8	10	8.29629e+08
P0ABJ1	315	34.8886	7.29834	Cytochrome bo(3) ubiquinol oxidase subunit 2 OS=Escherichia coli (strain K12) OX=83333 GN=cyoA PE=1 SV=1 - [CYOA_ECOLI]	33.33	22.9078	1	6	6	10	9.20682e+09
P08202	500	56.0381	6.56592	L-arabinose isomerase OS=Escherichia coli (strain K12) OX=83333 GN=araA PE=1 SV=3 - [ARAA_ECOLI]	26.6	17.801	1	9	9	10	5.55091e+08
P0AC53	491	55.6693	5.75732	Glucose-6-phosphate 1-dehydrogenase OS=Escherichia coli (strain K12) OX=83333 GN=zwf PE=1 SV=1 - [G6PD_ECOLI]	21.18	16.4753	1	9	9	10	1.67551e+09
P45523	270	28.8642	8.47021	FKBP-type peptidyl-prolyl cis-trans isomerase FkpA OS=Escherichia coli (strain K12) OX=83333 GN=fkpA PE=1 SV=1 - [FKBA_ECOLI]	39.63	20.5258	1	8	8	10	9.96544e+08
P0A9V1	241	26.7841	5.98584	Lipopolysaccharide export system ATP-binding protein LptB OS=Escherichia coli (strain K12) OX=83333 GN=lptB PE=1 SV=2 - [LPTB_ECOLI]	40.25	23.1189	1	7	7	10	1.7395e+09
P09127	393	42.9369	4.81787	Protein HemX OS=Escherichia coli (strain K12) OX=83333 GN=hemX PE=1 SV=1 - [HEMX_ECOLI]	36.9	16.141	1	9	9	10	1.40084e+09
Q6MIS8	509	58.988	8.76318	Uncharacterized protein OS=Bdellovibrio bacteriovorus (strain ATCC 15356 / DSM 50701 / NCIMB 9529 / HD100) OX=264462 GN=Bd3070 PE=4 SV=1 - [Q6MIS8_BDEBA]	21.02	16.7225	1	9	9	10	1.11663e+09
Q6MRD8	486	48.7748	7.02002	Uncharacterized protein OS=Bdellovibrio bacteriovorus (strain ATCC 15356 / DSM 50701 / NCIMB 9529 / HD100) OX=264462 GN=Bd0149 PE=4 SV=1 - [Q6MRD8_BDEBA]	20.58	30.556	1	6	6	10	3.57685e+09
P0A9X4	347	36.929	5.26221	Cell shape-determining protein MreB OS=Escherichia coli (strain K12) OX=83333 GN=mreB PE=1 SV=1 - [MREB_ECOLI]	24.21	19.4322	1	7	7	9	2.96158e+09
P0AAG8	506	56.3795	7.63525	Galactose/methyl galactoside import ATP-binding protein MglA OS=Escherichia coli (strain K12) OX=83333 GN=mglA PE=1 SV=1 - [MGLA_ECOLI]	23.72	18.7785	1	9	9	9	573615238
P0A7M6	63	7.26898	9.99365	50S ribosomal protein L29 OS=Escherichia coli (strain K12) OX=83333 GN=rpmC PE=1 SV=1 - [RL29_ECOLI]	55.56	17.7265	1	4	4	9	1.11798e+10
P69874	378	43.001	5.30029	Spermidine/putrescine import ATP-binding protein PotA OS=Escherichia coli (strain K12) OX=83333 GN=potA PE=1 SV=1 - [POTA_ECOLI]	30.42	20.371	1	7	7	9	1.26482e+09
P0A7R5	103	11.7284	9.68604	30S ribosomal protein S10 OS=Escherichia coli (strain K12) OX=83333 GN=rpsJ PE=1 SV=1 - [RS10_ECOLI]	65.05	11.789	1	7	7	9	1.23197e+10
P75876	396	44.3288	7.72314	Ribosomal RNA large subunit methyltransferase I OS=Escherichia coli (strain K12) OX=83333 GN=rlmI PE=1 SV=2 - [RLMI_ECOLI]	29.04	11.6522	1	8	8	9	7.85399e+08
P0ACA3	212	24.2894	5.33838	Stringent starvation protein A OS=Escherichia coli (strain K12) OX=83333 GN=sspA PE=1 SV=2 - [SSPA_ECOLI]	50	13.1817	1	7	7	9	1728396791
P21507	444	49.8835	9.24658	ATP-dependent RNA helicase SrmB OS=Escherichia coli (strain K12) OX=83333 GN=srmB PE=1 SV=1 - [SRMB_ECOLI]	22.97	12.6979	1	8	8	9	568538794
P0AGI8	458	50.3364	5.94775	Trk system potassium uptake protein TrkA OS=Escherichia coli (strain K12) OX=83333 GN=trkA PE=1 SV=1 - [TRKA_ECOLI]	25.98	22.0575	1	7	7	9	634001915
P0A887	251	28.0553	7.98682	Ubiquinone/menaquinone biosynthesis C-methyltransferase UbiE OS=Escherichia coli (strain K12) OX=83333 GN=ubiE PE=1 SV=1 - [UBIE_ECOLI]	41.43	20.1224	1	7	7	9	1.7677e+09
P0AFM6	222	25.4772	5.49072	Phage shock protein A OS=Escherichia coli (strain K12) OX=83333 GN=pspA PE=1 SV=2 - [PSPA_ECOLI]	32.88	17.673	1	6	6	9	1.46791e+09
P26616	565	63.1573	5.31299	NAD-dependent malic enzyme OS=Escherichia coli (strain K12) OX=83333 GN=maeA PE=1 SV=4 - [MAO1_ECOLI]	16.99	14.0272	2	8	8	9	387844304
P0AC86	815	93.1141	5.89697	Glycogen phosphorylase OS=Escherichia coli (strain K12) OX=83333 GN=glgP PE=3 SV=1 - [PHSG_ECOLI]	13.25	15.8893	1	8	8	9	1.20578e+08
P0AED0	144	16.0561	5.2876	Universal stress protein A OS=Escherichia coli (strain K12) OX=83333 GN=uspA PE=1 SV=2 - [USPA_ECOLI]	50	23.6015	1	3	3	9	2852729060
P76108	381	42.2681	7.41553	Bifunctional polyhydroxybutyrate synthase / ABC transporter periplasmic binding protein OS=Escherichia coli (strain K12) OX=83333 GN=ydcS PE=1 SV=1 - [YDCS_ECOLI]	32.55	10.7994	1	8	8	9	463870588
Q46856	387	42.0708	6.12549	Alcohol dehydrogenase YqhD OS=Escherichia coli (strain K12) OX=83333 GN=yqhD PE=1 SV=1 - [YQHD_ECOLI]	35.14	20.1515	1	8	8	9	4.94164e+08
P0A794	243	26.3676	5.94775	Pyridoxine 5'-phosphate synthase OS=Escherichia coli (strain K12) OX=83333 GN=pdxJ PE=1 SV=2 - [PDXJ_ECOLI]	32.51	29.5198	1	4	4	9	4.34581e+09
P0A9W3	555	62.4043	5.60498	Energy-dependent translational throttle protein EttA OS=Escherichia coli (strain K12) OX=83333 GN=ettA PE=1 SV=2 - [ETTA_ECOLI]	23.6	18.2247	1	7	7	9	7.69059e+08
P06715	450	48.7416	5.99854	Glutathione reductase OS=Escherichia coli (strain K12) OX=83333 GN=gor PE=1 SV=1 - [GSHR_ECOLI]	32.89	19.4949	1	8	8	9	8.19812e+08
P0AES0	619	70.4874	5.2876	Bifunctional glutathionylspermidine synthetase/amidase OS=Escherichia coli (strain K12) OX=83333 GN=gss PE=1 SV=1 - [GSP_ECOLI]	18.58	11.2934	1	8	8	9	2.09978e+08
P0A707	180	20.5511	9.5249	Translation initiation factor IF-3 OS=Escherichia coli (strain K12) OX=83333 GN=infC PE=1 SV=1 - [IF3_ECOLI]	37.22	23.3844	1	5	5	9	3266919291
P0A6L2	292	31.2501	6.44287	4-hydroxy-tetrahydrodipicolinate synthase OS=Escherichia coli (strain K12) OX=83333 GN=dapA PE=1 SV=1 - [DAPA_ECOLI]	30.14	19.8252	1	6	6	9	3.71584e+09
P0ACF0	90	9.52919	9.5835	DNA-binding protein HU-alpha OS=Escherichia coli (strain K12) OX=83333 GN=hupA PE=1 SV=1 - [DBHA_ECOLI]	42.22	18.4916	1	3	3	9	2.44006e+10
P0A6R0	317	33.494	5.24951	3-oxoacyl-[acyl-carrier-protein] synthase 3 OS=Escherichia coli (strain K12) OX=83333 GN=fabH PE=1 SV=1 - [FABH_ECOLI]	28.39	18.455	1	6	6	9	7.70477e+08
P0ABB8	898	99.4029	5.96045	Magnesium-transporting ATPase, P-type 1 OS=Escherichia coli (strain K12) OX=83333 GN=mgtA PE=1 SV=1 - [ATMA_ECOLI]	11.47	18.8985	1	8	8	9	8.14682e+08
P31119	719	80.6486	9.27588	Bifunctional protein Aas OS=Escherichia coli (strain K12) OX=83333 GN=aas PE=1 SV=2 - [AAS_ECOLI]	18.5	7.46818	1	8	8	9	659239779
P0AEF8	339	37.4722	8.71924	Dipeptide transport system permease protein DppB OS=Escherichia coli (strain K12) OX=83333 GN=dppB PE=1 SV=1 - [DPPB_ECOLI]	20.06	15.9362	1	5	5	9	6139358888
P0A955	213	22.2699	5.66846	KHG/KDPG aldolase OS=Escherichia coli (strain K12) OX=83333 GN=eda PE=1 SV=1 - [ALKH_ECOLI]	58.69	14.5819	1	7	7	9	3721319249
P0ABI8	663	74.3184	7.1958	Cytochrome bo(3) ubiquinol oxidase subunit 1 OS=Escherichia coli (strain K12) OX=83333 GN=cyoB PE=1 SV=1 - [CYOB_ECOLI]	11.46	15.95	1	5	5	9	3.97595e+09
P0A9A6	383	40.2986	4.77979	Cell division protein FtsZ OS=Escherichia coli (strain K12) OX=83333 GN=ftsZ PE=1 SV=1 - [FTSZ_ECOLI]	27.42	19.6417	1	8	8	9	9.12941e+08
P23847	535	60.2553	6.65381	Periplasmic dipeptide transport protein OS=Escherichia coli (strain K12) OX=83333 GN=dppA PE=1 SV=1 - [DPPA_ECOLI]	24.3	19.2905	1	8	8	9	2635755884
Q6MGM5	507	55.3353	7.89893	ATP synthase subunit alpha OS=Bdellovibrio bacteriovorus (strain ATCC 15356 / DSM 50701 / NCIMB 9529 / HD100) OX=264462 GN=atpA PE=3 SV=1 - [ATPA_BDEBA]	14	5.17719	3	5	7	9	8.74117e+09
P06720	451	50.6242	5.8335	Alpha-galactosidase OS=Escherichia coli (strain K12) OX=83333 GN=melA PE=1 SV=1 - [AGAL_ECOLI]	22.84	22.9838	1	6	6	9	742694593
P0ACB2	324	35.6019	5.38916	Delta-aminolevulinic acid dehydratase OS=Escherichia coli (strain K12) OX=83333 GN=hemB PE=1 SV=2 - [HEM2_ECOLI]	33.02	17.9287	1	7	7	9	3684370003
P07762	728	84.2838	6.3667	1,4-alpha-glucan branching enzyme GlgB OS=Escherichia coli (strain K12) OX=83333 GN=glgB PE=1 SV=1 - [GLGB_ECOLI]	15.66	11.2323	1	9	9	9	2.72739e+08
P37747	367	42.9388	7.10791	UDP-galactopyranose mutase OS=Escherichia coli (strain K12) OX=83333 GN=glf PE=1 SV=1 - [GLF_ECOLI]	19.62	12.0086	1	7	7	9	934317234
P77775	297	32.6782	7.25439	Epimerase family protein YfcH OS=Escherichia coli (strain K12) OX=83333 GN=yfcH PE=3 SV=1 - [YFCH_ECOLI]	35.69	18.9988	1	7	7	9	9.47251e+08
P29217	215	24.1622	5.05908	UPF0502 protein YceH OS=Escherichia coli (strain K12) OX=83333 GN=yceH PE=1 SV=3 - [YCEH_ECOLI]	55.81	18.4169	1	8	8	9	1072725658
Q6MJY9	298	32.2053	6.96143	Periplasmic protease OS=Bdellovibrio bacteriovorus (strain ATCC 15356 / DSM 50701 / NCIMB 9529 / HD100) OX=264462 GN=Bd2627 PE=4 SV=1 - [Q6MJY9_BDEBA]	34.9	26.7668	1	6	6	9	2.15447e+09
Q6MP21	321	35.007	9.61279	Uncharacterized protein OS=Bdellovibrio bacteriovorus (strain ATCC 15356 / DSM 50701 / NCIMB 9529 / HD100) OX=264462 GN=Bd1047 PE=4 SV=1 - [Q6MP21_BDEBA]	29.91	18.8857	1	7	7	9	2.51997e+09
Q6MP05	595	65.8195	5.46533	30S ribosomal protein S1 OS=Bdellovibrio bacteriovorus (strain ATCC 15356 / DSM 50701 / NCIMB 9529 / HD100) OX=264462 GN=rpsA PE=3 SV=1 - [Q6MP05_BDEBA]	16.3	13.5381	1	7	7	9	8.29483e+08
CON_IPI00708398.1	607	69.2484	6.17627	SWISS-PROT:P02769 (Bos taurus) Bovine serum albumin precursor	13.01	6.14066	2	7	8	8	6.69511e+06
P0A7N4	57	6.44243	11.0337	50S ribosomal protein L32 OS=Escherichia coli (strain K12) OX=83333 GN=rpmF PE=1 SV=2 - [RL32_ECOLI]	28.07	24.4521	1	2	2	8	5.93874e+09
P0A7T7	75	8.98085	10.5942	30S ribosomal protein S18 OS=Escherichia coli (strain K12) OX=83333 GN=rpsR PE=1 SV=2 - [RS18_ECOLI]	29.33	13.5976	1	2	2	8	2.34357e+10
P0A817	384	41.9252	5.26221	S-adenosylmethionine synthase OS=Escherichia coli (strain K12) OX=83333 GN=metK PE=1 SV=2 - [METK_ECOLI]	24.48	16.5477	2	7	7	8	1.22081e+09
P0A7X3	130	14.847	10.9458	30S ribosomal protein S9 OS=Escherichia coli (strain K12) OX=83333 GN=rpsI PE=1 SV=2 - [RS9_ECOLI]	31.54	3.84194	1	5	5	8	1.15051e+10
P0AG14	349	39.3417	9.23193	Probable protease SohB OS=Escherichia coli (strain K12) OX=83333 GN=sohB PE=1 SV=1 - [SOHB_ECOLI]	31.52	18.1823	1	8	8	8	682717177
P69783	169	18.2397	4.84326	PTS system glucose-specific EIIA component OS=Escherichia coli (strain K12) OX=83333 GN=crr PE=1 SV=2 - [PTGA_ECOLI]	33.14	10.2385	1	4	4	8	1.03393e+10
P0AG48	103	11.5572	9.84717	50S ribosomal protein L21 OS=Escherichia coli (strain K12) OX=83333 GN=rplU PE=1 SV=1 - [RL21_ECOLI]	44.66	7.58541	1	3	3	8	3.64293e+10
P0A8L1	430	48.3835	5.50342	Serine--tRNA ligase OS=Escherichia coli (strain K12) OX=83333 GN=serS PE=1 SV=1 - [SYS_ECOLI]	26.05	16.8656	1	8	8	8	1.67526e+09
P0A715	284	30.8129	6.80029	2-dehydro-3-deoxyphosphooctonate aldolase OS=Escherichia coli (strain K12) OX=83333 GN=kdsA PE=1 SV=1 - [KDSA_ECOLI]	34.86	13.0549	1	8	8	8	788773867
P69797	323	35.0255	6.02393	PTS system mannose-specific EIIAB component OS=Escherichia coli (strain K12) OX=83333 GN=manX PE=1 SV=2 - [PTNAB_ECOLI]	25.08	13.8624	1	6	6	8	1789119584
P00960	303	34.7522	4.99561	Glycine--tRNA ligase alpha subunit OS=Escherichia coli (strain K12) OX=83333 GN=glyQ PE=1 SV=2 - [SYGA_ECOLI]	27.06	16.1516	1	5	5	8	1.82257e+09
P0A8M0	466	52.5374	5.31299	Asparagine--tRNA ligase OS=Escherichia coli (strain K12) OX=83333 GN=asnS PE=1 SV=2 - [SYN_ECOLI]	18.24	15.5878	2	6	6	8	5.24655e+08
P33136	511	57.8761	7.21045	Glucans biosynthesis protein G OS=Escherichia coli (strain K12) OX=83333 GN=mdoG PE=1 SV=1 - [OPGG_ECOLI]	23.29	8.5894	1	8	8	8	9.52386e+08
P0A705	890	97.2903	6.07471	Translation initiation factor IF-2 OS=Escherichia coli (strain K12) OX=83333 GN=infB PE=1 SV=1 - [IF2_ECOLI]	11.01	15.1451	1	8	8	8	5.12892e+08
P0A6X7	99	11.347	9.34912	Integration host factor subunit alpha OS=Escherichia coli (strain K12) OX=83333 GN=ihfA PE=1 SV=1 - [IHFA_ECOLI]	32.32	15.8179	1	4	4	8	4.01014e+09
P0AFK0	450	48.3394	5.60498	Metalloprotease PmbA OS=Escherichia coli (strain K12) OX=83333 GN=pmbA PE=1 SV=1 - [PMBA_ECOLI]	27.11	15.2104	1	7	7	8	8.77561e+08
P08839	575	63.5219	4.86865	Phosphoenolpyruvate-protein phosphotransferase OS=Escherichia coli (strain K12) OX=83333 GN=ptsI PE=1 SV=1 - [PT1_ECOLI]	17.04	14.5494	1	7	7	8	572432624
P0AEZ3	270	29.5956	5.37646	Septum site-determining protein MinD OS=Escherichia coli (strain K12) OX=83333 GN=minD PE=1 SV=2 - [MIND_ECOLI]	30.74	21.1449	1	7	7	8	1113568143
P31806	515	54.6162	6.45557	Bifunctional NAD(P)H-hydrate repair enzyme Nnr OS=Escherichia coli (strain K12) OX=83333 GN=nnr PE=1 SV=2 - [NNR_ECOLI]	25.63	17.8174	1	7	7	8	8.0999e+08
P28904	551	63.7971	5.84619	Trehalose-6-phosphate hydrolase OS=Escherichia coli (strain K12) OX=83333 GN=treC PE=1 SV=3 - [TREC_ECOLI]	15.43	12.6009	1	8	8	8	4.02815e+08
P0A862	168	17.8242	4.91943	Thiol peroxidase OS=Escherichia coli (strain K12) OX=83333 GN=tpx PE=1 SV=2 - [TPX_ECOLI]	44.64	22.9828	1	5	5	8	7.62322e+09
P0AET8	255	26.7616	5.40186	7alpha-hydroxysteroid dehydrogenase OS=Escherichia coli (strain K12) OX=83333 GN=hdhA PE=1 SV=1 - [HDHA_ECOLI]	38.04	18.8329	1	6	6	8	3272721628
P00579	613	70.2192	4.79248	RNA polymerase sigma factor RpoD OS=Escherichia coli (strain K12) OX=83333 GN=rpoD PE=1 SV=2 - [RPOD_ECOLI]	19.74	17.9642	2	7	7	8	903681954
P0AFK9	348	38.8425	5.38916	Spermidine/putrescine-binding periplasmic protein OS=Escherichia coli (strain K12) OX=83333 GN=potD PE=1 SV=1 - [POTD_ECOLI]	30.17	11.2266	1	8	8	8	8.24968e+08
P0ABU2	363	39.6423	4.95752	Ribosome-binding ATPase YchF OS=Escherichia coli (strain K12) OX=83333 GN=ychF PE=1 SV=2 - [YCHF_ECOLI]	33.06	15.711	1	7	7	8	1.35439e+09
P24182	449	49.2893	7.10791	Biotin carboxylase OS=Escherichia coli (strain K12) OX=83333 GN=accC PE=1 SV=2 - [ACCC_ECOLI]	24.28	11.4613	1	8	8	8	1.03815e+09
P52697	331	36.2849	5.2749	6-phosphogluconolactonase OS=Escherichia coli (strain K12) OX=83333 GN=pgl PE=1 SV=2 - [6PGL_ECOLI]	37.16	13.3913	1	7	7	8	1.40515e+09
P0A6T5	222	24.8149	7.32764	GTP cyclohydrolase 1 OS=Escherichia coli (strain K12) OX=83333 GN=folE PE=1 SV=2 - [GCH1_ECOLI]	37.39	20.4914	1	5	5	8	1224555199
P0A9Q9	367	39.9925	5.57959	Aspartate-semialdehyde dehydrogenase OS=Escherichia coli (strain K12) OX=83333 GN=asd PE=1 SV=1 - [DHAS_ECOLI]	34.06	12.0602	1	7	7	8	1.11869e+09
P0ABK5	323	34.4683	6.06201	Cysteine synthase A OS=Escherichia coli (strain K12) OX=83333 GN=cysK PE=1 SV=2 - [CYSK_ECOLI]	31.58	14.5457	1	7	7	8	7.83748e+08
P0ACJ8	210	23.6254	8.25049	cAMP-activated global transcriptional regulator CRP OS=Escherichia coli (strain K12) OX=83333 GN=crp PE=1 SV=1 - [CRP_ECOLI]	41.43	14.7079	1	7	7	8	1.46289e+10
P76217	492	52.9932	6.01123	N-succinylglutamate 5-semialdehyde dehydrogenase OS=Escherichia coli (strain K12) OX=83333 GN=astD PE=1 SV=1 - [ASTD_ECOLI]	23.98	15.1593	1	8	8	8	1.19857e+09
P0A951	186	21.8731	6.68311	Spermidine N(1)-acetyltransferase OS=Escherichia coli (strain K12) OX=83333 GN=speG PE=1 SV=2 - [ATDA_ECOLI]	26.88	18.3613	1	5	5	8	1.63005e+09
P0C0V0	474	49.3235	8.55811	Periplasmic serine endoprotease DegP OS=Escherichia coli (strain K12) OX=83333 GN=degP PE=1 SV=1 - [DEGP_ECOLI]	19.62	17.2242	1	7	7	8	1.09949e+09
P76015	356	38.1911	4.98291	PEP-dependent dihydroxyacetone kinase, dihydroxyacetone-binding subunit DhaK OS=Escherichia coli (strain K12) OX=83333 GN=dhaK PE=1 SV=2 - [DHAK_ECOLI]	28.93	18.8145	1	6	6	8	710343192
P77488	620	67.5738	6.62451	1-deoxy-D-xylulose-5-phosphate synthase OS=Escherichia coli (strain K12) OX=83333 GN=dxs PE=1 SV=3 - [DXS_ECOLI]	14.84	12.6762	1	7	7	8	806727897
P08622	376	41.0745	7.84033	Chaperone protein DnaJ OS=Escherichia coli (strain K12) OX=83333 GN=dnaJ PE=1 SV=3 - [DNAJ_ECOLI]	17.02	19.6512	1	5	5	8	3.95991e+09
P0AAI9	309	32.3964	5.03369	Malonyl CoA-acyl carrier protein transacylase OS=Escherichia coli (strain K12) OX=83333 GN=fabD PE=1 SV=2 - [FABD_ECOLI]	38.83	14.8326	1	6	6	8	6.81449e+08
P0AES2	446	49.1096	6.07471	Glucarate dehydratase OS=Escherichia coli (strain K12) OX=83333 GN=gudD PE=1 SV=2 - [GUDD_ECOLI]	19.96	6.47048	2	8	8	8	3.05299e+08
P00561	820	89.0638	5.68115	Bifunctional aspartokinase/homoserine dehydrogenase 1 OS=Escherichia coli (strain K12) OX=83333 GN=thrA PE=1 SV=2 - [AK1H_ECOLI]	15.24	8.99992	1	8	8	8	2.82883e+08
P15977	694	78.4533	6.58057	4-alpha-glucanotransferase OS=Escherichia coli (strain K12) OX=83333 GN=malQ PE=1 SV=2 - [MALQ_ECOLI]	13.11	10.5765	1	8	8	8	522728071
P75823	333	36.4716	6.18896	Low specificity L-threonine aldolase OS=Escherichia coli (strain K12) OX=83333 GN=ltaE PE=1 SV=1 - [LTAE_ECOLI]	29.13	19.4803	1	7	7	8	1.31556e+09
P04425	316	35.5383	5.22412	Glutathione synthetase OS=Escherichia coli (strain K12) OX=83333 GN=gshB PE=1 SV=1 - [GSHB_ECOLI]	30.7	18.7451	1	6	6	8	1.64349e+09
P37636	385	41.1655	5.90967	Multidrug resistance protein MdtE OS=Escherichia coli (strain K12) OX=83333 GN=mdtE PE=1 SV=1 - [MDTE_ECOLI]	30.65	15.4628	1	6	6	8	1.04441e+09
P0AG80	438	48.418	6.72705	sn-glycerol-3-phosphate-binding periplasmic protein UgpB OS=Escherichia coli (strain K12) OX=83333 GN=ugpB PE=1 SV=1 - [UGPB_ECOLI]	29.91	8.83139	1	8	8	8	6.7671e+08
P76116	353	38.5894	9.23193	Uncharacterized protein YncE OS=Escherichia coli (strain K12) OX=83333 GN=yncE PE=1 SV=1 - [YNCE_ECOLI]	28.61	18.1972	1	7	7	8	2.00834e+09
Q6MMS2	697	75.0747	6.39209	Polyribonucleotide nucleotidyltransferase OS=Bdellovibrio bacteriovorus (strain ATCC 15356 / DSM 50701 / NCIMB 9529 / HD100) OX=264462 GN=pnp PE=3 SV=1 - [PNP_BDEBA]	15.06	13.4276	1	8	8	8	3.18919e+08
Q6MJP6	325	35.9654	9.15869	Uncharacterized protein OS=Bdellovibrio bacteriovorus (strain ATCC 15356 / DSM 50701 / NCIMB 9529 / HD100) OX=264462 GN=Bd2724 PE=4 SV=1 - [Q6MJP6_BDEBA]	28.31	17.173	1	7	7	8	6.76486e+08
Q6MPQ8	260	28.9651	7.82568	Disulfide interchange protein OS=Bdellovibrio bacteriovorus (strain ATCC 15356 / DSM 50701 / NCIMB 9529 / HD100) OX=264462 GN=Bd0789 PE=4 SV=1 - [Q6MPQ8_BDEBA]	38.46	13.8041	1	8	8	8	1789051190
P0A7J7	142	14.8659	9.62744	50S ribosomal protein L11 OS=Escherichia coli (strain K12) OX=83333 GN=rplK PE=1 SV=2 - [RL11_ECOLI]	30.99	11.839	1	4	4	7	8.38206e+09
P23865	682	76.6157	6.55127	Tail-specific protease OS=Escherichia coli (strain K12) OX=83333 GN=prc PE=1 SV=2 - [PRC_ECOLI]	13.49	9.00921	1	6	6	7	3.64084e+08
P0A7M2	78	9.00087	11.4146	50S ribosomal protein L28 OS=Escherichia coli (strain K12) OX=83333 GN=rpmB PE=1 SV=2 - [RL28_ECOLI]	23.08	9.34119	1	3	3	7	1.34248e+10
P0AGD3	193	21.2525	5.94775	Superoxide dismutase [Fe] OS=Escherichia coli (strain K12) OX=83333 GN=sodB PE=1 SV=2 - [SODF_ECOLI]	30.57	12.9994	1	4	4	7	1.89349e+09
P0ADZ4	89	10.2625	10.4038	30S ribosomal protein S15 OS=Escherichia coli (strain K12) OX=83333 GN=rpsO PE=1 SV=2 - [RS15_ECOLI]	41.57	9.09108	1	2	3	7	3.92385e+09
P33024	416	43.4033	8.35303	Putative pseudouridine transporter OS=Escherichia coli (strain K12) OX=83333 GN=psuT PE=1 SV=1 - [PSUT_ECOLI]	13.22	18.6104	1	4	4	7	2.13182e+09
P0AEU7	161	17.6773	9.70068	Chaperone protein Skp OS=Escherichia coli (strain K12) OX=83333 GN=skp PE=1 SV=1 - [SKP_ECOLI]	32.92	12.357	1	3	3	7	2031329176
P23721	362	39.758	5.59229	Phosphoserine aminotransferase OS=Escherichia coli (strain K12) OX=83333 GN=serC PE=1 SV=4 - [SERC_ECOLI]	21.82	15.5947	1	6	6	7	1.02562e+09
Q6MJ06	122	12.3848	5.31299	50S ribosomal protein L7/L12 OS=Bdellovibrio bacteriovorus (strain ATCC 15356 / DSM 50701 / NCIMB 9529 / HD100) OX=264462 GN=rplL PE=3 SV=1 - [RL7_BDEBA]	38.52	19.8407	1	3	3	7	1.68716e+09
P0A879	397	42.9556	6.0874	Tryptophan synthase beta chain OS=Escherichia coli (strain K12) OX=83333 GN=trpB PE=1 SV=2 - [TRPB_ECOLI]	26.45	13.9818	1	6	6	7	2.78431e+08
P0A9P4	321	34.6014	5.50342	Thioredoxin reductase OS=Escherichia coli (strain K12) OX=83333 GN=trxB PE=1 SV=2 - [TRXB_ECOLI]	33.64	10.8882	1	6	6	7	7.15765e+08
P24215	394	44.8096	5.61768	Mannonate dehydratase OS=Escherichia coli (strain K12) OX=83333 GN=uxuA PE=1 SV=2 - [UXUA_ECOLI]	25.63	6.99624	1	7	7	7	5.21684e+08
P69828	150	16.8968	5.2876	PTS system galactitol-specific EIIA component OS=Escherichia coli (strain K12) OX=83333 GN=gatA PE=1 SV=1 - [PTKA_ECOLI]	54	13.2205	1	5	5	7	1.05532e+09
P07024	550	60.7858	5.70654	Protein UshA OS=Escherichia coli (strain K12) OX=83333 GN=ushA PE=1 SV=2 - [USHA_ECOLI]	22.18	10.8549	1	6	7	7	1.12108e+09
P0ACI0	289	33.1239	7.1665	Right origin-binding protein OS=Escherichia coli (strain K12) OX=83333 GN=rob PE=1 SV=1 - [ROB_ECOLI]	28.03	10.9177	1	6	6	7	4.117e+08
P45578	171	19.4036	5.36377	S-ribosylhomocysteine lyase OS=Escherichia coli (strain K12) OX=83333 GN=luxS PE=1 SV=3 - [LUXS_ECOLI]	29.82	9.59888	1	4	4	7	4.6255e+08
P76594	886	97.926	6.41748	Peptidyl-lysine N-acetyltransferase PatZ OS=Escherichia coli (strain K12) OX=83333 GN=patZ PE=1 SV=1 - [LYSAC_ECOLI]	9.82	8.97413	1	6	6	7	2.44425e+08
P0AFH2	306	33.4212	9.77393	Oligopeptide transport system permease protein OppB OS=Escherichia coli (strain K12) OX=83333 GN=oppB PE=1 SV=1 - [OPPB_ECOLI]	13.73	13.2215	1	3	3	7	9.37825e+08
P69805	283	30.9355	9.23193	PTS system mannose-specific EIID component OS=Escherichia coli (strain K12) OX=83333 GN=manZ PE=1 SV=2 - [PTND_ECOLI]	26.15	16.6149	1	5	5	7	4349180518
P0A8X0	183	21.3463	5.45264	UPF0307 protein YjgA OS=Escherichia coli (strain K12) OX=83333 GN=yjgA PE=1 SV=1 - [YJGA_ECOLI]	25.68	14.2666	1	5	5	7	1.98891e+09
P0ADK0	236	25.647	6.55127	Uncharacterized protein YiaF OS=Escherichia coli (strain K12) OX=83333 GN=yiaF PE=4 SV=2 - [YIAF_ECOLI]	34.32	12.0093	1	5	5	7	3.35293e+09
P75838	586	65.6101	4.50049	Ribosomal protein S12 methylthiotransferase accessory factor YcaO OS=Escherichia coli (strain K12) OX=83333 GN=ycaO PE=1 SV=2 - [YCAO_ECOLI]	14.51	9.20221	1	5	6	7	5.05346e+08
P33570	667	72.9968	6.29053	Transketolase 2 OS=Escherichia coli (strain K12) OX=83333 GN=tktB PE=1 SV=1 - [TKT2_ECOLI]	9.3	3.62918	1	4	5	7	2.92734e+09
P0ADR8	454	50.9392	6.48096	Pyrimidine/purine nucleotide 5'-monophosphate nucleosidase OS=Escherichia coli (strain K12) OX=83333 GN=ppnN PE=1 SV=1 - [PPNN_ECOLI]	22.47	16.513	1	7	7	7	8.37756e+08
P23538	792	87.3796	5.05908	Phosphoenolpyruvate synthase OS=Escherichia coli (strain K12) OX=83333 GN=ppsA PE=1 SV=5 - [PPSA_ECOLI]	12.5	12.2691	1	7	7	7	2.83248e+08
P22333	333	36.3747	5.60498	Adenosine deaminase OS=Escherichia coli (strain K12) OX=83333 GN=add PE=3 SV=2 - [ADD_ECOLI]	33.63	10.6916	1	7	7	7	1.01901e+09
P0A9Q1	238	27.2749	5.32568	Aerobic respiration control protein ArcA OS=Escherichia coli (strain K12) OX=83333 GN=arcA PE=1 SV=1 - [ARCA_ECOLI]	32.77	22.5864	1	6	6	7	1.26057e+09
P62620	372	40.6584	6.21436	4-hydroxy-3-methylbut-2-en-1-yl diphosphate synthase (flavodoxin) OS=Escherichia coli (strain K12) OX=83333 GN=ispG PE=1 SV=1 - [ISPG_ECOLI]	22.85	16.0127	1	6	6	7	505140250
Q46857	275	31.0902	6.45557	2,5-diketo-D-gluconic acid reductase A OS=Escherichia coli (strain K12) OX=83333 GN=dkgA PE=1 SV=3 - [DKGA_ECOLI]	33.82	13.5683	1	7	7	7	5.32262e+08
Q59385	834	87.8178	5.56689	Copper-exporting P-type ATPase OS=Escherichia coli (strain K12) OX=83333 GN=copA PE=1 SV=4 - [COPA_ECOLI]	15.59	12.609	1	7	7	7	896570403
P00963	330	36.6278	5.75732	Aspartate--ammonia ligase OS=Escherichia coli (strain K12) OX=83333 GN=asnA PE=1 SV=1 - [ASNA_ECOLI]	26.97	14.4244	1	6	6	7	1.21744e+09
P77808	400	44.1976	5.68115	NMN amidohydrolase-like protein YfaY OS=Escherichia coli (strain K12) OX=83333 GN=yfaY PE=3 SV=1 - [CINAL_ECOLI]	11.5	12.3826	1	5	5	7	2.1494e+08
P22255	246	27.1587	5.96045	3'(2'),5'-bisphosphate nucleotidase CysQ OS=Escherichia coli (strain K12) OX=83333 GN=cysQ PE=1 SV=2 - [CYSQ_ECOLI]	43.09	17.5268	1	7	7	7	1050768203
P0AE14	284	32.1013	9.70068	Protein AmpE OS=Escherichia coli (strain K12) OX=83333 GN=ampE PE=1 SV=1 - [AMPE_ECOLI]	23.24	9.58196	1	5	5	7	9.28339e+08
P0AC02	245	27.8118	6.59521	Outer membrane protein assembly factor BamD OS=Escherichia coli (strain K12) OX=83333 GN=bamD PE=1 SV=1 - [BAMD_ECOLI]	27.76	14.3018	1	5	5	7	9.27179e+08
P0ACF4	90	9.22	9.70068	DNA-binding protein HU-beta OS=Escherichia coli (strain K12) OX=83333 GN=hupB PE=1 SV=1 - [DBHB_ECOLI]	38.89	16.6517	1	3	3	7	4953866614
P17445	490	52.8778	5.31299	NAD/NADP-dependent betaine aldehyde dehydrogenase OS=Escherichia coli (strain K12) OX=83333 GN=betB PE=1 SV=3 - [BETB_ECOLI]	20.82	12.7545	1	5	5	7	1.12631e+09
P0AEW9	312	33.7344	5.5415	1-phosphofructokinase OS=Escherichia coli (strain K12) OX=83333 GN=fruK PE=3 SV=1 - [K1PF_ECOLI]	25.64	15.5956	1	5	5	7	239639532
Q6MRI1	546	58.0914	5.92236	Chaperonin GroEL OS=Bdellovibrio bacteriovorus (strain ATCC 15356 / DSM 50701 / NCIMB 9529 / HD100) OX=264462 GN=groEL PE=3 SV=1 - [CH60_BDEBA]	11.9	12.1303	1	5	6	7	1.75149e+09
P75867	586	65.7772	4.77979	Putative Lon protease homolog OS=Escherichia coli (strain K12) OX=83333 GN=ycbZ PE=3 SV=1 - [LONH_ECOLI]	16.72	13.6234	1	6	6	7	4.73892e+08
P0ABQ2	294	30.4078	5.89697	2-hydroxy-3-oxopropionate reductase OS=Escherichia coli (strain K12) OX=83333 GN=garR PE=1 SV=1 - [GARR_ECOLI]	19.73	14.4613	1	4	4	7	9.17681e+08
P0AFD1	166	18.5782	5.68115	NADH-quinone oxidoreductase subunit E OS=Escherichia coli (strain K12) OX=83333 GN=nuoE PE=1 SV=1 - [NUOE_ECOLI]	36.14	6.41793	1	3	3	7	1.53569e+09
P37751	372	43.1606	8.92432	Putative glycosyltransferase WbbK OS=Escherichia coli (strain K12) OX=83333 GN=wbbK PE=4 SV=1 - [WBBK_ECOLI]	22.31	9.16679	1	7	7	7	7.19736e+08
P30177	320	35.0261	6.85889	Uncharacterized protein YbiB OS=Escherichia coli (strain K12) OX=83333 GN=ybiB PE=1 SV=1 - [YBIB_ECOLI]	33.44	13.5637	1	6	6	7	906653972
P46837	773	85.067	6.30322	Protein YhgF OS=Escherichia coli (strain K12) OX=83333 GN=yhgF PE=1 SV=3 - [YHGF_ECOLI]	12.94	13.0197	2	7	7	7	377589417
Q6MK78	616	68.5902	8.90967	Uncharacterized protein OS=Bdellovibrio bacteriovorus (strain ATCC 15356 / DSM 50701 / NCIMB 9529 / HD100) OX=264462 GN=Bd2532 PE=4 SV=1 - [Q6MK78_BDEBA]	13.96	10.5279	1	6	6	7	3.21816e+08
CON_IPI00021304.1	645	65.8254	8.00146	SWISS-PROT:P35908 Tax_Id=9606 Gene_Symbol=KRT2 Keratin, type II cytoskeletal 2 epidermal	10.23	9.09166	19	4	6	6	956919510
P0AA25	109	11.7991	4.88135	Thioredoxin 1 OS=Escherichia coli (strain K12) OX=83333 GN=trxA PE=1 SV=2 - [THIO_ECOLI]	36.7	8.1833	1	3	3	6	1.99601e+09
P0A7E1	336	36.7514	7.81104	Dihydroorotate dehydrogenase (quinone) OS=Escherichia coli (strain K12) OX=83333 GN=pyrD PE=1 SV=1 - [PYRD_ECOLI]	20.54	12.9886	1	5	5	6	4.82271e+08
P0A7R9	129	13.8364	11.3267	30S ribosomal protein S11 OS=Escherichia coli (strain K12) OX=83333 GN=rpsK PE=1 SV=2 - [RS11_ECOLI]	44.96	12.3572	1	4	4	6	9.4833e+09
P0A7G6	353	37.9496	5.18604	Protein RecA OS=Escherichia coli (strain K12) OX=83333 GN=recA PE=1 SV=2 - [RECA_ECOLI]	18.7	11.0418	1	5	5	6	5.7635e+08
P36767	303	33.9715	5.40186	Recombination-associated protein RdgC OS=Escherichia coli (strain K12) OX=83333 GN=rdgC PE=1 SV=1 - [RDGC_ECOLI]	13.53	8.19111	1	3	3	6	1.18259e+09
P0AFD4	325	36.195	7.40088	NADH-quinone oxidoreductase subunit H OS=Escherichia coli (strain K12) OX=83333 GN=nuoH PE=1 SV=1 - [NUOH_ECOLI]	9.54	8.89455	1	3	3	6	1.44607e+09
P0A759	266	29.7551	6.90283	Glucosamine-6-phosphate deaminase OS=Escherichia coli (strain K12) OX=83333 GN=nagB PE=1 SV=1 - [NAGB_ECOLI]	24.44	6.21032	1	4	4	6	2.21225e+09
P0A847	375	42.5662	6.40479	Queuine tRNA-ribosyltransferase OS=Escherichia coli (strain K12) OX=83333 GN=tgt PE=1 SV=1 - [TGT_ECOLI]	25.07	9.51844	1	5	5	6	496820118
P32664	257	29.6698	5.78271	NAD-capped RNA hydrolase NudC OS=Escherichia coli (strain K12) OX=83333 GN=nudC PE=1 SV=2 - [NUDC_ECOLI]	37.35	16.154	1	6	6	6	2.66316e+08
P0AFC7	220	25.0394	5.74463	NADH-quinone oxidoreductase subunit B OS=Escherichia coli (strain K12) OX=83333 GN=nuoB PE=1 SV=1 - [NUOB_ECOLI]	20.91	9.15387	1	5	5	6	3.21345e+09
P00448	206	23.0827	6.96143	Superoxide dismutase [Mn] OS=Escherichia coli (strain K12) OX=83333 GN=sodA PE=1 SV=2 - [SODM_ECOLI]	33.5	13.4341	1	5	5	6	2.45175e+09
Q6MJ12	157	18.2047	10.1987	30S ribosomal protein S7 OS=Bdellovibrio bacteriovorus (strain ATCC 15356 / DSM 50701 / NCIMB 9529 / HD100) OX=264462 GN=rpsG PE=3 SV=1 - [RS7_BDEBA]	29.94	5.76925	1	6	6	6	6.2005e+08
P0A763	143	15.4538	5.80811	Nucleoside diphosphate kinase OS=Escherichia coli (strain K12) OX=83333 GN=ndk PE=1 SV=2 - [NDK_ECOLI]	36.36	11.1436	1	4	4	6	1.73687e+09
P31663	283	31.5777	6.27783	Pantothenate synthetase OS=Escherichia coli (strain K12) OX=83333 GN=panC PE=1 SV=1 - [PANC_ECOLI]	28.98	13.4864	1	6	6	6	6.06948e+08
P0AB77	398	43.0897	5.97314	2-amino-3-ketobutyrate coenzyme A ligase OS=Escherichia coli (strain K12) OX=83333 GN=kbl PE=1 SV=1 - [KBL_ECOLI]	25.63	7.26243	1	6	6	6	6.71756e+08
P61061	209	22.7913	10.0815	50S ribosomal protein L4 OS=Bdellovibrio bacteriovorus (strain ATCC 15356 / DSM 50701 / NCIMB 9529 / HD100) OX=264462 GN=rplD PE=3 SV=1 - [RL4_BDEBA]	32.06	11.8997	1	6	6	6	7.96642e+08
P0ABZ6	428	47.2543	6.97607	Chaperone SurA OS=Escherichia coli (strain K12) OX=83333 GN=surA PE=1 SV=1 - [SURA_ECOLI]	22.9	13.1399	1	5	5	6	3.54896e+08
P76187	298	33.6543	6.17627	Oxidoreductase YdhF OS=Escherichia coli (strain K12) OX=83333 GN=ydhF PE=1 SV=2 - [YDHF_ECOLI]	33.56	8.42328	1	6	6	6	2690776394
P0A6H5	443	49.5629	5.35107	ATP-dependent protease ATPase subunit HslU OS=Escherichia coli (strain K12) OX=83333 GN=hslU PE=1 SV=1 - [HSLU_ECOLI]	18.51	13.2959	1	6	6	6	8.80687e+08
P00550	637	67.9286	6.49365	PTS system mannitol-specific EIICBA component OS=Escherichia coli (strain K12) OX=83333 GN=mtlA PE=1 SV=1 - [PTM3C_ECOLI]	15.86	17.0123	1	6	6	6	9.6114e+08
P37744	293	32.6727	5.5542	Glucose-1-phosphate thymidylyltransferase 1 OS=Escherichia coli (strain K12) OX=83333 GN=rfbA PE=1 SV=2 - [RMLA1_ECOLI]	19.8	3.48115	1	5	5	6	4.00988e+08
P37051	280	31.9145	7.00537	Formyltetrahydrofolate deformylase OS=Escherichia coli (strain K12) OX=83333 GN=purU PE=1 SV=1 - [PURU_ECOLI]	26.07	14.8479	1	5	5	6	1.37433e+09
P62707	250	28.5388	6.17627	2,3-bisphosphoglycerate-dependent phosphoglycerate mutase OS=Escherichia coli (strain K12) OX=83333 GN=gpmA PE=1 SV=2 - [GPMA_ECOLI]	33.2	15.9654	1	6	6	6	8.05567e+08
P0A6Q3	172	18.9567	6.56592	3-hydroxydecanoyl-[acyl-carrier-protein] dehydratase OS=Escherichia coli (strain K12) OX=83333 GN=fabA PE=1 SV=2 - [FABA_ECOLI]	28.49	9.93221	1	5	5	6	6.59557e+08
P0AFP6	247	26.8757	5.18604	GTP cyclohydrolase 1 type 2 homolog OS=Escherichia coli (strain K12) OX=83333 GN=ybgI PE=1 SV=1 - [GCH1L_ECOLI]	31.17	14.4135	1	5	5	6	7.37461e+08
P0ACC7	456	49.1596	6.53662	Bifunctional protein GlmU OS=Escherichia coli (strain K12) OX=83333 GN=glmU PE=1 SV=1 - [GLMU_ECOLI]	23.68	13.2198	1	5	5	6	834525097
P08506	400	43.5814	8.03076	D-alanyl-D-alanine carboxypeptidase DacC OS=Escherichia coli (strain K12) OX=83333 GN=dacC PE=1 SV=2 - [DACC_ECOLI]	24.25	11.1951	1	5	6	6	5.06889e+08
P0A6J8	364	39.2913	5.18604	D-alanine--D-alanine ligase A OS=Escherichia coli (strain K12) OX=83333 GN=ddlA PE=3 SV=1 - [DDLA_ECOLI]	23.08	8.23067	1	6	6	6	572319818
P76503	436	46.5012	8.39697	3-ketoacyl-CoA thiolase FadI OS=Escherichia coli (strain K12) OX=83333 GN=fadI PE=1 SV=1 - [FADI_ECOLI]	23.39	5.17904	1	6	6	6	3.85406e+08
P0A6E6	139	15.0587	5.71924	ATP synthase epsilon chain OS=Escherichia coli (strain K12) OX=83333 GN=atpC PE=1 SV=2 - [ATPE_ECOLI]	20.86	11.0107	1	1	1	6	18812286068
P0ABA0	156	17.2533	6.23975	ATP synthase subunit b OS=Escherichia coli (strain K12) OX=83333 GN=atpF PE=1 SV=1 - [ATPF_ECOLI]	41.03	15.0587	1	5	5	6	2.77406e+09
P0A903	344	36.8196	5.56689	Outer membrane protein assembly factor BamC OS=Escherichia coli (strain K12) OX=83333 GN=bamC PE=1 SV=1 - [BAMC_ECOLI]	20.06	11.5397	1	4	4	6	551025699
P0ABH9	758	84.1549	6.31592	ATP-dependent Clp protease ATP-binding subunit ClpA OS=Escherichia coli (strain K12) OX=83333 GN=clpA PE=1 SV=1 - [CLPA_ECOLI]	9.63	9.5414	1	5	5	6	3.09512e+08
P0AGE6	188	20.3626	5.14795	Quinone reductase OS=Escherichia coli (strain K12) OX=83333 GN=chrR PE=1 SV=1 - [CHRR_ECOLI]	35.11	13.582	2	5	5	6	1.48029e+09
P17315	663	73.8504	5.2876	Colicin I receptor OS=Escherichia coli (strain K12) OX=83333 GN=cirA PE=1 SV=2 - [CIRA_ECOLI]	7.99	11.1617	1	3	3	6	1.50283e+08
P0A6F1	382	41.4051	6.37939	Carbamoyl-phosphate synthase small chain OS=Escherichia coli (strain K12) OX=83333 GN=carA PE=1 SV=1 - [CARA_ECOLI]	19.9	10.591	1	6	6	6	6.51496e+08
P0AEG1	300	32.2873	6.78564	Dipeptide transport system permease protein DppC OS=Escherichia coli (strain K12) OX=83333 GN=dppC PE=1 SV=1 - [DPPC_ECOLI]	10.33	20.0991	1	2	2	6	4772188811
P33363	765	83.4075	6.21436	Periplasmic beta-glucosidase OS=Escherichia coli (strain K12) OX=83333 GN=bglX PE=3 SV=2 - [BGLX_ECOLI]	10.46	5.42332	1	6	6	6	2.0565e+08
P56262	271	29.4068	5.96045	Putative carboxymethylenebutenolidase OS=Escherichia coli (strain K12) OX=83333 GN=ysgA PE=3 SV=3 - [DLHH_ECOLI]	31	18.8102	1	5	5	6	4.2613e+08
P27248	364	40.1212	5.56689	Aminomethyltransferase OS=Escherichia coli (strain K12) OX=83333 GN=gcvT PE=1 SV=3 - [GCST_ECOLI]	23.35	6.59403	1	6	6	6	2.34046e+08
P37902	302	33.3992	8.52881	Glutamate/aspartate import solute-binding protein OS=Escherichia coli (strain K12) OX=83333 GN=gltI PE=1 SV=2 - [GLTI_ECOLI]	25.83	8.15825	1	5	5	6	3.95428e+08
P02916	514	56.9766	8.36768	Maltose/maltodextrin transport system permease protein MalF OS=Escherichia coli (strain K12) OX=83333 GN=malF PE=1 SV=1 - [MALF_ECOLI]	20.04	9.70069	1	6	6	6	1.60752e+09
P0AFJ7	499	53.3544	9.51025	Low-affinity inorganic phosphate transporter 1 OS=Escherichia coli (strain K12) OX=83333 GN=pitA PE=1 SV=1 - [PITA_ECOLI]	8.62	11.0438	1	4	4	6	1.92273e+09
P24171	681	77.467	5.74463	Dipeptidyl carboxypeptidase OS=Escherichia coli (strain K12) OX=83333 GN=dcp PE=1 SV=4 - [DCP_ECOLI]	12.78	10.9704	1	6	6	6	5.19668e+08
P39173	294	32.6457	6.34131	Putative glucose-6-phosphate 1-epimerase OS=Escherichia coli (strain K12) OX=83333 GN=yeaD PE=1 SV=2 - [YEAD_ECOLI]	27.55	13.8224	1	6	6	6	397084247
P12281	411	44.0396	5.13525	Molybdopterin molybdenumtransferase OS=Escherichia coli (strain K12) OX=83333 GN=moeA PE=1 SV=1 - [MOEA_ECOLI]	20.44	10.1994	1	5	5	6	2.5664e+08
P76402	110	12.017	9.43701	UPF0339 protein YegP OS=Escherichia coli (strain K12) OX=83333 GN=yegP PE=1 SV=2 - [YEGP_ECOLI]	37.27	7.19612	1	3	3	6	2.71008e+10
P37626	355	38.8047	7.50342	Uncharacterized protein YhiI OS=Escherichia coli (strain K12) OX=83333 GN=yhiI PE=3 SV=1 - [YHII_ECOLI]	16.34	9.75912	1	5	5	6	4.52981e+08
P75818	171	18.9795	6.53662	Uncharacterized lipoprotein YbjP OS=Escherichia coli (strain K12) OX=83333 GN=ybjP PE=1 SV=1 - [YBJP_ECOLI]	40.94	18.3121	1	4	4	6	5.34636e+09
Q6MK08	471	50.7713	8.08936	Copper-containing nitrite reductase OS=Bdellovibrio bacteriovorus (strain ATCC 15356 / DSM 50701 / NCIMB 9529 / HD100) OX=264462 GN=Bd2608 PE=3 SV=1 - [Q6MK08_BDEBA]	15.29	9.24325	1	4	4	6	920991458
Q6MNJ6	730	85.1593	8.70459	PLD phosphodiesterase domain-containing protein OS=Bdellovibrio bacteriovorus (strain ATCC 15356 / DSM 50701 / NCIMB 9529 / HD100) OX=264462 GN=Bd1257 PE=4 SV=1 - [Q6MNJ6_BDEBA]	7.67	4.42628	1	5	5	6	3.20766e+08
Q6MJB1	210	22.1414	5.12256	Uncharacterized protein OS=Bdellovibrio bacteriovorus (strain ATCC 15356 / DSM 50701 / NCIMB 9529 / HD100) OX=264462 GN=Bd2870 PE=4 SV=1 - [Q6MJB1_BDEBA]	48.1	6.87805	1	5	5	6	1.35655e+09
Q6ML31	564	63.658	9.20264	ABC transporter, substrate binding protein OS=Bdellovibrio bacteriovorus (strain ATCC 15356 / DSM 50701 / NCIMB 9529 / HD100) OX=264462 GN=appA PE=4 SV=1 - [Q6ML31_BDEBA]	12.59	6.80129	1	6	6	6	3.30069e+08
CON_IPI00009865.2	593	59.4749	5.21143	SWISS-PROT:P13645 Tax_Id=9606 Gene_Symbol=KRT10 Keratin, type I cytoskeletal 10	13.49	12.5419	5	5	5	5	8.35472e+08
CON_IPI00697851.1	601	62.8983	7.81104	SWISS-PROT:Q5XQN5 (Bos taurus) Keratin, type II cytoskeletal 5	7.65	2.68036	20	2	4	5	1.20699e+09
P0AEK2	244	25.5442	7.41553	3-oxoacyl-[acyl-carrier-protein] reductase FabG OS=Escherichia coli (strain K12) OX=83333 GN=fabG PE=1 SV=1 - [FABG_ECOLI]	32.79	8.33079	1	5	5	5	3.06891e+08
P75713	261	28.7122	5.05908	(S)-ureidoglycine aminohydrolase OS=Escherichia coli (strain K12) OX=83333 GN=allE PE=1 SV=1 - [ALLE_ECOLI]	20.31	12.7674	1	3	3	5	362066344
P0A7F3	153	17.1099	7.37158	Aspartate carbamoyltransferase regulatory chain OS=Escherichia coli (strain K12) OX=83333 GN=pyrI PE=1 SV=2 - [PYRI_ECOLI]	40.52	8.56255	1	5	5	5	6.82056e+08
P0AG63	84	9.69828	9.59814	30S ribosomal protein S17 OS=Escherichia coli (strain K12) OX=83333 GN=rpsQ PE=1 SV=2 - [RS17_ECOLI]	35.71	11.7539	1	3	3	5	1.17984e+10
P0AG86	155	17.2662	4.37354	Protein-export protein SecB OS=Escherichia coli (strain K12) OX=83333 GN=secB PE=1 SV=1 - [SECB_ECOLI]	28.39	7.63251	1	3	3	5	8.91812e+09
P0A8R0	161	17.3496	4.1958	Regulator of ribonuclease activity A OS=Escherichia coli (strain K12) OX=83333 GN=rraA PE=1 SV=1 - [RRAA_ECOLI]	47.83	7.13964	1	5	5	5	2.61583e+09
P0AC19	120	14.0734	7.06396	Dihydroneopterin triphosphate 2'-epimerase OS=Escherichia coli (strain K12) OX=83333 GN=folX PE=1 SV=2 - [FOLX_ECOLI]	34.17	9.03786	1	4	4	5	1.25848e+09
P0AG93	323	35.3596	5.84619	Protein translocase subunit SecF OS=Escherichia coli (strain K12) OX=83333 GN=secF PE=1 SV=1 - [SECF_ECOLI]	12.07	13.7091	1	2	2	5	1.61546e+09
P39838	890	100.31	5.21143	Phosphotransferase RcsD OS=Escherichia coli (strain K12) OX=83333 GN=rcsD PE=1 SV=3 - [RCSD_ECOLI]	6.29	7.5805	1	4	4	5	2.36701e+08
P69411	134	14.1542	9.12939	Outer membrane lipoprotein RcsF OS=Escherichia coli (strain K12) OX=83333 GN=rcsF PE=1 SV=1 - [RCSF_ECOLI]	43.28	9.77084	1	3	3	5	1.00133e+09
P0AGJ9	424	47.4971	5.80811	Tyrosine--tRNA ligase OS=Escherichia coli (strain K12) OX=83333 GN=tyrS PE=1 SV=2 - [SYY_ECOLI]	16.98	9.85612	1	5	5	5	5.84286e+08
P0A9M8	714	77.1239	5.41455	Phosphate acetyltransferase OS=Escherichia coli (strain K12) OX=83333 GN=pta PE=1 SV=2 - [PTA_ECOLI]	10.78	7.61669	1	5	5	5	324788165
P0A8F8	673	76.1785	5.23682	UvrABC system protein B OS=Escherichia coli (strain K12) OX=83333 GN=uvrB PE=1 SV=2 - [UVRB_ECOLI]	11	10.3114	1	5	5	5	8.98809e+07
P23909	853	95.1872	5.5542	DNA mismatch repair protein MutS OS=Escherichia coli (strain K12) OX=83333 GN=mutS PE=1 SV=1 - [MUTS_ECOLI]	7.97	6.81906	1	5	5	5	1.25191e+08
P21338	268	29.5987	8.57275	Ribonuclease I OS=Escherichia coli (strain K12) OX=83333 GN=rna PE=1 SV=1 - [RNI_ECOLI]	20.9	5.42194	1	4	4	5	5.14771e+08
P00944	440	49.7105	6.16357	Xylose isomerase OS=Escherichia coli (strain K12) OX=83333 GN=xylA PE=3 SV=1 - [XYLA_ECOLI]	14.55	8.95237	1	5	5	5	4.67445e+08
P20966	563	57.4817	8.74854	PTS system fructose-specific EIIB'BC component OS=Escherichia coli (strain K12) OX=83333 GN=fruA PE=1 SV=1 - [PTFBC_ECOLI]	8.7	15.4293	1	3	3	5	1.2054e+09
P0ACF8	137	15.53	5.46533	DNA-binding protein H-NS OS=Escherichia coli (strain K12) OX=83333 GN=hns PE=1 SV=2 - [HNS_ECOLI]	30.66	10.0933	1	3	3	5	1.09741e+09
P37339	422	46.0525	8.36768	L-2-hydroxyglutarate dehydrogenase OS=Escherichia coli (strain K12) OX=83333 GN=lhgD PE=1 SV=3 - [LHGD_ECOLI]	19.19	13.3999	1	4	4	5	4.62735e+08
P0C0S1	286	30.8767	8.33838	Small-conductance mechanosensitive channel OS=Escherichia coli (strain K12) OX=83333 GN=mscS PE=1 SV=1 - [MSCS_ECOLI]	18.18	8.82216	1	4	4	5	4130163004
P06986	356	39.3353	5.08447	Histidinol-phosphate aminotransferase OS=Escherichia coli (strain K12) OX=83333 GN=hisC PE=1 SV=2 - [HIS8_ECOLI]	19.38	5.13341	1	5	5	5	1.80565e+08
P60757	299	33.3454	5.63037	ATP phosphoribosyltransferase OS=Escherichia coli (strain K12) OX=83333 GN=hisG PE=1 SV=1 - [HIS1_ECOLI]	24.41	14.9583	1	4	4	5	543556051
P05793	491	54.0343	5.31299	Ketol-acid reductoisomerase (NADP(+)) OS=Escherichia coli (strain K12) OX=83333 GN=ilvC PE=1 SV=4 - [ILVC_ECOLI]	15.27	11.4701	1	5	5	5	6.7229e+08
P0AFI2	752	83.7785	6.68311	DNA topoisomerase 4 subunit A OS=Escherichia coli (strain K12) OX=83333 GN=parC PE=1 SV=1 - [PARC_ECOLI]	9.31	8.40901	1	5	5	5	3.64209e+08
P0A912	173	18.8122	6.80029	Peptidoglycan-associated lipoprotein OS=Escherichia coli (strain K12) OX=83333 GN=pal PE=1 SV=1 - [PAL_ECOLI]	23.7	10.9087	1	3	3	5	2098576821
P0A9L8	269	28.1265	5.89697	Pyrroline-5-carboxylate reductase OS=Escherichia coli (strain K12) OX=83333 GN=proC PE=1 SV=1 - [P5CR_ECOLI]	23.42	12.3948	1	4	4	5	2331758838
P27431	373	42.5521	4.83057	50S ribosomal protein L16 3-hydroxylase OS=Escherichia coli (strain K12) OX=83333 GN=roxA PE=1 SV=2 - [ROXA_ECOLI]	13.67	8.74501	1	4	4	5	4.74685e+08
P0A8I3	258	29.5673	7.47412	Peroxide stress resistance protein YaaA OS=Escherichia coli (strain K12) OX=83333 GN=yaaA PE=1 SV=1 - [YAAA_ECOLI]	14.34	8.61544	1	4	4	5	261482731
P0A8W8	164	19.5235	6.52197	UPF0304 protein YfbU OS=Escherichia coli (strain K12) OX=83333 GN=yfbU PE=1 SV=1 - [YFBU_ECOLI]	35.98	7.34149	1	5	5	5	5.11948e+08
P64451	222	24.4115	8.32373	Uncharacterized lipoprotein YdcL OS=Escherichia coli (strain K12) OX=83333 GN=ydcL PE=3 SV=1 - [YDCL_ECOLI]	28.38	1.71948	1	4	4	5	1.27052e+09
P0A8M6	109	12.7698	9.30518	UPF0265 protein YeeX OS=Escherichia coli (strain K12) OX=83333 GN=yeeX PE=1 SV=1 - [YEEX_ECOLI]	53.21	10.8276	1	3	3	5	884118215
P75728	391	42.926	7.15186	3-demethoxyubiquinol 3-hydroxylase OS=Escherichia coli (strain K12) OX=83333 GN=ubiF PE=1 SV=1 - [UBIF_ECOLI]	14.83	7.79562	1	4	4	5	4.56236e+08
P69451	561	62.2925	6.68311	Long-chain-fatty-acid--CoA ligase OS=Escherichia coli (strain K12) OX=83333 GN=fadD PE=1 SV=1 - [LCFA_ECOLI]	13.55	7.97851	1	5	5	5	283559396
P30750	343	37.7647	6.37939	Methionine import ATP-binding protein MetN OS=Escherichia coli (strain K12) OX=83333 GN=metN PE=1 SV=4 - [METN_ECOLI]	22.16	9.60508	1	5	5	5	3.31291e+08
P61320	207	23.536	8.83643	Outer-membrane lipoprotein LolB OS=Escherichia coli (strain K12) OX=83333 GN=lolB PE=1 SV=1 - [LOLB_ECOLI]	36.23	3.75667	1	5	5	5	2.22291e+08
Q6MJ05	182	19.2632	9.34912	50S ribosomal protein L10 OS=Bdellovibrio bacteriovorus (strain ATCC 15356 / DSM 50701 / NCIMB 9529 / HD100) OX=264462 GN=rplJ PE=3 SV=1 - [RL10_BDEBA]	20.33	4.96434	1	4	4	5	3.2356e+08
P0A8S1	297	33.4505	6.87354	HTH-type transcriptional regulator ArgP OS=Escherichia coli (strain K12) OX=83333 GN=argP PE=1 SV=1 - [ARGP_ECOLI]	19.19	10.3287	1	4	4	5	2.41366e+08
P0A6H1	424	46.3272	5.35107	ATP-dependent Clp protease ATP-binding subunit ClpX OS=Escherichia coli (strain K12) OX=83333 GN=clpX PE=1 SV=2 - [CLPX_ECOLI]	12.03	9.12181	2	5	5	5	4.5289e+08
P0ABF6	294	31.5199	5.73193	Cytidine deaminase OS=Escherichia coli (strain K12) OX=83333 GN=cdd PE=1 SV=1 - [CDD_ECOLI]	20.41	9.03147	1	5	5	5	5.59098e+08
P63224	192	20.8016	6.41748	Phosphoheptose isomerase OS=Escherichia coli (strain K12) OX=83333 GN=gmhA PE=1 SV=1 - [GMHA_ECOLI]	28.13	11.0213	1	4	4	5	860094728
P0AED7	375	41.2428	5.51611	Succinyl-diaminopimelate desuccinylase OS=Escherichia coli (strain K12) OX=83333 GN=dapE PE=1 SV=1 - [DAPE_ECOLI]	17.07	6.99955	1	5	5	5	1.75795e+08
P21179	753	84.1104	5.88428	Catalase HPII OS=Escherichia coli (strain K12) OX=83333 GN=katE PE=1 SV=1 - [CATE_ECOLI]	9.3	9.76197	1	5	5	5	3.33073e+08
P39396	716	77.2732	8.70459	Pyruvate/proton symporter BtsT OS=Escherichia coli (strain K12) OX=83333 GN=btsT PE=1 SV=2 - [BTST_ECOLI]	6.28	10.2658	1	3	3	5	7.0567e+08
P77395	284	31.7713	4.58936	Chaperedoxin OS=Escherichia coli (strain K12) OX=83333 GN=cnoX PE=1 SV=2 - [CNOX_ECOLI]	23.94	11.9247	1	4	4	5	4.9849e+08
P0ABI4	316	36.5666	4.729	Magnesium transport protein CorA OS=Escherichia coli (strain K12) OX=83333 GN=corA PE=1 SV=1 - [CORA_ECOLI]	16.77	8.50202	1	4	4	5	1.28769e+09
P0ABH0	420	45.3015	6.23975	Cell division protein FtsA OS=Escherichia coli (strain K12) OX=83333 GN=ftsA PE=1 SV=1 - [FTSA_ECOLI]	18.33	10.2175	1	4	4	5	5.70183e+08
P27250	339	36.4785	6.27783	Aldehyde reductase Ahr OS=Escherichia coli (strain K12) OX=83333 GN=ahr PE=1 SV=2 - [AHR_ECOLI]	11.21	4.20112	1	3	3	5	6.34855e+08
P16700	338	37.5913	8.14795	Thiosulfate-binding protein OS=Escherichia coli (strain K12) OX=83333 GN=cysP PE=1 SV=1 - [CYSP_ECOLI]	18.64	2.0483	1	5	5	5	7.32329e+08
P23827	162	18.1804	7.12256	Ecotin OS=Escherichia coli (strain K12) OX=83333 GN=eco PE=1 SV=1 - [ECOT_ECOLI]	37.04	4.66373	1	4	4	5	745856660
P23886	573	62.8807	8.66064	ATP-binding/permease protein CydC OS=Escherichia coli (strain K12) OX=83333 GN=cydC PE=3 SV=2 - [CYDC_ECOLI]	9.6	5.55564	1	4	4	5	536156241
P0A953	406	42.5861	5.5415	3-oxoacyl-[acyl-carrier-protein] synthase 1 OS=Escherichia coli (strain K12) OX=83333 GN=fabB PE=1 SV=1 - [FABB_ECOLI]	14.29	11.4208	1	3	3	5	670241142
P09831	1486	163.194	6.59521	Glutamate synthase [NADPH] large chain OS=Escherichia coli (strain K12) OX=83333 GN=gltB PE=1 SV=3 - [GLTB_ECOLI]	5.05	9.69795	1	5	5	5	2.13924e+08
P0AA78	432	46.8614	8.71924	Hexuronate transporter OS=Escherichia coli (strain K12) OX=83333 GN=exuT PE=1 SV=2 - [EXUT_ECOLI]	9.72	3.42562	1	4	4	5	1.48009e+09
P61517	220	25.0808	6.65381	Carbonic anhydrase 2 OS=Escherichia coli (strain K12) OX=83333 GN=can PE=1 SV=1 - [CAN_ECOLI]	23.18	6.84172	1	4	4	5	2.13055e+09
Q6MP77	702	78.0961	6.12549	Elongation factor G 2 OS=Bdellovibrio bacteriovorus (strain ATCC 15356 / DSM 50701 / NCIMB 9529 / HD100) OX=264462 GN=fusA2 PE=3 SV=1 - [EFG2_BDEBA]	9.12	9.6767	1	4	4	5	2.03837e+08
P00946	391	42.823	5.43994	Mannose-6-phosphate isomerase OS=Escherichia coli (strain K12) OX=83333 GN=manA PE=1 SV=1 - [MANA_ECOLI]	19.18	6.9281	1	5	5	5	1.88404e+08
P77247	222	24.3147	4.95752	Hexitol phosphatase B OS=Escherichia coli (strain K12) OX=83333 GN=hxpB PE=1 SV=1 - [HXPB_ECOLI]	33.78	2.25284	1	4	4	5	2.44267e+08
P39829	523	56.3661	5.61768	Galactarate dehydratase (L-threo-forming) OS=Escherichia coli (strain K12) OX=83333 GN=garD PE=1 SV=2 - [GARD_ECOLI]	11.85	5.63827	1	5	5	5	1.10646e+08
P63235	511	55.0405	8.646	Glutamate/gamma-aminobutyrate antiporter OS=Escherichia coli (strain K12) OX=83333 GN=gadC PE=1 SV=1 - [GADC_ECOLI]	6.65	9.28575	1	3	3	5	1.18753e+10
P05704	546	58.8623	6.55127	Methyl-accepting chemotaxis protein III OS=Escherichia coli (strain K12) OX=83333 GN=trg PE=1 SV=3 - [MCP3_ECOLI]	12.82	7.16346	1	4	4	5	795812983
P24205	323	37.3863	9.5835	Lipid A biosynthesis myristoyltransferase OS=Escherichia coli (strain K12) OX=83333 GN=lpxM PE=1 SV=1 - [LPXM_ECOLI]	21.36	7.57706	1	5	5	5	1.16892e+09
P23917	302	32.4793	5.69385	Fructokinase OS=Escherichia coli (strain K12) OX=83333 GN=mak PE=1 SV=2 - [MAK_ECOLI]	30.46	9.83983	1	5	5	5	204690942
P37689	514	56.1583	5.2876	2,3-bisphosphoglycerate-independent phosphoglycerate mutase OS=Escherichia coli (strain K12) OX=83333 GN=gpmI PE=1 SV=1 - [GPMI_ECOLI]	15.95	7.45915	1	5	5	5	4.89072e+08
P52095	713	80.5384	5.59229	Constitutive lysine decarboxylase OS=Escherichia coli (strain K12) OX=83333 GN=ldcC PE=1 SV=2 - [LDCC_ECOLI]	6.03	7.65301	1	3	4	5	3.98586e+08
P17117	240	26.7839	6.93213	Oxygen-insensitive NADPH nitroreductase OS=Escherichia coli (strain K12) OX=83333 GN=nfsA PE=1 SV=2 - [NFSA_ECOLI]	24.17	4.03215	1	4	4	5	4.45462e+08
Q6MMS6	975	103.181	8.36768	Translation initiation factor IF-2 OS=Bdellovibrio bacteriovorus (strain ATCC 15356 / DSM 50701 / NCIMB 9529 / HD100) OX=264462 GN=infB PE=3 SV=1 - [IF2_BDEBA]	9.54	7.797	1	5	5	5	8.71044e+07
P39356	328	36.0887	6.80029	Uncharacterized transcriptional regulator YjhU OS=Escherichia coli (strain K12) OX=83333 GN=yjhU PE=3 SV=2 - [YJHU_ECOLI]	18.9	7.7094	1	5	5	5	7.72914e+08
P22524	234	26.9576	4.99561	Chromosome partition protein MukE OS=Escherichia coli (strain K12) OX=83333 GN=mukE PE=1 SV=5 - [MUKE_ECOLI]	30.34	5.57447	1	5	5	5	3.68725e+08
Q6MJ17	272	29.4307	10.5356	50S ribosomal protein L2 OS=Bdellovibrio bacteriovorus (strain ATCC 15356 / DSM 50701 / NCIMB 9529 / HD100) OX=264462 GN=rplB PE=3 SV=1 - [RL2_BDEBA]	30.88	9.93902	1	5	5	5	6.17477e+08
P75874	137	14.6918	7.34229	Uncharacterized protein YccU OS=Escherichia coli (strain K12) OX=83333 GN=yccU PE=1 SV=2 - [YCCU_ECOLI]	37.23	10.6088	1	4	4	5	4.95535e+08
P37617	732	76.7919	5.96045	Zinc/cadmium/lead-transporting P-type ATPase OS=Escherichia coli (strain K12) OX=83333 GN=zntA PE=1 SV=1 - [ZNTA_ECOLI]	9.97	10.4894	1	4	4	5	1.82794e+08
Q6MK92	188	21.0487	6.80029	Alkyl hydroperoxide reductase C OS=Bdellovibrio bacteriovorus (strain ATCC 15356 / DSM 50701 / NCIMB 9529 / HD100) OX=264462 GN=ahpC PE=3 SV=1 - [Q6MK92_BDEBA]	30.32	4.64583	1	4	4	5	4.66721e+08
Q6MQU9	540	61.5662	9.02686	ABC-type Dipeptide transport protein, periplasmic OS=Bdellovibrio bacteriovorus (strain ATCC 15356 / DSM 50701 / NCIMB 9529 / HD100) OX=264462 GN=dppA PE=4 SV=1 - [Q6MQU9_BDEBA]	8.89	5.77598	1	5	5	5	7.43186e+08
Q6MMS7	462	51.1453	4.86865	Transcription termination/antitermination protein NusA OS=Bdellovibrio bacteriovorus (strain ATCC 15356 / DSM 50701 / NCIMB 9529 / HD100) OX=264462 GN=nusA PE=3 SV=1 - [Q6MMS7_BDEBA]	12.99	9.63668	1	5	5	5	1.90388e+08
Q6MKA6	502	55.9047	7.12256	2-methylcitrate dehydratase OS=Bdellovibrio bacteriovorus (strain ATCC 15356 / DSM 50701 / NCIMB 9529 / HD100) OX=264462 GN=Bd2500 PE=3 SV=1 - [Q6MKA6_BDEBA]	9.96	4.66316	1	4	4	5	7.60983e+08
Q6MH39	409	46.2214	7.6792	Isocitrate dehydrogenase [NADP] OS=Bdellovibrio bacteriovorus (strain ATCC 15356 / DSM 50701 / NCIMB 9529 / HD100) OX=264462 GN=icdA PE=3 SV=1 - [Q6MH39_BDEBA]	16.14	4.45121	1	5	5	5	290651812
Q6MIR7	430	46.7237	7.88428	NADH-quinone oxidoreductase subunit F OS=Bdellovibrio bacteriovorus (strain ATCC 15356 / DSM 50701 / NCIMB 9529 / HD100) OX=264462 GN=nuoF PE=3 SV=1 - [Q6MIR7_BDEBA]	14.19	7.11212	1	5	5	5	126503836
Q6MK44	231	24.7968	9.01221	Peptidyl-prolyl cis-trans isomerase OS=Bdellovibrio bacteriovorus (strain ATCC 15356 / DSM 50701 / NCIMB 9529 / HD100) OX=264462 GN=fkpA PE=3 SV=1 - [Q6MK44_BDEBA]	34.63	6.62205	1	5	5	5	8.9137e+08
Q6MML9	1033	113.722	8.23584	Molybdopterin oxidoreductase, iron-sulfur binding subunit OS=Bdellovibrio bacteriovorus (strain ATCC 15356 / DSM 50701 / NCIMB 9529 / HD100) OX=264462 GN=hmoA PE=4 SV=1 - [Q6MML9_BDEBA]	6.78	6.89836	1	5	5	5	227758626
P00722	1024	116.409	5.50342	Beta-galactosidase OS=Escherichia coli (strain K12) OX=83333 GN=lacZ PE=1 SV=2 - [BGAL_ECOLI]	6.45	4.2865	1	4	4	4	215903324
P0AA16	239	27.3362	6.39209	DNA-binding dual transcriptional regulator OmpR OS=Escherichia coli (strain K12) OX=83333 GN=ompR PE=1 SV=1 - [OMPR_ECOLI]	21.76	6.20099	1	4	4	4	7.80398e+08
P17109	556	61.3287	6.56592	2-succinyl-5-enolpyruvyl-6-hydroxy-3-cyclohexene-1-carboxylate synthase OS=Escherichia coli (strain K12) OX=83333 GN=menD PE=1 SV=4 - [MEND_ECOLI]	12.23	10.9135	1	4	4	4	1.50772e+08
P17443	355	37.7909	9.72998	UDP-N-acetylglucosamine--N-acetylmuramyl-(pentapeptide) pyrophosphoryl-undecaprenol N-acetylglucosamine transferase OS=Escherichia coli (strain K12) OX=83333 GN=murG PE=1 SV=3 - [MURG_ECOLI]	18.87	6.69547	1	4	4	4	2.71491e+08
P60240	968	109.701	5.17334	RNA polymerase-associated protein RapA OS=Escherichia coli (strain K12) OX=83333 GN=rapA PE=1 SV=2 - [RAPA_ECOLI]	5.99	7.05785	1	4	4	4	304039169
P22564	304	32.5397	5.43994	Non-specific ribonucleoside hydrolase RihC OS=Escherichia coli (strain K12) OX=83333 GN=rihC PE=1 SV=1 - [RIHC_ECOLI]	11.51	9.53134	1	2	2	4	7.7823e+08
P0ADY7	136	15.2715	11.2241	50S ribosomal protein L16 OS=Escherichia coli (strain K12) OX=83333 GN=rplP PE=1 SV=1 - [RL16_ECOLI]	32.35	3.32943	1	3	3	4	3.01768e+09
P60651	306	33.5356	5.38916	Agmatinase OS=Escherichia coli (strain K12) OX=83333 GN=speB PE=1 SV=1 - [SPEB_ECOLI]	17.65	4.44315	1	4	4	4	3.89057e+07
P0A7U7	87	9.67832	11.1802	30S ribosomal protein S20 OS=Escherichia coli (strain K12) OX=83333 GN=rpsT PE=1 SV=2 - [RS20_ECOLI]	12.64	3.56607	1	1	1	4	544416369
P0A7Y0	226	25.5343	6.88818	Ribonuclease 3 OS=Escherichia coli (strain K12) OX=83333 GN=rnc PE=1 SV=1 - [RNC_ECOLI]	21.68	4.13922	1	4	4	4	545343176
P0A7E9	241	25.9535	7.38623	Uridylate kinase OS=Escherichia coli (strain K12) OX=83333 GN=pyrH PE=1 SV=2 - [PYRH_ECOLI]	20.75	9.40441	1	3	3	4	5.0593e+08
P0A894	284	32.4717	7.23975	RNase adapter protein RapZ OS=Escherichia coli (strain K12) OX=83333 GN=rapZ PE=1 SV=1 - [RAPZ_ECOLI]	16.55	9.3688	1	3	3	4	3.17009e+08
P39406	343	37.6011	6.45557	Ribosomal RNA small subunit methyltransferase C OS=Escherichia coli (strain K12) OX=83333 GN=rsmC PE=1 SV=3 - [RSMC_ECOLI]	18.08	5.89486	1	4	4	4	7.68143e+08
P0ABU9	230	25.5814	7.06396	Tol-Pal system protein TolQ OS=Escherichia coli (strain K12) OX=83333 GN=tolQ PE=1 SV=1 - [TOLQ_ECOLI]	13.04	9.33435	1	3	3	4	9.14805e+08
P37194	188	20.9507	7.41553	Outer membrane protein Slp OS=Escherichia coli (strain K12) OX=83333 GN=slp PE=1 SV=1 - [SLP_ECOLI]	34.57	14.4513	1	3	3	4	1.67671e+09
P0AGE0	178	18.9632	5.57959	Single-stranded DNA-binding protein OS=Escherichia coli (strain K12) OX=83333 GN=ssb PE=1 SV=2 - [SSB_ECOLI]	19.66	8.96957	1	3	3	4	3.66966e+09
P27247	356	38.1905	9.17334	Phosphate acyltransferase OS=Escherichia coli (strain K12) OX=83333 GN=plsX PE=1 SV=2 - [PLSX_ECOLI]	19.1	6.54502	1	4	4	4	2.89669e+08
P0AG24	702	79.2923	8.73389	Bifunctional (p)ppGpp synthase/hydrolase SpoT OS=Escherichia coli (strain K12) OX=83333 GN=spoT PE=1 SV=1 - [SPOT_ECOLI]	8.83	4.22237	1	3	4	4	77927945
P67080	234	25.7713	6.55127	Pyridoxal phosphate homeostasis protein OS=Escherichia coli (strain K12) OX=83333 GN=yggS PE=1 SV=1 - [PLPHP_ECOLI]	27.78	1.68925	1	4	4	4	3.67212e+08
P0A8J8	421	47.0965	7.6792	ATP-dependent RNA helicase RhlB OS=Escherichia coli (strain K12) OX=83333 GN=rhlB PE=1 SV=2 - [RHLB_ECOLI]	9.98	2.35139	1	4	4	4	2.255e+08
P0A742	136	14.9472	7.25439	Large-conductance mechanosensitive channel OS=Escherichia coli (strain K12) OX=83333 GN=mscL PE=1 SV=1 - [MSCL_ECOLI]	22.79	8.23068	1	4	4	4	1820378362
P08395	618	67.1772	6.03662	Protease 4 OS=Escherichia coli (strain K12) OX=83333 GN=sppA PE=1 SV=2 - [SPPA_ECOLI]	8.9	4.01621	1	4	4	4	387575479
Q6MJR4	212	22.4581	8.5874	50S ribosomal protein L25 OS=Bdellovibrio bacteriovorus (strain ATCC 15356 / DSM 50701 / NCIMB 9529 / HD100) OX=264462 GN=rplY PE=3 SV=1 - [RL25_BDEBA]	21.23	4.94898	1	3	3	4	3.35297e+08
P0AAS0	156	18.2555	7.34229	Inner membrane protein YlaC OS=Escherichia coli (strain K12) OX=83333 GN=ylaC PE=1 SV=2 - [YLAC_ECOLI]	26.28	10.125	1	3	3	4	2.4338e+08
Q6MGY6	313	34.4389	9.0415	30S ribosomal protein S2 OS=Bdellovibrio bacteriovorus (strain ATCC 15356 / DSM 50701 / NCIMB 9529 / HD100) OX=264462 GN=rpsB PE=3 SV=1 - [RS2_BDEBA]	15.02	8.94389	1	2	3	4	2.47281e+09
P0AC75	425	47.2615	9.78857	3-deoxy-D-manno-octulosonic acid transferase OS=Escherichia coli (strain K12) OX=83333 GN=waaA PE=1 SV=1 - [KDTA_ECOLI]	13.65	7.90867	1	4	4	4	213307687
P50456	406	44.2883	6.22705	Protein mlc OS=Escherichia coli (strain K12) OX=83333 GN=mlc PE=1 SV=2 - [MLC_ECOLI]	13.3	6.26427	1	4	4	4	1.78641e+08
P18843	275	30.6178	5.59229	NH(3)-dependent NAD(+) synthetase OS=Escherichia coli (strain K12) OX=83333 GN=nadE PE=1 SV=2 - [NADE_ECOLI]	13.82	4.64634	1	4	4	4	4.26278e+08
P37759	361	40.5333	5.77002	dTDP-glucose 4,6-dehydratase 1 OS=Escherichia coli (strain K12) OX=83333 GN=rfbB PE=3 SV=2 - [RMLB1_ECOLI]	14.96	5.2658	2	4	4	4	2.05338e+08
P64604	183	19.5642	4.93213	Intermembrane phospholipid transport system binding protein MlaD OS=Escherichia coli (strain K12) OX=83333 GN=mlaD PE=1 SV=1 - [MLAD_ECOLI]	28.42	4.13795	1	4	4	4	4.65325e+08
P37750	196	21.6614	9.48096	Putative lipopolysaccharide biosynthesis O-acetyl transferase WbbJ OS=Escherichia coli (strain K12) OX=83333 GN=wbbJ PE=3 SV=2 - [WBBJ_ECOLI]	16.84	4.54801	1	3	3	4	3798773645
P37440	263	27.8324	5.2749	Oxidoreductase UcpA OS=Escherichia coli (strain K12) OX=83333 GN=ucpA PE=1 SV=3 - [UCPA_ECOLI]	17.11	9.14481	1	3	3	4	4.33292e+08
P39831	248	27.2318	5.99854	NADP-dependent 3-hydroxy acid dehydrogenase YdfG OS=Escherichia coli (strain K12) OX=83333 GN=ydfG PE=1 SV=2 - [YDFG_ECOLI]	25	4.4833	1	3	4	4	239718820
P0ACY1	183	20.0461	6.78564	Putative NAD(P)H nitroreductase YdjA OS=Escherichia coli (strain K12) OX=83333 GN=ydjA PE=1 SV=1 - [YDJA_ECOLI]	27.87	7.4212	1	4	4	4	8.2761e+08
P0ADP9	89	10.2664	5.26221	Protein YihD OS=Escherichia coli (strain K12) OX=83333 GN=yihD PE=1 SV=1 - [YIHD_ECOLI]	40.45	11.8589	1	3	3	4	668108142
P77713	536	60.7865	5.71924	Putative beta-xylosidase OS=Escherichia coli (strain K12) OX=83333 GN=yagH PE=3 SV=1 - [YAGH_ECOLI]	8.96	7.26354	1	4	4	4	2.41307e+08
P0ACV0	306	35.3834	9.77393	Lipid A biosynthesis lauroyltransferase OS=Escherichia coli (strain K12) OX=83333 GN=lpxL PE=1 SV=1 - [LPXL_ECOLI]	17.97	12.3905	1	4	4	4	4.05163e+08
P23883	495	53.3854	6.06201	NADP/NAD-dependent aldehyde dehydrogenase PuuC OS=Escherichia coli (strain K12) OX=83333 GN=puuC PE=1 SV=2 - [PUUC_ECOLI]	12.93	8.93442	1	4	4	4	4.24977e+08
P0AF93	128	13.6031	5.50342	2-iminobutanoate/2-iminopropanoate deaminase OS=Escherichia coli (strain K12) OX=83333 GN=ridA PE=1 SV=2 - [RIDA_ECOLI]	37.5	6.07628	2	3	3	4	3.75677e+09
P23930	512	57.0292	9.40771	Apolipoprotein N-acyltransferase OS=Escherichia coli (strain K12) OX=83333 GN=lnt PE=1 SV=1 - [LNT_ECOLI]	13.28	9.53665	1	4	4	4	5.60691e+08
P0ACE0	567	62.4517	6.27783	Hydrogenase-2 large chain OS=Escherichia coli (strain K12) OX=83333 GN=hybC PE=1 SV=2 - [MBHM_ECOLI]	14.46	6.26362	1	4	4	4	1.59026e+08
P67095	184	20.1094	6.04932	Phosphodiesterase YfcE OS=Escherichia coli (strain K12) OX=83333 GN=yfcE PE=1 SV=1 - [YFCE_ECOLI]	16.85	5.82411	1	2	2	4	9.7928e+08
P77739	286	32.4382	5.14795	Probable ketoamine kinase YniA OS=Escherichia coli (strain K12) OX=83333 GN=yniA PE=3 SV=1 - [KT3K_ECOLI]	13.64	8.18317	1	3	3	4	2.2998e+08
P37774	250	27.6599	8.93896	L-cystine transport system ATP-binding protein TcyN OS=Escherichia coli (strain K12) OX=83333 GN=tcyN PE=1 SV=2 - [TCYN_ECOLI]	15.2	8.25753	1	2	2	4	462361677
P76576	206	22.1624	5.16064	UPF0070 protein YfgM OS=Escherichia coli (strain K12) OX=83333 GN=yfgM PE=3 SV=1 - [YFGM_ECOLI]	30.58	5.97798	1	3	3	4	5.19515e+08
P09424	382	41.1135	5.57959	Mannitol-1-phosphate 5-dehydrogenase OS=Escherichia coli (strain K12) OX=83333 GN=mtlD PE=1 SV=3 - [MTLD_ECOLI]	14.14	2.93873	1	4	4	4	155983673
P25552	494	54.8366	6.3667	Guanosine-5'-triphosphate,3'-diphosphate pyrophosphatase OS=Escherichia coli (strain K12) OX=83333 GN=gppA PE=1 SV=3 - [GPPA_ECOLI]	12.35	9.1593	1	4	4	4	1.27259e+08
P0A9S5	367	38.6877	4.88135	Glycerol dehydrogenase OS=Escherichia coli (strain K12) OX=83333 GN=gldA PE=1 SV=1 - [GLDA_ECOLI]	15.53	7.38923	1	4	4	4	6.44146e+08
P61331	308	32.9362	6.81494	Elongation factor Ts OS=Bdellovibrio bacteriovorus (strain ATCC 15356 / DSM 50701 / NCIMB 9529 / HD100) OX=264462 GN=tsf PE=3 SV=1 - [EFTS_BDEBA]	20.45	7.04481	1	4	4	4	2.96008e+08
P0AC59	215	24.3347	7.95752	Glutaredoxin 2 OS=Escherichia coli (strain K12) OX=83333 GN=grxB PE=1 SV=1 - [GLRX2_ECOLI]	22.79	4.8177	1	4	4	4	2.72728e+08
P0ABQ0	406	43.4107	7.48877	Coenzyme A biosynthesis bifunctional protein CoaBC OS=Escherichia coli (strain K12) OX=83333 GN=coaBC PE=1 SV=2 - [COABC_ECOLI]	7.64	10.9515	1	2	2	4	1.87073e+08
P0A6I6	159	17.8251	7.02002	Phosphopantetheine adenylyltransferase OS=Escherichia coli (strain K12) OX=83333 GN=coaD PE=1 SV=1 - [COAD_ECOLI]	37.74	2.48802	1	4	4	4	1.93186e+08
P0AE22	237	26.0872	7.43018	Class B acid phosphatase OS=Escherichia coli (strain K12) OX=83333 GN=aphA PE=1 SV=1 - [APHA_ECOLI]	25.32	8.51961	1	4	4	4	6.83482e+08
P39099	455	47.1762	5.94775	Periplasmic pH-dependent serine endoprotease DegQ OS=Escherichia coli (strain K12) OX=83333 GN=degQ PE=1 SV=1 - [DEGQ_ECOLI]	10.55	6.40468	1	3	3	4	2.29014e+08
P76113	345	37.586	5.8208	NADPH-dependent curcumin reductase OS=Escherichia coli (strain K12) OX=83333 GN=curA PE=1 SV=3 - [CURA_ECOLI]	17.97	7.72485	1	4	4	4	3.44906e+08
P0AEG4	208	23.0897	6.34131	Thiol:disulfide interchange protein DsbA OS=Escherichia coli (strain K12) OX=83333 GN=dsbA PE=1 SV=1 - [DSBA_ECOLI]	28.37	4.88294	1	4	4	4	627396624
P24228	477	51.7655	8.77783	D-alanyl-D-alanine carboxypeptidase DacB OS=Escherichia coli (strain K12) OX=83333 GN=dacB PE=1 SV=2 - [DACB_ECOLI]	14.88	6.44434	1	4	4	4	1.58077e+08
P0AC47	244	27.1052	6.52197	Fumarate reductase iron-sulfur subunit OS=Escherichia coli (strain K12) OX=83333 GN=frdB PE=1 SV=2 - [FRDB_ECOLI]	19.26	6.61486	1	4	4	4	1.39595e+09
P05825	746	82.0565	5.59229	Ferrienterobactin receptor OS=Escherichia coli (strain K12) OX=83333 GN=fepA PE=1 SV=2 - [FEPA_ECOLI]	6.43	1.67365	1	3	3	4	7.18083e+08
P39180	1039	106.761	6.20166	Antigen 43 OS=Escherichia coli (strain K12) OX=83333 GN=flu PE=1 SV=3 - [AG43_ECOLI]	5.39	10.443	1	3	3	4	1.75971e+08
P31680	271	30.5596	9.72998	Co-chaperone protein DjlA OS=Escherichia coli (strain K12) OX=83333 GN=djlA PE=1 SV=1 - [DJLA_ECOLI]	19.19	7.80234	1	3	3	4	2.67977e+08
P0A9S1	382	40.4877	5.2749	Lactaldehyde reductase OS=Escherichia coli (strain K12) OX=83333 GN=fucO PE=1 SV=2 - [FUCO_ECOLI]	13.35	7.34972	1	4	4	4	1.17997e+08
P09147	338	37.2416	6.354	UDP-glucose 4-epimerase OS=Escherichia coli (strain K12) OX=83333 GN=galE PE=1 SV=1 - [GALE_ECOLI]	20.71	4.48117	1	4	4	4	190134548
P0A9C3	346	38.1668	5.0083	Aldose 1-epimerase OS=Escherichia coli (strain K12) OX=83333 GN=galM PE=1 SV=1 - [GALM_ECOLI]	22.25	8.19777	1	4	4	4	547587769
P16703	303	32.6435	5.5542	Cysteine synthase B OS=Escherichia coli (strain K12) OX=83333 GN=cysM PE=1 SV=1 - [CYSM_ECOLI]	17.16	2.32037	1	4	4	4	8.53405e+07
P0ACJ0	164	18.875	8.77783	Leucine-responsive regulatory protein OS=Escherichia coli (strain K12) OX=83333 GN=lrp PE=1 SV=2 - [LRP_ECOLI]	28.05	6.89239	1	4	4	4	5.2672e+09
P77293	306	34.6135	8.1626	Prophage bactoprenol glucosyl transferase homolog OS=Escherichia coli (strain K12) OX=83333 GN=yfdH PE=1 SV=1 - [GTRB_ECOLI]	11.76	3.97564	1	3	3	4	6.21836e+08
P45395	328	35.1731	6.7124	Arabinose 5-phosphate isomerase KdsD OS=Escherichia coli (strain K12) OX=83333 GN=kdsD PE=1 SV=1 - [KDSD_ECOLI]	14.33	7.00837	1	3	3	4	3.32574e+08
P04846	272	29.4055	6.16357	Lipoprotein 28 OS=Escherichia coli (strain K12) OX=83333 GN=nlpA PE=1 SV=1 - [NLPA_ECOLI]	22.79	4.00379	1	4	4	4	2.59615e+08
P0ACQ4	305	34.2537	6.40479	Hydrogen peroxide-inducible genes activator OS=Escherichia coli (strain K12) OX=83333 GN=oxyR PE=1 SV=1 - [OXYR_ECOLI]	16.72	8.42561	1	4	4	4	2.97818e+08
P00895	520	57.4581	5.51611	Anthranilate synthase component 1 OS=Escherichia coli (strain K12) OX=83333 GN=trpE PE=1 SV=2 - [TRPE_ECOLI]	9.42	6.30341	1	4	4	4	2.45646e+08
P29018	588	65.0153	6.43018	ATP-binding/permease protein CydD OS=Escherichia coli (strain K12) OX=83333 GN=cydD PE=1 SV=3 - [CYDD_ECOLI]	5.95	9.15592	1	3	3	4	4.06998e+08
P31433	569	62.2341	6.02393	AsmA family protein YicH OS=Escherichia coli (strain K12) OX=83333 GN=yicH PE=3 SV=2 - [YICH_ECOLI]	9.49	10.0812	1	4	4	4	4.24465e+08
P0AA91	193	20.9078	9.53955	Uncharacterized lipoprotein YeaY OS=Escherichia coli (strain K12) OX=83333 GN=yeaY PE=3 SV=1 - [YEAY_ECOLI]	35.75	9.91939	1	4	4	4	5.40171e+08
P43671	546	60.4825	8.08936	Intermembrane transport protein PqiB OS=Escherichia coli (strain K12) OX=83333 GN=pqiB PE=1 SV=2 - [PQIB_ECOLI]	9.16	6.89192	1	4	4	4	4.19424e+08
P76010	244	27.8398	8.93896	Flagellar brake protein YcgR OS=Escherichia coli (strain K12) OX=83333 GN=ycgR PE=1 SV=1 - [YCGR_ECOLI]	14.34	2.16695	1	3	3	4	4.36752e+08
P0AGG8	481	51.3321	5.05908	Metalloprotease TldD OS=Escherichia coli (strain K12) OX=83333 GN=tldD PE=1 SV=1 - [TLDD_ECOLI]	13.31	8.77789	1	4	4	4	3.87988e+08
Q6MJS6	513	52.9526	6.3667	Protease OS=Bdellovibrio bacteriovorus (strain ATCC 15356 / DSM 50701 / NCIMB 9529 / HD100) OX=264462 GN=Bd2692 PE=3 SV=1 - [Q6MJS6_BDEBA]	12.28	7.53645	1	4	4	4	5.6855e+08
Q6MHE6	684	77.4948	8.38232	Uncharacterized protein OS=Bdellovibrio bacteriovorus (strain ATCC 15356 / DSM 50701 / NCIMB 9529 / HD100) OX=264462 GN=Bd3603 PE=4 SV=1 - [Q6MHE6_BDEBA]	6.29	6.39655	1	4	4	4	1.36502e+08
Q6MP53	1336	148.818	8.45557	Uncharacterized protein OS=Bdellovibrio bacteriovorus (strain ATCC 15356 / DSM 50701 / NCIMB 9529 / HD100) OX=264462 GN=Bd1012 PE=4 SV=1 - [Q6MP53_BDEBA]	4.04	3.74566	1	4	4	4	115482020
Q6MNC2	140	14.7476	10.8726	SWIB/MDM2 domain-containing protein OS=Bdellovibrio bacteriovorus (strain ATCC 15356 / DSM 50701 / NCIMB 9529 / HD100) OX=264462 GN=Bd1337 PE=4 SV=1 - [Q6MNC2_BDEBA]	20.71	8.65433	1	2	2	4	2570377743
Q6MM13	447	48.0581	8.77783	Acetyl-CoA acyltransferase OS=Bdellovibrio bacteriovorus (strain ATCC 15356 / DSM 50701 / NCIMB 9529 / HD100) OX=264462 GN=Bd1835 PE=3 SV=1 - [Q6MM13_BDEBA]	10.07	8.40172	1	4	4	4	1.72772e+08
Q6ML47	816	88.9435	8.66064	Acyl-coenzyme A dehydrogenase OS=Bdellovibrio bacteriovorus (strain ATCC 15356 / DSM 50701 / NCIMB 9529 / HD100) OX=264462 GN=Bd2174 PE=3 SV=1 - [Q6ML47_BDEBA]	6.86	9.08341	1	4	4	4	2.1345e+08
Q6MMC1	688	69.1093	5.78271	Putative K(+)-stimulated pyrophosphate-energized sodium pump OS=Bdellovibrio bacteriovorus (strain ATCC 15356 / DSM 50701 / NCIMB 9529 / HD100) OX=264462 GN=ppa PE=3 SV=1 - [Q6MMC1_BDEBA]	8.87	6.94844	1	4	4	4	2.59953e+08
Q6MP85	317	35.5355	8.60205	Putative hydrolase OS=Bdellovibrio bacteriovorus (strain ATCC 15356 / DSM 50701 / NCIMB 9529 / HD100) OX=264462 GN=Bd0978 PE=4 SV=1 - [Q6MP85_BDEBA]	11.04	7.29978	1	3	3	4	3.84332e+08
Q6MH16	831	93.3797	8.55811	Lon protease OS=Bdellovibrio bacteriovorus (strain ATCC 15356 / DSM 50701 / NCIMB 9529 / HD100) OX=264462 GN=lon PE=2 SV=1 - [Q6MH16_BDEBA]	3.49	5.75617	1	3	3	4	1.6369e+08
Q6MHE5	402	45.1402	8.82178	Uncharacterized protein OS=Bdellovibrio bacteriovorus (strain ATCC 15356 / DSM 50701 / NCIMB 9529 / HD100) OX=264462 GN=Bd3604 PE=4 SV=1 - [Q6MHE5_BDEBA]	11.19	3.57253	1	4	4	4	153825554
Q6MLA3	803	91.8249	5.24951	LPS-assembly protein LptD OS=Bdellovibrio bacteriovorus (strain ATCC 15356 / DSM 50701 / NCIMB 9529 / HD100) OX=264462 GN=ostA PE=3 SV=1 - [Q6MLA3_BDEBA]	4.48	0	1	1	1	4	76929658
Q6MPH6	578	64.8833	8.646	Uncharacterized protein OS=Bdellovibrio bacteriovorus (strain ATCC 15356 / DSM 50701 / NCIMB 9529 / HD100) OX=264462 GN=Bd0878 PE=4 SV=1 - [Q6MPH6_BDEBA]	7.09	7.42284	1	3	3	4	5.09145e+08
Q6MR70	691	79.7341	6.75635	Serine protein kinase OS=Bdellovibrio bacteriovorus (strain ATCC 15356 / DSM 50701 / NCIMB 9529 / HD100) OX=264462 GN=prkA PE=4 SV=1 - [Q6MR70_BDEBA]	7.24	6.58311	1	4	4	4	3.62164e+08
CON_IPI00347096.2	520	56.7149	7.40088	SWISS-PROT:Q6IME9 Tax_Id=10090 Gene_Symbol=Krt72 Keratin, type II cytoskeletal 72	4.81	1.84176	16	2	3	3	7.85738e+08
CON_IPI00406377.3	457	50.678	5.87158	SWISS-PROT:Q9DCV7 Tax_Id=10090 Gene_Symbol=Krt7 Keratin, type II cytoskeletal 7	9.85	0	21	1	3	3	5.16749e+08
CON_IPI00290078.5	594	63.8714	8.25049	SWISS-PROT:P19013 Tax_Id=9606 Gene_Symbol=KRT4 keratin 4	4.55	0	21	1	3	3	2.26912e+09
CON_IPI00714446.3	557	62.831	7.7085	SWISS-PROT:Q3ZBD7 (Bos taurus) Glucose-6-phosphate isomerase	10.23	1.6438	1	3	3	3	2.83284e+08
P0A8W2	144	16.3429	7.13721	Transcriptional regulator SlyA OS=Escherichia coli (strain K12) OX=83333 GN=slyA PE=3 SV=1 - [SLYA_ECOLI]	33.33	7.66612	1	3	3	3	3.66483e+08
P68679	71	8.49473	11.1509	30S ribosomal protein S21 OS=Escherichia coli (strain K12) OX=83333 GN=rpsU PE=1 SV=2 - [RS21_ECOLI]	16.9	7.06602	1	2	2	3	4.07598e+09
P0A6A8	78	8.63422	4.05615	Acyl carrier protein OS=Escherichia coli (strain K12) OX=83333 GN=acpP PE=1 SV=2 - [ACP_ECOLI]	32.05	4.58624	1	2	2	3	7.89479e+09
P0A7S3	124	13.7285	10.8726	30S ribosomal protein S12 OS=Escherichia coli (strain K12) OX=83333 GN=rpsL PE=1 SV=2 - [RS12_ECOLI]	21.77	12.7424	1	1	1	3	3953705845
P0A7C6	229	24.555	6.02393	Peptidase E OS=Escherichia coli (strain K12) OX=83333 GN=pepE PE=1 SV=1 - [PEPE_ECOLI]	12.66	5.43412	1	3	3	3	2.1193e+08
P0AG51	59	6.53765	10.9604	50S ribosomal protein L30 OS=Escherichia coli (strain K12) OX=83333 GN=rpmD PE=1 SV=2 - [RL30_ECOLI]	33.9	3.46544	1	2	2	3	7434639665
P0A805	185	20.6259	6.88818	Ribosome-recycling factor OS=Escherichia coli (strain K12) OX=83333 GN=frr PE=1 SV=1 - [RRF_ECOLI]	25.95	2.24939	1	3	3	3	1.22519e+08
P0AG59	101	11.5733	11.1655	30S ribosomal protein S14 OS=Escherichia coli (strain K12) OX=83333 GN=rpsN PE=1 SV=2 - [RS14_ECOLI]	18.81	5.42813	1	1	1	3	10699287424
P09158	288	32.3007	5.65576	Polyamine aminopropyltransferase OS=Escherichia coli (strain K12) OX=83333 GN=speE PE=1 SV=2 - [SPEE_ECOLI]	10.42	5.98738	1	2	2	3	4.01291e+08
P0A832	160	18.2577	9.89111	SsrA-binding protein OS=Escherichia coli (strain K12) OX=83333 GN=smpB PE=1 SV=2 - [SSRP_ECOLI]	28.75	5.00933	1	3	3	3	7.34285e+08
P0A786	311	34.4058	6.60986	Aspartate carbamoyltransferase catalytic subunit OS=Escherichia coli (strain K12) OX=83333 GN=pyrB PE=1 SV=2 - [PYRB_ECOLI]	10.93	6.29024	1	3	3	3	1.06462e+09
P0A7X6	182	20.5923	4.80518	Ribosome maturation factor RimM OS=Escherichia coli (strain K12) OX=83333 GN=rimM PE=1 SV=1 - [RIMM_ECOLI]	26.37	2.03211	1	3	3	3	113487513
P06992	273	30.4006	8.03076	Ribosomal RNA small subunit methyltransferase A OS=Escherichia coli (strain K12) OX=83333 GN=rsmA PE=1 SV=1 - [RSMA_ECOLI]	13.55	3.87003	1	2	2	3	2.87226e+08
P76145	252	28.9875	4.94482	Trans-aconitate 2-methyltransferase OS=Escherichia coli (strain K12) OX=83333 GN=tam PE=1 SV=3 - [TAM_ECOLI]	13.89	4.85785	1	3	3	3	339563971
P0AGD7	453	49.7552	9.51025	Signal recognition particle protein OS=Escherichia coli (strain K12) OX=83333 GN=ffh PE=1 SV=1 - [SRP54_ECOLI]	12.8	2.2661	1	3	3	3	1.38458e+08
P05459	378	41.3418	6.69775	Erythronate-4-phosphate dehydrogenase OS=Escherichia coli (strain K12) OX=83333 GN=pdxB PE=2 SV=2 - [PDXB_ECOLI]	11.11	4.26096	1	3	3	3	1.38164e+08
P0AFZ3	165	18.2511	4.55127	Stringent starvation protein B OS=Escherichia coli (strain K12) OX=83333 GN=sspB PE=1 SV=1 - [SSPB_ECOLI]	20	6.88658	1	3	3	3	6.31671e+08
P0A855	430	45.9272	7.59131	Tol-Pal system protein TolB OS=Escherichia coli (strain K12) OX=83333 GN=tolB PE=1 SV=1 - [TOLB_ECOLI]	5.58	1.94339	1	2	2	3	9.68841e+07
P0AG07	225	24.5387	5.31299	Ribulose-phosphate 3-epimerase OS=Escherichia coli (strain K12) OX=83333 GN=rpe PE=1 SV=1 - [RPE_ECOLI]	20.44	7.10434	1	3	3	3	412770531
P0A6W9	518	58.2323	5.38916	Glutamate--cysteine ligase OS=Escherichia coli (strain K12) OX=83333 GN=gshA PE=1 SV=1 - [GSH1_ECOLI]	9.46	2.44832	1	3	3	3	1.64305e+08
P60785	599	66.5284	5.59229	Elongation factor 4 OS=Escherichia coli (strain K12) OX=83333 GN=lepA PE=1 SV=1 - [LEPA_ECOLI]	5.68	5.27228	1	3	3	3	1.51933e+08
P0ADC3	399	43.2359	6.29053	Lipoprotein-releasing system transmembrane protein LolC OS=Escherichia coli (strain K12) OX=83333 GN=lolC PE=1 SV=1 - [LOLC_ECOLI]	7.52	6.12537	1	2	2	3	4.57369e+08
P0AAH0	257	29.0088	6.55127	Phosphate import ATP-binding protein PstB OS=Escherichia coli (strain K12) OX=83333 GN=pstB PE=1 SV=2 - [PSTB_ECOLI]	22.18	10.7877	1	3	3	3	6.06855e+08
P07012	365	41.2253	4.75439	Peptide chain release factor RF2 OS=Escherichia coli (strain K12) OX=83333 GN=prfB PE=1 SV=3 - [RF2_ECOLI]	6.3	0	1	3	3	3	180506729
P33920	335	37.7992	4.97021	Nucleoid-associated protein YejK OS=Escherichia coli (strain K12) OX=83333 GN=yejK PE=1 SV=3 - [NDPA_ECOLI]	10.45	2.59527	1	3	3	3	1.8803e+08
P42641	390	43.2587	4.88135	GTPase ObgE/CgtA OS=Escherichia coli (strain K12) OX=83333 GN=obgE PE=1 SV=1 - [OBG_ECOLI]	12.82	8.30614	1	3	3	3	1.93713e+08
P0AFG0	181	20.5185	6.81494	Transcription termination/antitermination protein NusG OS=Escherichia coli (strain K12) OX=83333 GN=nusG PE=1 SV=2 - [NUSG_ECOLI]	29.28	6.44339	1	3	3	3	3.40244e+08
P0A7G2	133	15.1448	6.20166	30S ribosome-binding factor OS=Escherichia coli (strain K12) OX=83333 GN=rbfA PE=1 SV=2 - [RBFA_ECOLI]	17.29	1.72419	1	2	2	3	4.85633e+08
P0A6A0	546	63.1624	8.93896	Probable protein kinase UbiB OS=Escherichia coli (strain K12) OX=83333 GN=ubiB PE=1 SV=1 - [UBIB_ECOLI]	6.96	6.13335	1	3	3	3	2.2988e+08
P13482	565	63.5966	5.89697	Periplasmic trehalase OS=Escherichia coli (strain K12) OX=83333 GN=treA PE=1 SV=1 - [TREA_ECOLI]	7.43	1.74315	1	3	3	3	1.35782e+08
P36929	429	48.317	7.51807	Ribosomal RNA small subunit methyltransferase B OS=Escherichia coli (strain K12) OX=83333 GN=rsmB PE=1 SV=2 - [RSMB_ECOLI]	13.99	8.9723	1	3	3	3	1.34838e+08
P37095	427	46.1513	5.92236	Peptidase B OS=Escherichia coli (strain K12) OX=83333 GN=pepB PE=1 SV=2 - [PEPB_ECOLI]	14.05	7.70081	1	3	3	3	1.90854e+08
P0A9K7	241	27.3997	5.31299	Phosphate-specific transport system accessory protein PhoU OS=Escherichia coli (strain K12) OX=83333 GN=phoU PE=1 SV=1 - [PHOU_ECOLI]	12.45	6.70398	1	3	3	3	131262017
Q46920	282	32.5673	6.12549	NADPH-dependent 7-cyano-7-deazaguanine reductase OS=Escherichia coli (strain K12) OX=83333 GN=queF PE=1 SV=1 - [QUEF_ECOLI]	8.87	2.08231	1	3	3	3	9.95003e+07
Q6MJ27	180	19.2004	10.0669	50S ribosomal protein L6 OS=Bdellovibrio bacteriovorus (strain ATCC 15356 / DSM 50701 / NCIMB 9529 / HD100) OX=264462 GN=rplF PE=3 SV=1 - [RL6_BDEBA]	12.78	4.29	1	2	2	3	5.49472e+08
P0AGA2	443	48.4802	9.89111	Protein translocase subunit SecY OS=Escherichia coli (strain K12) OX=83333 GN=secY PE=1 SV=1 - [SECY_ECOLI]	7.67	7.19633	1	2	2	3	560159036
P0A8F0	208	22.519	5.46533	Uracil phosphoribosyltransferase OS=Escherichia coli (strain K12) OX=83333 GN=upp PE=1 SV=1 - [UPP_ECOLI]	19.23	5.90503	1	3	3	3	2.5248e+08
P0A948	194	22.6734	9.14404	[Ribosomal protein S5]-alanine N-acetyltransferase OS=Escherichia coli (strain K12) OX=83333 GN=rimJ PE=1 SV=1 - [RIMJ_ECOLI]	15.98	7.01409	1	2	2	3	222782150
P22186	152	17.3749	5.5415	Transcriptional regulator MraZ OS=Escherichia coli (strain K12) OX=83333 GN=mraZ PE=1 SV=1 - [MRAZ_ECOLI]	40.79	4.70193	1	3	3	3	6.25193e+08
P0AAH4	330	37.6365	8.99756	Putrescine export system ATP-binding protein SapD OS=Escherichia coli (strain K12) OX=83333 GN=sapD PE=1 SV=1 - [SAPD_ECOLI]	9.7	1.72419	1	2	2	3	137639804
Q6MJ26	129	14.1175	10.1548	30S ribosomal protein S8 OS=Bdellovibrio bacteriovorus (strain ATCC 15356 / DSM 50701 / NCIMB 9529 / HD100) OX=264462 GN=rpsH PE=3 SV=1 - [RS8_BDEBA]	29.46	8.25834	1	3	3	3	1.95079e+08
P0AAD6	429	46.8749	9.15869	Serine transporter OS=Escherichia coli (strain K12) OX=83333 GN=sdaC PE=1 SV=1 - [SDAC_ECOLI]	4.43	0	1	2	2	3	3.72834e+09
P04982	139	15.2828	6.39209	D-ribose pyranase OS=Escherichia coli (strain K12) OX=83333 GN=rbsD PE=1 SV=3 - [RBSD_ECOLI]	23.02	7.73876	1	2	2	3	5640767772
Q6MJ25	179	20.2139	10.2427	50S ribosomal protein L5 OS=Bdellovibrio bacteriovorus (strain ATCC 15356 / DSM 50701 / NCIMB 9529 / HD100) OX=264462 GN=rplE PE=3 SV=1 - [RL5_BDEBA]	15.64	7.02905	1	2	2	3	5.79159e+08
P0CG19	228	24.4095	5.49072	Truncated inactive ribonuclease PH OS=Escherichia coli (strain K12) OX=83333 GN=rph PE=1 SV=1 - [RNPH_ECOLI]	14.47	6.12783	1	2	2	3	398384182
P62432	140	14.9631	9.81787	50S ribosomal protein L11 OS=Bdellovibrio bacteriovorus (strain ATCC 15356 / DSM 50701 / NCIMB 9529 / HD100) OX=264462 GN=rplK PE=3 SV=1 - [RL11_BDEBA]	25.71	4.59728	1	3	3	3	4.53167e+08
P0C054	137	15.7641	5.8335	Small heat shock protein IbpA OS=Escherichia coli (strain K12) OX=83333 GN=ibpA PE=1 SV=1 - [IBPA_ECOLI]	21.17	1.95868	1	3	3	3	1.15347e+09
P0AC84	251	28.4164	5.73193	Hydroxyacylglutathione hydrolase GloB OS=Escherichia coli (strain K12) OX=83333 GN=gloB PE=1 SV=1 - [GLO2_ECOLI]	15.54	5.4955	1	3	3	3	8.62316e+07
P60716	321	36.0484	7.94287	Lipoyl synthase OS=Escherichia coli (strain K12) OX=83333 GN=lipA PE=1 SV=1 - [LIPA_ECOLI]	11.53	6.72847	1	3	3	3	3.53399e+08
P76346	265	30.2601	4.729	Protein MtfA OS=Escherichia coli (strain K12) OX=83333 GN=mtfA PE=1 SV=2 - [MTFA_ECOLI]	13.58	6.61692	1	3	3	3	719393897
P0AF24	250	27.1457	5.41455	Ribonucleotide monophosphatase NagD OS=Escherichia coli (strain K12) OX=83333 GN=nagD PE=1 SV=1 - [NAGD_ECOLI]	13.6	9.18796	1	2	2	3	1042698375
P0A7B8	176	19.081	6.39209	ATP-dependent protease subunit HslV OS=Escherichia coli (strain K12) OX=83333 GN=hslV PE=1 SV=2 - [HSLV_ECOLI]	17.61	8.34619	1	2	2	3	2101269796
P76658	477	51.0187	5.41455	Bifunctional protein HldE OS=Escherichia coli (strain K12) OX=83333 GN=hldE PE=1 SV=1 - [HLDE_ECOLI]	5.03	5.89919	1	2	2	3	2.49446e+08
P63386	269	29.0781	6.63916	Intermembrane phospholipid transport system ATP-binding protein MlaF OS=Escherichia coli (strain K12) OX=83333 GN=mlaF PE=1 SV=1 - [MLAF_ECOLI]	13.75	6.29585	1	2	2	3	1250664121
P16528	274	29.7204	8.01611	Transcriptional repressor IclR OS=Escherichia coli (strain K12) OX=83333 GN=iclR PE=1 SV=1 - [ICLR_ECOLI]	17.88	5.4521	1	3	3	3	233470985
P0A6Y1	94	10.6445	9.34912	Integration host factor subunit beta OS=Escherichia coli (strain K12) OX=83333 GN=ihfB PE=1 SV=1 - [IHFB_ECOLI]	15.96	8.61203	1	1	1	3	2207163328
P42588	459	49.6295	6.46826	Putrescine aminotransferase OS=Escherichia coli (strain K12) OX=83333 GN=patA PE=1 SV=2 - [PAT_ECOLI]	9.15	5.25328	1	3	3	3	108988726
P0ACE7	119	13.2329	6.17627	Purine nucleoside phosphoramidase OS=Escherichia coli (strain K12) OX=83333 GN=hinT PE=1 SV=1 - [HINT_ECOLI]	14.29	2.3822	1	1	1	3	196919046
P63183	622	69.249	9.01221	Low affinity potassium transport system protein kup OS=Escherichia coli (strain K12) OX=83333 GN=kup PE=3 SV=1 - [KUP_ECOLI]	4.66	2.18134	1	3	3	3	2.05353e+08
P76142	340	36.6619	7.86963	Autoinducer 2-binding protein LsrB OS=Escherichia coli (strain K12) OX=83333 GN=lsrB PE=1 SV=1 - [LSRB_ECOLI]	17.06	6.1768	1	3	3	3	370393370
P0A722	262	28.0624	7.12256	Acyl-[acyl-carrier-protein]--UDP-N-acetylglucosamine O-acyltransferase OS=Escherichia coli (strain K12) OX=83333 GN=lpxA PE=1 SV=1 - [LPXA_ECOLI]	9.92	3.24728	1	2	2	3	6.25483e+08
P0ABF1	465	53.8371	9.64209	Poly(A) polymerase I OS=Escherichia coli (strain K12) OX=83333 GN=pcnB PE=1 SV=2 - [PCNB_ECOLI]	7.53	4.01235	1	3	3	3	102704213
P0A8E1	180	21.2127	6.60986	UPF0227 protein YcfP OS=Escherichia coli (strain K12) OX=83333 GN=ycfP PE=1 SV=1 - [YCFP_ECOLI]	24.44	5.68983	1	3	3	3	2.7237e+08
P60869	561	60.3118	8.33838	Putative transport protein YbjL OS=Escherichia coli (strain K12) OX=83333 GN=ybjL PE=3 SV=1 - [YBJL_ECOLI]	6.42	3.52406	1	3	3	3	127034239
P62768	128	15.0869	7.18115	UPF0325 protein YaeH OS=Escherichia coli (strain K12) OX=83333 GN=yaeH PE=3 SV=1 - [YAEH_ECOLI]	26.56	7.88732	1	3	3	3	1878199581
P76272	877	94.9118	6.0874	Intermembrane transport protein YebT OS=Escherichia coli (strain K12) OX=83333 GN=yebT PE=1 SV=2 - [YEBT_ECOLI]	5.13	1.80203	1	3	3	3	1.37881e+08
P0AF36	81	9.62881	4.66553	Cell division protein ZapB OS=Escherichia coli (strain K12) OX=83333 GN=zapB PE=1 SV=1 - [ZAPB_ECOLI]	23.46	8.7023	1	1	1	3	1316556052
P64423	327	36.5886	5.35107	Zinc transport protein ZntB OS=Escherichia coli (strain K12) OX=83333 GN=zntB PE=1 SV=1 - [ZNTB_ECOLI]	11.01	5.99551	1	3	3	3	1.20517e+08
P75777	332	36.3936	5.60498	UPF0194 membrane protein YbhG OS=Escherichia coli (strain K12) OX=83333 GN=ybhG PE=2 SV=1 - [YBHG_ECOLI]	18.07	4.04055	1	3	3	3	3.93219e+08
P0AG84	294	31.4683	6.80029	Uncharacterized oxidoreductase YghA OS=Escherichia coli (strain K12) OX=83333 GN=yghA PE=1 SV=1 - [YGHA_ECOLI]	20.07	7.97618	1	3	3	3	3.542e+08
P0ACX3	101	11.2808	5.14795	Putative monooxygenase YdhR OS=Escherichia coli (strain K12) OX=83333 GN=ydhR PE=1 SV=1 - [YDHR_ECOLI]	36.63	5.72169	1	3	3	3	5.16083e+08
P75682	302	32.51	6.44287	Putative 2-dehydro-3-deoxy-D-gluconate aldolase YagE OS=Escherichia coli (strain K12) OX=83333 GN=yagE PE=1 SV=2 - [YAGE_ECOLI]	20.53	4.39145	1	3	3	3	1.22472e+08
P46853	345	38.7407	6.53662	Uncharacterized oxidoreductase YhhX OS=Escherichia coli (strain K12) OX=83333 GN=yhhX PE=1 SV=1 - [YHHX_ECOLI]	11.01	7.40314	1	3	3	3	1.68556e+08
P0AB26	186	20.4867	6.56592	Uncharacterized lipoprotein YceB OS=Escherichia coli (strain K12) OX=83333 GN=yceB PE=1 SV=1 - [YCEB_ECOLI]	21.51	3.67241	1	3	3	3	1.52692e+08
P23305	235	26.7119	6.53662	Uncharacterized protein YigA OS=Escherichia coli (strain K12) OX=83333 GN=yigA PE=4 SV=1 - [YIGA_ECOLI]	20	1.86032	1	3	3	3	5.99693e+07
P0ADA5	192	20.9368	8.63135	Uncharacterized lipoprotein YajG OS=Escherichia coli (strain K12) OX=83333 GN=yajG PE=3 SV=1 - [YAJG_ECOLI]	17.71	6.13453	1	3	3	3	8.26924e+08
P0AB52	117	12.6847	5.10986	Protein YchN OS=Escherichia coli (strain K12) OX=83333 GN=ychN PE=1 SV=1 - [YCHN_ECOLI]	28.21	7.94554	1	2	2	3	2.59479e+08
P27836	246	27.9106	9.5542	UDP-N-acetyl-D-mannosaminuronic acid transferase OS=Escherichia coli (strain K12) OX=83333 GN=wecG PE=1 SV=2 - [WECG_ECOLI]	15.04	4.95561	1	2	2	3	124174233
P0AFR4	206	23.197	6.354	Uncharacterized protein YciO OS=Escherichia coli (strain K12) OX=83333 GN=yciO PE=1 SV=1 - [YCIO_ECOLI]	22.33	1.70647	1	2	3	3	36632973
P39187	184	20.4077	8.11865	Uncharacterized protein YtfJ OS=Escherichia coli (strain K12) OX=83333 GN=ytfJ PE=1 SV=1 - [YTFJ_ECOLI]	29.89	6.90222	1	3	3	3	2.41038e+08
P25906	286	30.6868	5.5542	Pyridoxine 4-dehydrogenase OS=Escherichia coli (strain K12) OX=83333 GN=pdxI PE=1 SV=1 - [PDXI_ECOLI]	17.48	6.03635	1	3	3	3	1.08121e+08
P0AEX5	289	32.3235	6.66846	Probable phosphoribulokinase OS=Escherichia coli (strain K12) OX=83333 GN=prkB PE=3 SV=1 - [KPPR_ECOLI]	19.03	5.07813	1	3	3	3	1.43832e+08
P0AFF2	400	43.4473	8.48486	Nucleoside permease NupC OS=Escherichia coli (strain K12) OX=83333 GN=nupC PE=1 SV=1 - [NUPC_ECOLI]	3.5	1.98205	1	1	1	3	1.71293e+09
P77569	277	31.3025	8.76318	DNA-binding transcriptional activator MhpR OS=Escherichia coli (strain K12) OX=83333 GN=mhpR PE=4 SV=2 - [MHPR_ECOLI]	14.08	6.79387	1	3	3	3	4.31825e+08
P76446	518	58.5506	6.26514	Probable cyclic di-GMP phosphodiesterase PdeN OS=Escherichia coli (strain K12) OX=83333 GN=pdeN PE=2 SV=1 - [PDEN_ECOLI]	8.3	7.01268	1	3	3	3	1.3591e+08
P0AG00	348	39.464	6.65381	ECA polysaccharide chain length modulation protein OS=Escherichia coli (strain K12) OX=83333 GN=wzzE PE=1 SV=2 - [WZZE_ECOLI]	11.78	4.09648	1	3	3	3	6.2522e+08
P37645	686	74.4112	8.60205	AsmA family protein YhjG OS=Escherichia coli (strain K12) OX=83333 GN=yhjG PE=3 SV=3 - [YHJG_ECOLI]	6.41	4.0703	1	3	3	3	1.84483e+08
P0AEB7	114	12.4854	5.16064	RutC family protein YoaB OS=Escherichia coli (strain K12) OX=83333 GN=yoaB PE=3 SV=1 - [YOAB_ECOLI]	30.7	8.81227	1	2	2	3	853090702
P64581	101	11.0449	9.08545	Uncharacterized protein YqjD OS=Escherichia coli (strain K12) OX=83333 GN=yqjD PE=1 SV=1 - [YQJD_ECOLI]	15.84	5.67056	1	1	1	3	8468062152
P07650	440	47.1771	5.37646	Thymidine phosphorylase OS=Escherichia coli (strain K12) OX=83333 GN=deoA PE=1 SV=3 - [TYPH_ECOLI]	8.86	6.50408	1	3	3	3	8.81803e+07
P76507	443	51.4499	8.6167	Uncharacterized protein YfdI OS=Escherichia coli (strain K12) OX=83333 GN=yfdI PE=4 SV=1 - [YFDI_ECOLI]	4.74	3.06806	1	1	1	3	1411190444
P0ADU2	104	11.5248	6.23975	Probable quinol monooxygenase YgiN OS=Escherichia coli (strain K12) OX=83333 GN=ygiN PE=1 SV=1 - [YGIN_ECOLI]	17.31	6.02929	1	2	2	3	7.55131e+08
P39366	373	40.5887	5.5542	Putative aminopeptidase SgcX OS=Escherichia coli (strain K12) OX=83333 GN=sgcX PE=3 SV=3 - [SGCX_ECOLI]	9.38	7.58842	1	2	2	3	2.81071e+08
P16095	454	48.8751	5.33838	L-serine dehydratase 1 OS=Escherichia coli (strain K12) OX=83333 GN=sdaA PE=1 SV=3 - [SDHL_ECOLI]	6.61	2.6826	1	3	3	3	2.15601e+08
P13445	330	37.9487	4.94482	RNA polymerase sigma factor RpoS OS=Escherichia coli (strain K12) OX=83333 GN=rpoS PE=1 SV=3 - [RPOS_ECOLI]	12.42	7.11249	1	3	3	3	300753460
Q6MLJ8	78	8.62539	4.37354	Acyl carrier protein OS=Bdellovibrio bacteriovorus (strain ATCC 15356 / DSM 50701 / NCIMB 9529 / HD100) OX=264462 GN=acpP PE=3 SV=1 - [ACP_BDEBA]	33.33	5.64054	1	3	3	3	1.07504e+09
P0AE12	484	53.9614	6.34131	AMP nucleosidase OS=Escherichia coli (strain K12) OX=83333 GN=amn PE=1 SV=1 - [AMN_ECOLI]	13.02	5.68999	1	3	3	3
P0A6F9	97	10.3806	5.23682	10 kDa chaperonin OS=Escherichia coli (strain K12) OX=83333 GN=groS PE=1 SV=1 - [CH10_ECOLI]	27.84	3.8634	1	2	2	3	5.26647e+09
P0A9P6	629	70.5026	8.71924	ATP-dependent RNA helicase DeaD OS=Escherichia coli (strain K12) OX=83333 GN=deaD PE=1 SV=2 - [DEAD_ECOLI]	6.52	6.59037	1	3	3	3	1.98969e+08
P15042	671	73.5603	5.5415	DNA ligase OS=Escherichia coli (strain K12) OX=83333 GN=ligA PE=1 SV=2 - [DNLJ_ECOLI]	6.26	5.82146	1	3	3	3	3.24697e+08
P76216	447	49.2679	6.12549	N-succinylarginine dihydrolase OS=Escherichia coli (strain K12) OX=83333 GN=astB PE=1 SV=1 - [ASTB_ECOLI]	10.96	5.67462	1	3	3	3	2.26848e+08
P0A6P7	210	23.5462	7.48877	Probable GTP-binding protein EngB OS=Escherichia coli (strain K12) OX=83333 GN=engB PE=1 SV=1 - [ENGB_ECOLI]	15.24	2.09532	1	2	2	3	323060205
P06983	313	33.8308	5.46533	Porphobilinogen deaminase OS=Escherichia coli (strain K12) OX=83333 GN=hemC PE=1 SV=2 - [HEM3_ECOLI]	17.25	7.17925	1	3	3	3	1.85681e+08
P75913	312	35.3212	6.80029	Glyoxylate/hydroxypyruvate reductase A OS=Escherichia coli (strain K12) OX=83333 GN=ghrA PE=1 SV=2 - [GHRA_ECOLI]	14.42	7.69855	1	3	3	3	308833738
P46889	1329	146.572	5.021	DNA translocase FtsK OS=Escherichia coli (strain K12) OX=83333 GN=ftsK PE=1 SV=2 - [FTSK_ECOLI]	2.56	0	1	2	2	3	869655144
P0ABN5	433	45.7208	7.75244	Anaerobic C4-dicarboxylate transporter DcuA OS=Escherichia coli (strain K12) OX=83333 GN=dcuA PE=1 SV=1 - [DCUA_ECOLI]	2.31	7.2357	1	2	2	3	2.42782e+09
P06610	183	20.4564	4.90674	Thioredoxin/glutathione peroxidase BtuE OS=Escherichia coli (strain K12) OX=83333 GN=btuE PE=1 SV=1 - [BTUE_ECOLI]	24.59	5.49135	1	3	3	3	9.9015e+07
P0DTT0	607	67.3135	5.32568	50S ribosomal subunit assembly factor BipA OS=Escherichia coli (strain K12) OX=83333 GN=bipA PE=1 SV=1 - [BIPA_ECOLI]	5.27	5.95449	1	2	2	3	605588270
P0AE91	157	17.097	8.95361	Protein CreA OS=Escherichia coli (strain K12) OX=83333 GN=creA PE=3 SV=1 - [CREA_ECOLI]	32.48	6.80874	1	3	3	3	554015474
P11447	457	50.2867	5.2749	Argininosuccinate lyase OS=Escherichia coli (strain K12) OX=83333 GN=argH PE=1 SV=3 - [ARLY_ECOLI]	11.16	2.37354	1	3	3	3	45767793
P06282	251	28.4327	8.45557	CDP-diacylglycerol pyrophosphatase OS=Escherichia coli (strain K12) OX=83333 GN=cdh PE=3 SV=1 - [CDH_ECOLI]	15.14	2.67968	1	3	3	3	1.74388e+08
P04036	273	28.7386	5.75732	4-hydroxy-tetrahydrodipicolinate reductase OS=Escherichia coli (strain K12) OX=83333 GN=dapB PE=1 SV=1 - [DAPB_ECOLI]	16.12	3.75833	1	3	3	3	163945245
P0A9H7	382	43.8807	6.04932	Cyclopropane-fatty-acyl-phospholipid synthase OS=Escherichia coli (strain K12) OX=83333 GN=cfa PE=1 SV=2 - [CFA_ECOLI]	9.42	4.02385	1	3	3	3	1.71421e+08
P0A988	366	40.5607	5.38916	Beta sliding clamp OS=Escherichia coli (strain K12) OX=83333 GN=dnaN PE=1 SV=1 - [DPO3B_ECOLI]	10.11	5.25718	1	2	2	3	499088524
P54901	426	49.0094	7.75244	Stationary phase-inducible protein CsiE OS=Escherichia coli (strain K12) OX=83333 GN=csiE PE=4 SV=3 - [CSIE_ECOLI]	11.27	6.98995	1	3	3	3	1.75471e+08
P09030	268	30.9495	6.18896	Exodeoxyribonuclease III OS=Escherichia coli (strain K12) OX=83333 GN=xthA PE=1 SV=4 - [EX3_ECOLI]	13.06	2.41208	1	3	3	3	2.80209e+08
P24186	288	31.0243	6.0874	Bifunctional protein FolD OS=Escherichia coli (strain K12) OX=83333 GN=folD PE=1 SV=4 - [FOLD_ECOLI]	11.11	6.43519	1	3	3	3	5.36812e+08
P0A998	165	19.4114	4.83057	Bacterial non-heme ferritin OS=Escherichia coli (strain K12) OX=83333 GN=ftnA PE=1 SV=1 - [FTNA_ECOLI]	13.94	4.27325	1	2	2	3	923224684
P0ACN4	271	29.2513	6.13818	HTH-type transcriptional repressor AllR OS=Escherichia coli (strain K12) OX=83333 GN=allR PE=1 SV=1 - [ALLR_ECOLI]	12.55	5.91788	1	3	3	3	2.17885e+08
P69228	240	27.6386	5.75732	Transcriptional regulatory protein BaeR OS=Escherichia coli (strain K12) OX=83333 GN=baeR PE=1 SV=1 - [BAER_ECOLI]	19.58	4.78809	1	3	3	3	1.56896e+08
P0A6P5	490	55.0015	5.84619	GTPase Der OS=Escherichia coli (strain K12) OX=83333 GN=der PE=1 SV=1 - [DER_ECOLI]	6.94	2.86378	1	3	3	3	2.12706e+08
P0AFR2	559	59.3903	8.80713	C4-dicarboxylic acid transporter DauA OS=Escherichia coli (strain K12) OX=83333 GN=dauA PE=1 SV=2 - [DAUA_ECOLI]	7.69	7.71939	1	3	3	3	2.48155e+08
P0ACB0	471	52.3577	5.05908	Replicative DNA helicase OS=Escherichia coli (strain K12) OX=83333 GN=dnaB PE=1 SV=1 - [DNAB_ECOLI]	6.79	1.71934	1	3	3	3	97786776
P61949	176	19.7245	4.38623	Flavodoxin 1 OS=Escherichia coli (strain K12) OX=83333 GN=fldA PE=1 SV=2 - [FLAV_ECOLI]	28.41	11.0689	1	2	2	3	612106000
P25519	426	48.2974	5.98584	GTPase HflX OS=Escherichia coli (strain K12) OX=83333 GN=hflX PE=1 SV=3 - [HFLX_ECOLI]	10.33	3.44413	1	3	3	3	1.15235e+08
P0AC69	115	12.8705	4.75439	Glutaredoxin 4 OS=Escherichia coli (strain K12) OX=83333 GN=grxD PE=1 SV=1 - [GLRX4_ECOLI]	28.7	6.6874	1	2	2	3	3.30948e+08
P0A9F3	324	36.1279	7.41553	HTH-type transcriptional regulator CysB OS=Escherichia coli (strain K12) OX=83333 GN=cysB PE=3 SV=1 - [CYSB_ECOLI]	8.95	2.01867	1	3	3	3	2.12945e+08
P75958	414	45.3152	8.85107	Lipoprotein-releasing system transmembrane protein LolE OS=Escherichia coli (strain K12) OX=83333 GN=lolE PE=1 SV=3 - [LOLE_ECOLI]	13.53	8.29747	1	3	3	3	4.96257e+08
P05791	616	65.4898	5.89697	Dihydroxy-acid dehydratase OS=Escherichia coli (strain K12) OX=83333 GN=ilvD PE=1 SV=5 - [ILVD_ECOLI]	7.14	5.23198	1	3	3	3	9.94759e+08
P13009	1227	135.912	5.07178	Methionine synthase OS=Escherichia coli (strain K12) OX=83333 GN=metH PE=1 SV=5 - [METH_ECOLI]	3.34	0	1	3	3	3	4.28558e+07
P77473	516	58.6833	6.13818	Probable cyclic di-GMP phosphodiesterase PdeB OS=Escherichia coli (strain K12) OX=83333 GN=pdeB PE=2 SV=2 - [PDEB_ECOLI]	3.29	1.9534	1	2	2	3	8.3481e+07
P76086	316	35.2726	7.53271	Transcriptional repressor PaaX OS=Escherichia coli (strain K12) OX=83333 GN=paaX PE=1 SV=1 - [PAAX_ECOLI]	8.54	2.01334	1	3	3	3	221410508
P40874	372	40.8763	5.36377	N-methyl-L-tryptophan oxidase OS=Escherichia coli (strain K12) OX=83333 GN=solA PE=1 SV=1 - [MTOX_ECOLI]	12.37	4.57096	1	3	3	3	44022638
P37773	457	49.8421	5.88428	UDP-N-acetylmuramate--L-alanyl-gamma-D-glutamyl-meso-2,6-diaminoheptandioate ligase OS=Escherichia coli (strain K12) OX=83333 GN=mpl PE=1 SV=3 - [MPL_ECOLI]	8.32	6.06441	1	3	3	3	3.37438e+08
P76506	251	28.0237	5.04639	Intermembrane phospholipid transport system lipoprotein MlaA OS=Escherichia coli (strain K12) OX=83333 GN=mlaA PE=1 SV=1 - [MLAA_ECOLI]	11.95	4.00729	1	3	3	3	1.28756e+09
P33607	613	66.3942	8.23584	NADH-quinone oxidoreductase subunit L OS=Escherichia coli (strain K12) OX=83333 GN=nuoL PE=1 SV=2 - [NUOL_ECOLI]	4.4	8.88345	1	3	3	3	5.14981e+08
Q46868	96	11.2691	6.15088	Ubiquinone biosynthesis accessory factor UbiK OS=Escherichia coli (strain K12) OX=83333 GN=ubiK PE=1 SV=2 - [UBIK_ECOLI]	19.79	3.7929	1	2	2	3	1707403026
P46130	427	46.0539	5.99854	Putative acyl-CoA thioester hydrolase YbhC OS=Escherichia coli (strain K12) OX=83333 GN=ybhC PE=1 SV=2 - [YBHC_ECOLI]	9.84	4.71534	1	3	3	3	4.1667e+08
P0AB28	173	19.3026	4.55127	Large ribosomal RNA subunit accumulation protein YceD OS=Escherichia coli (strain K12) OX=83333 GN=yceD PE=2 SV=1 - [YCED_ECOLI]	15.03	6.10346	1	3	3	3	2.27472e+08
P37387	330	35.7117	5.64307	D-xylose-binding periplasmic protein OS=Escherichia coli (strain K12) OX=83333 GN=xylF PE=1 SV=1 - [XYLF_ECOLI]	16.06	3.88885	1	3	3	3	3.84609e+08
P31063	137	14.9737	4.98291	Uncharacterized lipoprotein YedD OS=Escherichia coli (strain K12) OX=83333 GN=yedD PE=3 SV=1 - [YEDD_ECOLI]	21.17	7.38574	1	2	2	3	468858575
P76185	285	31.4764	8.08936	Uncharacterized protein YdhJ OS=Escherichia coli (strain K12) OX=83333 GN=ydhJ PE=3 SV=2 - [YDHJ_ECOLI]	19.3	4.61983	1	3	3	3	41605478
P0AD05	221	25.0232	4.58936	Uncharacterized protein YecA OS=Escherichia coli (strain K12) OX=83333 GN=yecA PE=4 SV=1 - [YECA_ECOLI]	21.27	5.52403	1	3	3	3	2.61438e+08
P0AGJ5	345	37.761	8.77783	Uncharacterized tRNA/rRNA methyltransferase YfiF OS=Escherichia coli (strain K12) OX=83333 GN=yfiF PE=1 SV=1 - [YFIF_ECOLI]	11.59	8.70704	1	2	2	3	4.14263e+08
P27242	357	41.7029	8.60205	Lipopolysaccharide 1,2-N-acetylglucosaminetransferase OS=Escherichia coli (strain K12) OX=83333 GN=waaU PE=4 SV=2 - [WAAU_ECOLI]	6.72	1.88492	2	3	3	3	1.53886e+08
P39830	558	59.3853	5.07178	Putative cation/proton antiporter YbaL OS=Escherichia coli (strain K12) OX=83333 GN=ybaL PE=1 SV=2 - [YBAL_ECOLI]	5.02	7.44361	1	2	2	3	552720486
P39199	310	34.9795	4.76709	50S ribosomal protein L3 glutamine methyltransferase OS=Escherichia coli (strain K12) OX=83333 GN=prmB PE=1 SV=3 - [PRMB_ECOLI]	10.32	5.34808	1	3	3	3	2.96789e+08
P00934	428	47.0842	5.40186	Threonine synthase OS=Escherichia coli (strain K12) OX=83333 GN=thrC PE=1 SV=1 - [THRC_ECOLI]	8.64	2.35118	1	3	3	3	1.38532e+08
P42632	764	85.8812	5.77002	PFL-like enzyme TdcE OS=Escherichia coli (strain K12) OX=83333 GN=tdcE PE=1 SV=2 - [TDCE_ECOLI]	5.24	2.0161	1	1	3	3	1438700905
P37903	144	16.0065	5.96045	Universal stress protein F OS=Escherichia coli (strain K12) OX=83333 GN=uspF PE=1 SV=2 - [USPF_ECOLI]	11.11	8.02432	1	1	1	3	2331671390
P39358	655	69.9726	6.25244	D-xylonate dehydratase YjhG OS=Escherichia coli (strain K12) OX=83333 GN=yjhG PE=1 SV=2 - [YJHG_ECOLI]	9.77	0	1	3	3	3	110273342
Q6MMN5	136	14.8926	5.26221	Type II secretion system core protein G OS=Bdellovibrio bacteriovorus (strain ATCC 15356 / DSM 50701 / NCIMB 9529 / HD100) OX=264462 GN=Bd1591 PE=3 SV=1 - [Q6MMN5_BDEBA]	16.18	10.4614	1	2	2	3	597944409
Q6MRB4	211	23.1461	9.34912	Peptidyl-prolyl cis-trans isomerase OS=Bdellovibrio bacteriovorus (strain ATCC 15356 / DSM 50701 / NCIMB 9529 / HD100) OX=264462 GN=ppiA PE=3 SV=1 - [Q6MRB4_BDEBA]	23.22	2.20306	1	3	3	3	120059040
Q6MRM1	64	6.97782	8.76318	CBFD_NFYB_HMF domain-containing protein OS=Bdellovibrio bacteriovorus (strain ATCC 15356 / DSM 50701 / NCIMB 9529 / HD100) OX=264462 GN=Bd0055 PE=4 SV=1 - [Q6MRM1_BDEBA]	46.88	2.88324	1	3	3	3	1.89526e+09
Q6MRQ2	257	27.4914	6.29053	Electron transfer flavoprotein beta-subunit OS=Bdellovibrio bacteriovorus (strain ATCC 15356 / DSM 50701 / NCIMB 9529 / HD100) OX=264462 GN=etfB PE=3 SV=1 - [Q6MRQ2_BDEBA]	17.12	3.82138	1	3	3	3	161378149
Q6MP94	673	74.676	9.0415	Tail-specific protease OS=Bdellovibrio bacteriovorus (strain ATCC 15356 / DSM 50701 / NCIMB 9529 / HD100) OX=264462 GN=prc PE=3 SV=1 - [Q6MP94_BDEBA]	5.94	4.8277	1	3	3	3	1.45568e+08
Q6MRF9	458	50.2497	7.78174	Acetylornithine/succinyldiaminopimelate aminotransferase OS=Bdellovibrio bacteriovorus (strain ATCC 15356 / DSM 50701 / NCIMB 9529 / HD100) OX=264462 GN=argD PE=3 SV=1 - [Q6MRF9_BDEBA]	8.52	5.71638	1	3	3	3	1.16881e+08
Q6MKC3	368	39.4275	6.93213	Alanine dehydrogenase OS=Bdellovibrio bacteriovorus (strain ATCC 15356 / DSM 50701 / NCIMB 9529 / HD100) OX=264462 GN=alaDH PE=3 SV=1 - [Q6MKC3_BDEBA]	8.15	4.01098	1	2	2	3	120790150
Q6MHD9	158	17.0876	8.79248	Uncharacterized protein OS=Bdellovibrio bacteriovorus (strain ATCC 15356 / DSM 50701 / NCIMB 9529 / HD100) OX=264462 GN=Bd3610 PE=4 SV=1 - [Q6MHD9_BDEBA]	26.58	6.8311	1	3	3	3	2.55658e+08
Q6MK73	572	63.8503	7.59131	Uncharacterized protein OS=Bdellovibrio bacteriovorus (strain ATCC 15356 / DSM 50701 / NCIMB 9529 / HD100) OX=264462 GN=Bd2538 PE=4 SV=1 - [Q6MK73_BDEBA]	7.52	4.87175	1	3	3	3	1.3735e+08
Q6MKJ0	913	97.997	5.42725	Putative cell surface protein OS=Bdellovibrio bacteriovorus (strain ATCC 15356 / DSM 50701 / NCIMB 9529 / HD100) OX=264462 GN=Bd2400 PE=4 SV=1 - [Q6MKJ0_BDEBA]	6.13	2.6485	1	3	3	3	95187206
Q6MKN9	323	36.066	5.61768	Dys protein OS=Bdellovibrio bacteriovorus (strain ATCC 15356 / DSM 50701 / NCIMB 9529 / HD100) OX=264462 GN=dys PE=3 SV=1 - [Q6MKN9_BDEBA]	19.5	2.12093	1	3	3	3	1.26653e+08
Q6MM42	554	61.1402	8.00146	Long-chain fatty-acid-CoA ligase OS=Bdellovibrio bacteriovorus (strain ATCC 15356 / DSM 50701 / NCIMB 9529 / HD100) OX=264462 GN=fadD PE=4 SV=1 - [Q6MM42_BDEBA]	7.58	5.32606	1	3	3	3	1.27018e+08
Q6MN64	116	11.9628	8.52881	Putative RNA-binding protein OS=Bdellovibrio bacteriovorus (strain ATCC 15356 / DSM 50701 / NCIMB 9529 / HD100) OX=264462 GN=rbpA PE=4 SV=1 - [Q6MN64_BDEBA]	49.14	7.30956	1	3	3	3	497590085
Q6MPX2	424	46.2238	8.03076	Glutamate dehydrogenase OS=Bdellovibrio bacteriovorus (strain ATCC 15356 / DSM 50701 / NCIMB 9529 / HD100) OX=264462 GN=Bd0717 PE=3 SV=1 - [Q6MPX2_BDEBA]	8.96	6.21716	1	3	3	3	2.15292e+08
Q6MQ51	168	17.9121	8.41162	Peptidoglycan-associated protein OS=Bdellovibrio bacteriovorus (strain ATCC 15356 / DSM 50701 / NCIMB 9529 / HD100) OX=264462 GN=pal PE=3 SV=1 - [Q6MQ51_BDEBA]	20.83	5.71206	1	3	3	3	9.12122e+08
Q6MK98	388	43.5198	7.86963	Citrate synthase OS=Bdellovibrio bacteriovorus (strain ATCC 15356 / DSM 50701 / NCIMB 9529 / HD100) OX=264462 GN=cit PE=3 SV=1 - [Q6MK98_BDEBA]	6.44	3.93342	1	2	2	3	7.164e+08
Q6MK88	873	99.61	6.29053	Aminopeptidase N OS=Bdellovibrio bacteriovorus (strain ATCC 15356 / DSM 50701 / NCIMB 9529 / HD100) OX=264462 GN=pepN PE=3 SV=1 - [Q6MK88_BDEBA]	2.63	1.71755	1	1	3	3	6.78064e+08
Q6MI24	657	74.0776	8.77783	Uncharacterized protein OS=Bdellovibrio bacteriovorus (strain ATCC 15356 / DSM 50701 / NCIMB 9529 / HD100) OX=264462 GN=Bd3355 PE=4 SV=1 - [Q6MI24_BDEBA]	6.7	0	1	3	3	3	3.22357e+07
Q6MIL8	1636	181.23	6.37939	DUF4953 domain-containing protein OS=Bdellovibrio bacteriovorus (strain ATCC 15356 / DSM 50701 / NCIMB 9529 / HD100) OX=264462 GN=Bd3137 PE=4 SV=1 - [Q6MIL8_BDEBA]	1.53	8.2991	1	2	2	3	220123284
Q6MIW4	1000	111.392	9.02686	Uncharacterized protein OS=Bdellovibrio bacteriovorus (strain ATCC 15356 / DSM 50701 / NCIMB 9529 / HD100) OX=264462 GN=Bd3031 PE=4 SV=1 - [Q6MIW4_BDEBA]	3	0	1	2	2	3	1522516744
Q6MKD6	186	20.6905	7.88428	Uncharacterized protein OS=Bdellovibrio bacteriovorus (strain ATCC 15356 / DSM 50701 / NCIMB 9529 / HD100) OX=264462 GN=Bd2463 PE=4 SV=1 - [Q6MKD6_BDEBA]	26.88	2.71623	1	3	3	3	4.08931e+08
Q6MKV8	549	56.5583	8.48486	Serine protease, subtilase family OS=Bdellovibrio bacteriovorus (strain ATCC 15356 / DSM 50701 / NCIMB 9529 / HD100) OX=264462 GN=Bd2269 PE=4 SV=1 - [Q6MKV8_BDEBA]	10.56	8.73474	1	2	2	3	469556500
Q6MLF3	621	67.3868	8.44092	Uncharacterized protein OS=Bdellovibrio bacteriovorus (strain ATCC 15356 / DSM 50701 / NCIMB 9529 / HD100) OX=264462 GN=Bd2058 PE=4 SV=1 - [Q6MLF3_BDEBA]	7.73	4.69036	1	3	3	3	6.13198e+08
Q6MLN4	388	42.4845	5.69385	Butyryl-CoA dehydrogenase OS=Bdellovibrio bacteriovorus (strain ATCC 15356 / DSM 50701 / NCIMB 9529 / HD100) OX=264462 GN=Bd1973 PE=3 SV=1 - [Q6MLN4_BDEBA]	13.4	4.6188	1	3	3	3	88717260
Q6MP45	92	11.0687	6.56592	Putative DNA-dependent DNA polymerase OS=Bdellovibrio bacteriovorus (strain ATCC 15356 / DSM 50701 / NCIMB 9529 / HD100) OX=264462 GN=Bd1020 PE=4 SV=1 - [Q6MP45_BDEBA]	39.13	0	1	1	1	3	10871205
Q6MP71	529	60.205	8.70459	Putative secreted protein OS=Bdellovibrio bacteriovorus (strain ATCC 15356 / DSM 50701 / NCIMB 9529 / HD100) OX=264462 GN=Bd0993 PE=4 SV=1 - [Q6MP71_BDEBA]	7.75	5.20345	1	3	3	3	1.1612e+08
Q6MPT0	447	49.9738	6.48096	PhoH-like ATPase OS=Bdellovibrio bacteriovorus (strain ATCC 15356 / DSM 50701 / NCIMB 9529 / HD100) OX=264462 GN=phoH PE=3 SV=1 - [Q6MPT0_BDEBA]	6.49	1.70154	1	3	3	3	89361246
Q6MRL2	581	64.6153	7.18115	Transcription termination factor Rho OS=Bdellovibrio bacteriovorus (strain ATCC 15356 / DSM 50701 / NCIMB 9529 / HD100) OX=264462 GN=rho PE=3 SV=1 - [Q6MRL2_BDEBA]	4.82	3.83243	1	1	3	3	402241548
CON_IPI00710799.1	625	70.4607	6.32861	SWISS-PROT:P00735 (Bos taurus) Prothrombin precursor (Fragment)	1.28	0	1	1	1	2	9.69454e+09
CON_MSA	608	68.6477	6.07471	SWISS-PROT:P07724 Serum albumin - Mus musculus (Mouse).	4.77	2.5397	1	1	2	2	7.71956e+07
CON_IPI00008359.1	638	65.8301	8.11865	SWISS-PROT:Q01546 Tax_Id=9606 Gene_Symbol=KRT76 Keratin, type II cytoskeletal 2 oral	5.8	2.55825	16	1	2	2	2.01349e+08
P31547	217	23.2409	10.0669	D-methionine transport system permease protein MetI OS=Escherichia coli (strain K12) OX=83333 GN=metI PE=1 SV=1 - [METI_ECOLI]	8.29	5.76495	1	1	1	2	191290959
CON_IPI00711422.1	3618	409.608	6.58057	ENSEMBL:ENSBTAP00000011213 (Bos taurus) similar to apolipoprotein B, partial	0.55	0	1	2	2	2	1.44276e+07
P76055	311	35.538	6.32861	tRNA-cytidine(32) 2-sulfurtransferase OS=Escherichia coli (strain K12) OX=83333 GN=ttcA PE=1 SV=1 - [TTCA_ECOLI]	5.79	3.55803	1	2	2	2	1.56637e+08
P0ADP7	201	22.1388	6.07471	Ubiquinone biosynthesis accessory factor UbiJ OS=Escherichia coli (strain K12) OX=83333 GN=ubiJ PE=1 SV=1 - [UBIJ_ECOLI]	15.42	3.43708	1	2	2	2	2.63384e+08
P0A9Z1	112	12.4176	5.33838	Nitrogen regulatory protein P-II 1 OS=Escherichia coli (strain K12) OX=83333 GN=glnB PE=1 SV=1 - [GLNB_ECOLI]	24.11	3.83073	1	2	2	2	280742120
P0AFF6	495	54.8371	4.64014	Transcription termination/antitermination protein NusA OS=Escherichia coli (strain K12) OX=83333 GN=nusA PE=1 SV=1 - [NUSA_ECOLI]	6.26	6.25207	1	2	2	2	2.26535e+08
Q6MR29	889	101.1	6.22705	Protein translocase subunit SecA OS=Bdellovibrio bacteriovorus (strain ATCC 15356 / DSM 50701 / NCIMB 9529 / HD100) OX=264462 GN=secA PE=3 SV=1 - [SECA_BDEBA]	3.15	2.34691	1	2	2	2	80843903
P0AFI7	218	25.5292	9.15869	Pyridoxine/pyridoxamine 5'-phosphate oxidase OS=Escherichia coli (strain K12) OX=83333 GN=pdxH PE=1 SV=2 - [PDXH_ECOLI]	14.22	2.71764	1	2	2	2	1.24018e+08
Q6MJ19	110	12.3069	10.228	50S ribosomal protein L22 OS=Bdellovibrio bacteriovorus (strain ATCC 15356 / DSM 50701 / NCIMB 9529 / HD100) OX=264462 GN=rplV PE=3 SV=1 - [RL22_BDEBA]	19.09	2.16706	1	2	2	2	614535704
P0AGL7	243	26.961	6.63916	Ribosomal RNA small subunit methyltransferase E OS=Escherichia coli (strain K12) OX=83333 GN=rsmE PE=1 SV=1 - [RSME_ECOLI]	13.58	5.75607	1	2	2	2	342880563
P16456	347	36.6637	5.42725	Selenide, water dikinase OS=Escherichia coli (strain K12) OX=83333 GN=selD PE=1 SV=1 - [SELD_ECOLI]	16.14	2.88742	1	2	2	2	2.54786e+08
P0A9L5	93	10.2255	9.14404	Peptidyl-prolyl cis-trans isomerase C OS=Escherichia coli (strain K12) OX=83333 GN=ppiC PE=1 SV=2 - [PPIC_ECOLI]	36.56	5.84137	1	2	2	2	6.17673e+08
P36672	473	51.0473	8.98291	PTS system trehalose-specific EIIBC component OS=Escherichia coli (strain K12) OX=83333 GN=treB PE=1 SV=4 - [PTTBC_ECOLI]	3.59	1.99486	1	2	2	2	1.86484e+09
P0ACP7	341	38.1503	6.7417	HTH-type transcriptional repressor PurR OS=Escherichia coli (strain K12) OX=83333 GN=purR PE=1 SV=2 - [PURR_ECOLI]	8.5	3.67556	1	2	2	2	1.58598e+08
P0A7M9	70	7.86592	9.31982	50S ribosomal protein L31 OS=Escherichia coli (strain K12) OX=83333 GN=rpmE PE=1 SV=1 - [RL31_ECOLI]	20	5.35436	1	1	1	2	923126384
P60906	424	47	5.90967	Histidine--tRNA ligase OS=Escherichia coli (strain K12) OX=83333 GN=hisS PE=1 SV=2 - [SYH_ECOLI]	5.66	4.09264	1	2	2	2	3.31607e+08
P0A9K9	196	20.8397	5.04639	FKBP-type peptidyl-prolyl cis-trans isomerase SlyD OS=Escherichia coli (strain K12) OX=83333 GN=slyD PE=1 SV=1 - [SLYD_ECOLI]	4.59	4.47056	1	1	1	2	1.99577e+09
P0C018	117	12.7619	10.4185	50S ribosomal protein L18 OS=Escherichia coli (strain K12) OX=83333 GN=rplR PE=1 SV=1 - [RL18_ECOLI]	19.66	6.98621	1	1	1	2	3251156672
P0A7Z0	219	22.846	5.40186	Ribose-5-phosphate isomerase A OS=Escherichia coli (strain K12) OX=83333 GN=rpiA PE=1 SV=1 - [RPIA_ECOLI]	11.87	4.67735	1	2	2	2	1781532522
P37745	185	21.2568	5.78271	dTDP-4-dehydrorhamnose 3,5-epimerase OS=Escherichia coli (strain K12) OX=83333 GN=rfbC PE=1 SV=1 - [RMLC_ECOLI]	10.27	2.54517	1	2	2	2	429518119
P60472	253	28.4264	6.96143	Ditrans,polycis-undecaprenyl-diphosphate synthase ((2E,6E)-farnesyl-diphosphate specific) OS=Escherichia coli (strain K12) OX=83333 GN=ispU PE=1 SV=1 - [UPPS_ECOLI]	3.16	0	1	1	1	2	214105280
P0A6V8	321	34.701	6.52197	Glucokinase OS=Escherichia coli (strain K12) OX=83333 GN=glk PE=1 SV=1 - [GLK_ECOLI]	6.54	2.05675	1	2	2	2	1.14487e+08
P0A6S7	339	36.3387	6.53662	Glycerol-3-phosphate dehydrogenase [NAD(P)+] OS=Escherichia coli (strain K12) OX=83333 GN=gpsA PE=3 SV=1 - [GPDA_ECOLI]	14.16	5.38984	1	2	2	2	134280731
P0AEQ6	219	24.3486	10.1694	Glutamine transport system permease protein GlnP OS=Escherichia coli (strain K12) OX=83333 GN=glnP PE=1 SV=1 - [GLNP_ECOLI]	8.68	1.85005	1	2	2	2	2593612101
P27249	890	102.326	6.69775	Bifunctional uridylyltransferase/uridylyl-removing enzyme OS=Escherichia coli (strain K12) OX=83333 GN=glnD PE=1 SV=2 - [GLND_ECOLI]	3.82	2.41583	1	2	2	2	8.57201e+07
P51025	277	31.4043	6.25244	S-formylglutathione hydrolase FrmB OS=Escherichia coli (strain K12) OX=83333 GN=frmB PE=1 SV=2 - [SFGH1_ECOLI]	11.91	5.31582	1	2	2	2	1.10743e+08
P0AF12	232	24.3386	5.24951	5'-methylthioadenosine/S-adenosylhomocysteine nucleosidase OS=Escherichia coli (strain K12) OX=83333 GN=mtnN PE=1 SV=1 - [MTNN_ECOLI]	6.47	2.5786	1	1	1	2	340926472
P0A8G6	198	20.8324	5.85889	NAD(P)H dehydrogenase (quinone) OS=Escherichia coli (strain K12) OX=83333 GN=wrbA PE=1 SV=2 - [NQOR_ECOLI]	15.15	2.57976	1	2	2	2	132485584
P0AFC3	147	16.4466	9.83252	NADH-quinone oxidoreductase subunit A OS=Escherichia coli (strain K12) OX=83333 GN=nuoA PE=3 SV=1 - [NUOA_ECOLI]	10.2	4.57433	1	1	1	2	7609072232
P0C0R7	209	23.3201	9.40771	Ribosomal RNA large subunit methyltransferase E OS=Escherichia coli (strain K12) OX=83333 GN=rlmE PE=1 SV=1 - [RLME_ECOLI]	11.48	2.23443	1	2	2	2	503325198
Q6MJ35	208	23.8984	9.56885	30S ribosomal protein S4 A OS=Bdellovibrio bacteriovorus (strain ATCC 15356 / DSM 50701 / NCIMB 9529 / HD100) OX=264462 GN=rpsD1 PE=3 SV=1 - [RS4A_BDEBA]	10.1	2.14232	1	2	2	2	4.92759e+08
Q6MRP3	152	17.282	9.5249	30S ribosomal protein S6 OS=Bdellovibrio bacteriovorus (strain ATCC 15356 / DSM 50701 / NCIMB 9529 / HD100) OX=264462 GN=rpsF PE=3 SV=1 - [RS6_BDEBA]	16.45	2.97836	1	2	2	2	1.97048e+08
Q6MJ36	343	38.5289	5.26221	DNA-directed RNA polymerase subunit alpha OS=Bdellovibrio bacteriovorus (strain ATCC 15356 / DSM 50701 / NCIMB 9529 / HD100) OX=264462 GN=rpoA PE=3 SV=2 - [RPOA_BDEBA]	9.33	3.114	1	2	2	2	5.18126e+08
P39321	1259	136.695	5.08447	Translocation and assembly module subunit TamB OS=Escherichia coli (strain K12) OX=83333 GN=tamB PE=1 SV=2 - [TAMB_ECOLI]	1.59	2.01104	1	2	2	2	252855069
P0AEI4	441	49.5504	5.47803	Ribosomal protein S12 methylthiotransferase RimO OS=Escherichia coli (strain K12) OX=83333 GN=rimO PE=1 SV=1 - [RIMO_ECOLI]	3.63	3.78928	1	1	1	2	2.89145e+08
P0ADZ0	100	11.1922	9.93506	50S ribosomal protein L23 OS=Escherichia coli (strain K12) OX=83333 GN=rplW PE=1 SV=1 - [RL23_ECOLI]	15	6.76709	1	1	1	2	1422957254
Q6MGS3	187	20.2996	10.4185	50S ribosomal protein L21 OS=Bdellovibrio bacteriovorus (strain ATCC 15356 / DSM 50701 / NCIMB 9529 / HD100) OX=264462 GN=rplU PE=3 SV=2 - [RL21_BDEBA]	8.02	0	1	2	2	2	5.75663e+08
P0AA39	319	36.0044	9.84717	Ribosomal large subunit pseudouridine synthase C OS=Escherichia coli (strain K12) OX=83333 GN=rluC PE=1 SV=1 - [RLUC_ECOLI]	2.19	0	1	1	1	2	193487825
Q6MRP1	147	16.558	9.5249	50S ribosomal protein L9 OS=Bdellovibrio bacteriovorus (strain ATCC 15356 / DSM 50701 / NCIMB 9529 / HD100) OX=264462 GN=rplI PE=3 SV=1 - [RL9_BDEBA]	14.29	4.56737	1	2	2	2	563110015
P39160	486	53.5459	5.51611	D-mannonate oxidoreductase OS=Escherichia coli (strain K12) OX=83333 GN=uxuB PE=3 SV=1 - [UXUB_ECOLI]	5.56	4.28916	1	2	2	2	339075503
P0A9M5	152	16.9598	5.84619	Xanthine-guanine phosphoribosyltransferase OS=Escherichia coli (strain K12) OX=83333 GN=gpt PE=1 SV=1 - [XGPT_ECOLI]	15.79	1.64835	1	2	2	2	571167796
P76440	412	44.3015	5.40186	NAD-dependent dihydropyrimidine dehydrogenase subunit PreT OS=Escherichia coli (strain K12) OX=83333 GN=preT PE=1 SV=1 - [PRET_ECOLI]	7.28	4.84822	1	2	2	2	168567612
P0A877	268	28.706	5.47803	Tryptophan synthase alpha chain OS=Escherichia coli (strain K12) OX=83333 GN=trpA PE=1 SV=1 - [TRPA_ECOLI]	14.93	4.18128	1	2	2	2	115782615
P0ABF8	182	20.6871	8.80713	CDP-diacylglycerol--glycerol-3-phosphate 3-phosphatidyltransferase OS=Escherichia coli (strain K12) OX=83333 GN=pgsA PE=1 SV=2 - [PGSA_ECOLI]	9.89	2.30838	1	2	2	2	6.5014e+08
Q6MJ04	234	24.2431	9.5835	50S ribosomal protein L1 OS=Bdellovibrio bacteriovorus (strain ATCC 15356 / DSM 50701 / NCIMB 9529 / HD100) OX=264462 GN=rplA PE=3 SV=1 - [RL1_BDEBA]	10.68	1.9651	1	2	2	2	7.34093e+08
P00954	334	37.4141	6.7417	Tryptophan--tRNA ligase OS=Escherichia coli (strain K12) OX=83333 GN=trpS PE=1 SV=3 - [SYW_ECOLI]	8.98	3.02481	1	2	2	2	2.24768e+08
P0AF63	141	15.5831	7.86963	HTH-type transcriptional repressor NsrR OS=Escherichia coli (strain K12) OX=83333 GN=nsrR PE=3 SV=1 - [NSRR_ECOLI]	19.15	5.38801	1	2	2	2	2.94791e+08
P37692	348	39.0171	7.54736	ADP-heptose--LPS heptosyltransferase 2 OS=Escherichia coli (strain K12) OX=83333 GN=rfaF PE=1 SV=1 - [RFAF_ECOLI]	4.89	1.83531	1	2	2	2	1.76644e+08
P25746	213	22.9332	9.24658	High frequency lysogenization protein HflD OS=Escherichia coli (strain K12) OX=83333 GN=hflD PE=1 SV=1 - [HFLD_ECOLI]	11.74	2.49676	1	2	2	2	2.20754e+08
P55135	433	48.0218	8.49951	23S rRNA (uracil(1939)-C(5))-methyltransferase RlmD OS=Escherichia coli (strain K12) OX=83333 GN=rlmD PE=1 SV=3 - [RLMD_ECOLI]	5.31	2.67022	1	2	2	2	2.96405e+07
P0AFQ2	377	42.0326	8.26514	Probable multidrug ABC transporter permease YbhS OS=Escherichia coli (strain K12) OX=83333 GN=ybhS PE=1 SV=1 - [YBHS_ECOLI]	8.49	0	1	2	2	2	254962944
P75809	271	30.1771	4.98291	5-amino-6-(5-phospho-D-ribitylamino)uracil phosphatase YbjI OS=Escherichia coli (strain K12) OX=83333 GN=ybjI PE=1 SV=3 - [YBJI_ECOLI]	8.86	1.72324	1	2	2	2	5.31476e+07
P0A729	194	21.6772	6.29053	7-methyl-GTP pyrophosphatase OS=Escherichia coli (strain K12) OX=83333 GN=yceF PE=1 SV=1 - [NTPPB_ECOLI]	14.95	4.07523	1	2	2	2	87165531
P02931	362	39.3091	4.95752	Outer membrane porin F OS=Escherichia coli (strain K12) OX=83333 GN=ompF PE=1 SV=1 - [OMPF_ECOLI]	6.91	1.79362	4	2	2	2	17259569
P0AAD2	414	44.3036	9.37842	Tryptophan-specific transport protein OS=Escherichia coli (strain K12) OX=83333 GN=mtr PE=1 SV=1 - [MTR_ECOLI]	4.35	7.24934	1	1	1	2	3.4028e+08
P17888	732	81.6039	8.83643	Primosomal protein N' OS=Escherichia coli (strain K12) OX=83333 GN=priA PE=1 SV=2 - [PRIA_ECOLI]	3.55	0	1	2	2	2	78272701
P63177	243	26.5398	6.63916	23S rRNA (guanosine-2'-O-)-methyltransferase RlmB OS=Escherichia coli (strain K12) OX=83333 GN=rlmB PE=1 SV=1 - [RLMB_ECOLI]	15.23	4.01301	1	2	2	2	563493738
P15254	1295	141.314	5.41455	Phosphoribosylformylglycinamidine synthase OS=Escherichia coli (strain K12) OX=83333 GN=purL PE=1 SV=3 - [PUR4_ECOLI]	2.78	2.70423	1	2	2	2	1.69606e+08
P50457	421	44.7008	6.18896	4-aminobutyrate aminotransferase PuuE OS=Escherichia coli (strain K12) OX=83333 GN=puuE PE=1 SV=1 - [PUUE_ECOLI]	8.55	6.89843	1	2	2	2	5.04298e+08
P0ADV7	211	23.9475	9.36377	Intermembrane phospholipid transport system binding protein MlaC OS=Escherichia coli (strain K12) OX=83333 GN=mlaC PE=1 SV=1 - [MLAC_ECOLI]	10.43	1.61384	1	2	2	2	2.38866e+08
Q6MJ18	95	10.6438	10.2866	30S ribosomal protein S19 OS=Bdellovibrio bacteriovorus (strain ATCC 15356 / DSM 50701 / NCIMB 9529 / HD100) OX=264462 GN=rpsS PE=3 SV=1 - [RS19_BDEBA]	33.68	3.28841	1	2	2	2	5.06228e+08
P0ADE6	149	16.0533	5.99854	Potassium binding protein Kbp OS=Escherichia coli (strain K12) OX=83333 GN=kbp PE=1 SV=2 - [KBP_ECOLI]	14.77	0	1	2	2	2	220555265
P0A996	396	44.0795	8.42627	Anaerobic glycerol-3-phosphate dehydrogenase subunit C OS=Escherichia coli (strain K12) OX=83333 GN=glpC PE=1 SV=1 - [GLPC_ECOLI]	6.31	2.39074	1	2	2	2	1.99805e+08
P0AEI1	474	53.6291	5.33838	tRNA-2-methylthio-N(6)-dimethylallyladenosine synthase OS=Escherichia coli (strain K12) OX=83333 GN=miaB PE=1 SV=1 - [MIAB_ECOLI]	8.86	6.09226	1	2	2	2	1.73927e+08
P0A784	181	20.8025	5.08447	Oligoribonuclease OS=Escherichia coli (strain K12) OX=83333 GN=orn PE=1 SV=2 - [ORN_ECOLI]	10.5	2.38475	1	2	2	2	3.97985e+08
P0AB80	309	34.0721	5.8208	Branched-chain-amino-acid aminotransferase OS=Escherichia coli (strain K12) OX=83333 GN=ilvE PE=1 SV=2 - [ILVE_ECOLI]	11	2.14431	1	2	2	2	83849813
P0AAT6	105	11.5748	4.70361	Ribosomal silencing factor RsfS OS=Escherichia coli (strain K12) OX=83333 GN=rsfS PE=1 SV=1 - [IOJAP_ECOLI]	13.33	3.75215	1	2	2	2	5.90888e+08
P60293	440	50.5476	4.89404	Chromosome partition protein MukF OS=Escherichia coli (strain K12) OX=83333 GN=mukF PE=1 SV=1 - [MUKF_ECOLI]	4.32	1.75451	1	2	2	2	142075258
P23894	293	31.9026	7.13721	Protease HtpX OS=Escherichia coli (strain K12) OX=83333 GN=htpX PE=1 SV=1 - [HTPX_ECOLI]	12.29	5.95421	1	2	2	2	1765677166
P64602	97	10.6736	4.93213	Intermembrane phospholipid transport system binding protein MlaB OS=Escherichia coli (strain K12) OX=83333 GN=mlaB PE=1 SV=1 - [MLAB_ECOLI]	20.62	2.14885	1	2	2	2	2445416539
P10441	382	42.3552	7.03467	Lipid-A-disaccharide synthase OS=Escherichia coli (strain K12) OX=83333 GN=lpxB PE=1 SV=2 - [LPXB_ECOLI]	7.85	4.8746	1	2	2	2	1.34429e+08
P68183	296	32.2045	8.96826	Maltose/maltodextrin transport system permease protein MalG OS=Escherichia coli (strain K12) OX=83333 GN=malG PE=1 SV=1 - [MALG_ECOLI]	8.78	5.11175	1	2	2	2	750621673
P0C0L2	143	15.0787	5.85889	Peroxiredoxin OsmC OS=Escherichia coli (strain K12) OX=83333 GN=osmC PE=1 SV=2 - [OSMC_ECOLI]	20.28	4.46985	1	2	2	2	5.92691e+08
Q6MIR5	560	62.6644	6.0874	NADH-quinone oxidoreductase subunit C/D OS=Bdellovibrio bacteriovorus (strain ATCC 15356 / DSM 50701 / NCIMB 9529 / HD100) OX=264462 GN=nuoC PE=3 SV=1 - [NUOCD_BDEBA]	5.89	2.32934	1	2	2	2	6.78563e+07
P77215	401	44.1977	6.26514	L-rhamnonate dehydratase OS=Escherichia coli (strain K12) OX=83333 GN=rhmD PE=1 SV=2 - [RHMD_ECOLI]	5.49	2.35813	1	2	2	2	3.93257e+08
P0AG82	346	37.0011	8.47021	Phosphate-binding protein PstS OS=Escherichia coli (strain K12) OX=83333 GN=pstS PE=1 SV=1 - [PSTS_ECOLI]	7.8	2.14512	1	2	2	2	1.13344e+08
P07117	502	54.3086	8.51416	Sodium/proline symporter OS=Escherichia coli (strain K12) OX=83333 GN=putP PE=1 SV=1 - [PUTP_ECOLI]	5.58	5.89797	1	2	2	2	1438387725
P28903	712	79.9721	6.82959	Anaerobic ribonucleoside-triphosphate reductase OS=Escherichia coli (strain K12) OX=83333 GN=nrdD PE=1 SV=2 - [NRDD_ECOLI]	3.09	1.78582	1	2	2	2	9.65492e+07
P0AEZ9	170	18.6535	6.1001	Molybdenum cofactor biosynthesis protein B OS=Escherichia coli (strain K12) OX=83333 GN=moaB PE=1 SV=2 - [MOAB_ECOLI]	14.12	2.2209	1	2	2	2	366822520
P11880	452	47.4176	5.43994	UDP-N-acetylmuramoyl-tripeptide--D-alanyl-D-alanine ligase OS=Escherichia coli (strain K12) OX=83333 GN=murF PE=1 SV=2 - [MURF_ECOLI]	10.84	4.20825	1	2	2	2	9.57571e+07
P37765	291	32.6914	10.0229	Ribosomal large subunit pseudouridine synthase B OS=Escherichia coli (strain K12) OX=83333 GN=rluB PE=1 SV=2 - [RLUB_ECOLI]	7.9	3.52111	1	2	2	2	2.10789e+08
P0A9T4	346	38.4756	6.75635	Protein tas OS=Escherichia coli (strain K12) OX=83333 GN=tas PE=1 SV=1 - [TAS_ECOLI]	5.78	3.37077	1	2	2	2	1.76302e+08
P0ADE4	577	64.7561	8.646	Translocation and assembly module subunit TamA OS=Escherichia coli (strain K12) OX=83333 GN=tamA PE=1 SV=1 - [TAMA_ECOLI]	4.51	4.21201	1	2	2	2	131842171
P33916	529	58.6896	9.01221	Uncharacterized ABC transporter ATP-binding protein YejF OS=Escherichia coli (strain K12) OX=83333 GN=yejF PE=1 SV=1 - [YEJF_ECOLI]	5.1	5.86113	1	1	2	2	9.84031e+08
Q6MJ15	220	23.6333	9.67139	50S ribosomal protein L3 OS=Bdellovibrio bacteriovorus (strain ATCC 15356 / DSM 50701 / NCIMB 9529 / HD100) OX=264462 GN=rplC PE=3 SV=1 - [RL3_BDEBA]	13.64	2.73582	1	2	2	2	2.63196e+08
P0A8J4	87	9.82112	5.75732	UPF0250 protein YbeD OS=Escherichia coli (strain K12) OX=83333 GN=ybeD PE=1 SV=1 - [YBED_ECOLI]	37.93	5.84069	1	2	2	2	1.53186e+08
P0A8C4	192	21.2161	4.34814	UPF0149 protein YgfB OS=Escherichia coli (strain K12) OX=83333 GN=ygfB PE=3 SV=1 - [YGFB_ECOLI]	17.71	3.09432	1	2	2	2	1.90718e+08
P0AF43	543	59.429	7.84033	Uncharacterized protein YjbB OS=Escherichia coli (strain K12) OX=83333 GN=yjbB PE=4 SV=1 - [YJBB_ECOLI]	3.5	8.96331	1	1	1	2	149221500
P63389	637	71.7991	5.73193	Probable ATP-binding protein YheS OS=Escherichia coli (strain K12) OX=83333 GN=yheS PE=1 SV=1 - [YHES_ECOLI]	5.02	1.65991	1	2	2	2	100650023
Q6MGW1	387	41.3206	6.1001	Succinate--CoA ligase [ADP-forming] subunit beta OS=Bdellovibrio bacteriovorus (strain ATCC 15356 / DSM 50701 / NCIMB 9529 / HD100) OX=264462 GN=sucC PE=3 SV=1 - [SUCC_BDEBA]	5.68	4.21472	1	2	2	2	1.16971e+08
P76034	249	27.5852	6.43018	Uncharacterized HTH-type transcriptional regulator YciT OS=Escherichia coli (strain K12) OX=83333 GN=yciT PE=4 SV=1 - [YCIT_ECOLI]	9.64	4.1377	1	2	2	2	4.31003e+08
P65807	403	44.775	4.95752	Uncharacterized protein YgeY OS=Escherichia coli (strain K12) OX=83333 GN=ygeY PE=3 SV=1 - [YGEY_ECOLI]	6.45	4.2212	1	2	2	2	235253882
P31475	230	26.0593	6.15088	Uncharacterized HTH-type transcriptional regulator YieP OS=Escherichia coli (strain K12) OX=83333 GN=yieP PE=4 SV=3 - [YIEP_ECOLI]	15.22	6.71921	1	2	2	2	111859830
P0A9U1	578	63.0921	5.66846	Probable multidrug ABC transporter ATP-binding protein YbhF OS=Escherichia coli (strain K12) OX=83333 GN=ybhF PE=1 SV=1 - [YBHF_ECOLI]	5.02	2.08157	1	2	2	2	49811908
P75821	337	38.0614	8.63135	Uncharacterized protein YbjS OS=Escherichia coli (strain K12) OX=83333 GN=ybjS PE=3 SV=2 - [YBJS_ECOLI]	6.53	1.82312	1	2	2	2	43312968
P75915	184	20.7111	4.27197	Chaperone protein YcdY OS=Escherichia coli (strain K12) OX=83333 GN=ycdY PE=1 SV=1 - [YCDY_ECOLI]	16.3	2.83383	1	2	2	2	3.07672e+08
P0ACU7	191	21.917	5.08447	HTH-type transcriptional regulator YjdC OS=Escherichia coli (strain K12) OX=83333 GN=yjdC PE=4 SV=1 - [YJDC_ECOLI]	10.47	4.0694	1	2	2	2	189628569
P0AF48	138	15.6459	7.02002	UPF0047 protein YjbQ OS=Escherichia coli (strain K12) OX=83333 GN=yjbQ PE=3 SV=1 - [YJBQ_ECOLI]	23.91	3.45597	1	2	2	2	4.5548e+08
P75736	254	28.4195	6.34131	Esterase YbfF OS=Escherichia coli (strain K12) OX=83333 GN=ybfF PE=1 SV=1 - [YBFF_ECOLI]	11.02	0	1	2	2	2	193022686
P0AGK4	97	10.7771	9.37842	RNA-binding protein YhbY OS=Escherichia coli (strain K12) OX=83333 GN=yhbY PE=1 SV=1 - [YHBY_ECOLI]	9.28	1.92082	1	1	1	2	2306062164
P67660	298	33.2355	6.44287	Probable HTH-type transcriptional regulator YhaJ OS=Escherichia coli (strain K12) OX=83333 GN=yhaJ PE=3 SV=1 - [YHAJ_ECOLI]	6.71	2.49253	1	2	2	2	2.19304e+08
P67127	237	26.1404	7.06396	UPF0053 inner membrane protein YgdQ OS=Escherichia coli (strain K12) OX=83333 GN=ygdQ PE=1 SV=1 - [YGDQ_ECOLI]	4.22	0	1	1	1	2	385606527
P0A8F4	213	24.3376	6.87354	Uridine kinase OS=Escherichia coli (strain K12) OX=83333 GN=udk PE=3 SV=1 - [URK_ECOLI]	7.51	3.58018	1	2	2	2	124676397
P39385	426	48.2119	9.0415	Uncharacterized protein YjiN OS=Escherichia coli (strain K12) OX=83333 GN=yjiN PE=4 SV=1 - [YJIN_ECOLI]	6.1	0	1	2	2	2	23868562
P0AFP4	269	29.3911	8.82178	Uncharacterized oxidoreductase YbbO OS=Escherichia coli (strain K12) OX=83333 GN=ybbO PE=3 SV=1 - [YBBO_ECOLI]	7.81	1.91588	1	2	2	2	5.10249e+08
Q46803	396	44.1592	5.73193	Putative carbamoyltransferase YgeW OS=Escherichia coli (strain K12) OX=83333 GN=ygeW PE=1 SV=2 - [YGEW_ECOLI]	8.59	2.10366	1	2	2	2	9.93093e+07
P42599	328	36.1913	6.06201	Uncharacterized oxidoreductase YgjR OS=Escherichia coli (strain K12) OX=83333 GN=ygjR PE=3 SV=3 - [YGJR_ECOLI]	9.76	2.26845	1	2	2	2	7.85899e+07
P21829	272	30.1821	5.89697	Pyridoxal phosphate phosphatase YbhA OS=Escherichia coli (strain K12) OX=83333 GN=ybhA PE=1 SV=3 - [YBHA_ECOLI]	9.56	3.10062	1	2	2	2	2.22214e+08
P77735	324	36.3975	5.31299	1-deoxyxylulose-5-phosphate synthase YajO OS=Escherichia coli (strain K12) OX=83333 GN=yajO PE=1 SV=2 - [YAJO_ECOLI]	5.56	1.92565	1	2	2	2	2.47677e+08
P0ADT8	206	23.0622	9.11475	Uncharacterized protein YgiM OS=Escherichia coli (strain K12) OX=83333 GN=ygiM PE=3 SV=1 - [YGIM_ECOLI]	8.74	2.1302	1	2	2	2	783692815
P0A8Y5	270	29.7022	5.26221	Sugar phosphatase YidA OS=Escherichia coli (strain K12) OX=83333 GN=yidA PE=1 SV=1 - [YIDA_ECOLI]	8.89	3.83263	1	2	2	2	1.24036e+08
P60664	258	28.4366	5.19873	Imidazole glycerol phosphate synthase subunit HisF OS=Escherichia coli (strain K12) OX=83333 GN=hisF PE=1 SV=1 - [HIS6_ECOLI]	12.02	2.47476	1	2	2	2	99127962
P0A6Y5	292	32.5139	4.48779	33 kDa chaperonin OS=Escherichia coli (strain K12) OX=83333 GN=hslO PE=1 SV=1 - [HSLO_ECOLI]	8.22	2.74009	1	2	2	2	194088516
P69829	163	17.9484	5.85889	Nitrogen regulatory protein OS=Escherichia coli (strain K12) OX=83333 GN=ptsN PE=1 SV=1 - [PTSN_ECOLI]	9.82	5.68448	1	1	1	2	117270602
P0A9G8	262	28.2638	5.43994	DNA-binding transcriptional dual regulator ModE OS=Escherichia coli (strain K12) OX=83333 GN=modE PE=1 SV=1 - [MODE_ECOLI]	12.98	2.58202	1	2	2	2	237837202
P0AEY5	193	21.8769	6.29053	NADPH:quinone oxidoreductase MdaB OS=Escherichia coli (strain K12) OX=83333 GN=mdaB PE=1 SV=1 - [MDAB_ECOLI]	9.33	3.62442	1	1	1	2	1.92795e+08
Q6MI59	642	72.2966	6.84424	Aspartate--tRNA(Asp/Asn) ligase OS=Bdellovibrio bacteriovorus (strain ATCC 15356 / DSM 50701 / NCIMB 9529 / HD100) OX=264462 GN=aspS PE=3 SV=1 - [SYDND_BDEBA]	2.49	2.1241	1	1	2	2	5.99166e+08
P0A9U3	530	59.8203	5.08447	Probable ATP-binding protein YbiT OS=Escherichia coli (strain K12) OX=83333 GN=ybiT PE=1 SV=1 - [YBIT_ECOLI]	3.77	3.80279	1	2	2	2	135199395
P0AGG2	286	31.9464	6.66846	Acyl-CoA thioesterase 2 OS=Escherichia coli (strain K12) OX=83333 GN=tesB PE=1 SV=2 - [TESB_ECOLI]	9.09	4.95812	1	2	2	2	1.92372e+08
P76083	475	51.7001	5.90967	3-hydroxyadipyl-CoA dehydrogenase OS=Escherichia coli (strain K12) OX=83333 GN=paaH PE=1 SV=1 - [PAAH_ECOLI]	6.74	4.82563	1	2	2	2	7.24692e+07
P0ADT5	386	44.9972	4.76709	Putative acid--amine ligase YgiC OS=Escherichia coli (strain K12) OX=83333 GN=ygiC PE=1 SV=1 - [YGIC_ECOLI]	5.44	2.13238	1	2	2	2	1.2866e+08
P37615	119	13.488	10.0669	Uncharacterized protein YhhM OS=Escherichia coli (strain K12) OX=83333 GN=yhhM PE=4 SV=1 - [YHHM_ECOLI]	14.29	3.04379	1	1	1	2	419203968
P46125	305	32.1701	8.1333	Inner membrane protein YedI OS=Escherichia coli (strain K12) OX=83333 GN=yedI PE=1 SV=2 - [YEDI_ECOLI]	3.28	1.88636	1	1	1	2	589800428
Q46812	442	48.8103	6.29053	Putative aminohydrolase SsnA OS=Escherichia coli (strain K12) OX=83333 GN=ssnA PE=1 SV=2 - [SSNA_ECOLI]	6.33	1.85927	1	2	2	2	228616518
P37634	280	31.9218	8.66064	Ribosomal RNA large subunit methyltransferase J OS=Escherichia coli (strain K12) OX=83333 GN=rlmJ PE=1 SV=1 - [RLMJ_ECOLI]	10.36	3.94306	1	2	2	2	2.57905e+08
P24173	319	35.5217	8.99756	Lipopolysaccharide heptosyltransferase 1 OS=Escherichia coli (strain K12) OX=83333 GN=rfaC PE=1 SV=1 - [RFAC_ECOLI]	13.48	0	1	2	2	2	1.3191e+08
Q6MRL0	81	9.37582	9.49561	50S ribosomal protein L31 type B OS=Bdellovibrio bacteriovorus (strain ATCC 15356 / DSM 50701 / NCIMB 9529 / HD100) OX=264462 GN=rpmE2 PE=3 SV=1 - [RL31B_BDEBA]	43.21	2.02695	1	2	2	2	3.17928e+08
P25539	367	40.3128	7.59131	Riboflavin biosynthesis protein RibD OS=Escherichia coli (strain K12) OX=83333 GN=ribD PE=1 SV=1 - [RIBD_ECOLI]	10.63	0	1	2	2	2	1.39604e+08
P69503	183	19.8467	5.41455	Adenine phosphoribosyltransferase OS=Escherichia coli (strain K12) OX=83333 GN=apt PE=1 SV=1 - [APT_ECOLI]	12.57	2.03928	1	2	2	2	456992664
P0CK95	1520	167.142	5.03369	Putative lipoprotein AcfD homolog OS=Escherichia coli (strain K12) OX=83333 GN=yghJ PE=3 SV=1 - [ACFD_ECOLI]	2.04	5.1337	1	2	2	2	162330643
P06961	412	46.438	6.65381	Multifunctional CCA protein OS=Escherichia coli (strain K12) OX=83333 GN=cca PE=1 SV=1 - [CCA_ECOLI]	8.98	0	1	2	2	2	3.65152e+07
P15070	137	14.8456	4.61475	Flagellar motor switch protein FliN OS=Escherichia coli (strain K12) OX=83333 GN=fliN PE=1 SV=1 - [FLIN_ECOLI]	12.41	2.71057	1	2	2	2	4.62385e+08
P20605	200	22.9455	5.2749	Probable protein adenylyltransferase Fic OS=Escherichia coli (strain K12) OX=83333 GN=fic PE=1 SV=1 - [FIC_ECOLI]	14	4.24196	1	2	2	2	1.16022e+08
P0A830	428	45.4068	8.74854	Aerobic C4-dicarboxylate transport protein OS=Escherichia coli (strain K12) OX=83333 GN=dctA PE=1 SV=1 - [DCTA_ECOLI]	3.97	4.13146	1	1	1	2	3182556064
P03004	467	52.5182	8.66064	Chromosomal replication initiator protein DnaA OS=Escherichia coli (strain K12) OX=83333 GN=dnaA PE=1 SV=2 - [DNAA_ECOLI]	3.21	3.57003	1	2	2	2	8.22823e+07
P0A6C1	285	31.4597	5.73193	Endonuclease 4 OS=Escherichia coli (strain K12) OX=83333 GN=nfo PE=1 SV=1 - [END4_ECOLI]	7.37	0	1	1	1	2	41205874
P0A9L3	206	22.2025	4.89404	FKBP-type 22 kDa peptidyl-prolyl cis-trans isomerase OS=Escherichia coli (strain K12) OX=83333 GN=fklB PE=1 SV=2 - [FKBB_ECOLI]	13.11	4.38607	1	2	2	2	965339020
P0A8G9	80	8.94653	4.41162	Exodeoxyribonuclease 7 small subunit OS=Escherichia coli (strain K12) OX=83333 GN=xseB PE=1 SV=2 - [EX7S_ECOLI]	21.25	3.43857	1	1	1	2	846178096
P0ACL5	254	28.8083	8.96826	Glc operon transcriptional activator OS=Escherichia coli (strain K12) OX=83333 GN=glcC PE=1 SV=1 - [GLCC_ECOLI]	6.69	0	1	2	2	2	6.28212e+07
P07639	362	38.8563	6.04932	3-dehydroquinate synthase OS=Escherichia coli (strain K12) OX=83333 GN=aroB PE=1 SV=1 - [AROB_ECOLI]	8.29	1.66191	1	2	2	2	268507117
P75937	402	42.0195	4.67822	Flagellar hook protein FlgE OS=Escherichia coli (strain K12) OX=83333 GN=flgE PE=3 SV=3 - [FLGE_ECOLI]	7.71	5.82866	1	2	2	2	1.50876e+08
P13024	309	34.7243	5.12256	Protein FdhE OS=Escherichia coli (strain K12) OX=83333 GN=fdhE PE=1 SV=2 - [FDHE_ECOLI]	9.39	2.51469	1	2	2	2	58557122
Q6MLS7	645	70.9406	6.69775	ATP-dependent zinc metalloprotease FtsH 1 OS=Bdellovibrio bacteriovorus (strain ATCC 15356 / DSM 50701 / NCIMB 9529 / HD100) OX=264462 GN=ftsH1 PE=3 SV=1 - [FTSH1_BDEBA]	3.41	1.75948	1	2	2	2	130558380
P0A9A9	148	16.7844	6.11279	Ferric uptake regulation protein OS=Escherichia coli (strain K12) OX=83333 GN=fur PE=1 SV=1 - [FUR_ECOLI]	21.62	4.65638	1	2	2	2	1.21618e+09
P0A9R7	222	24.4239	9.33447	Cell division ATP-binding protein FtsE OS=Escherichia coli (strain K12) OX=83333 GN=ftsE PE=1 SV=1 - [FTSE_ECOLI]	7.66	0	1	2	2	2	1.50932e+08
P23845	475	52.526	5.13525	Sulfate adenylyltransferase subunit 1 OS=Escherichia coli (strain K12) OX=83333 GN=cysN PE=1 SV=1 - [CYSN_ECOLI]	6.95	4.39886	1	2	2	2	8.83176e+07
P76316	328	35.1312	5.04639	D-cysteine desulfhydrase OS=Escherichia coli (strain K12) OX=83333 GN=dcyD PE=1 SV=4 - [DCYD_ECOLI]	8.54	5.07678	1	2	2	2	242495811
P0ABS1	151	17.5167	5.12256	RNA polymerase-binding transcription factor DksA OS=Escherichia coli (strain K12) OX=83333 GN=dksA PE=1 SV=1 - [DKSA_ECOLI]	19.87	3.75274	1	2	2	2	1.21802e+08
P28248	193	21.236	5.90967	dCTP deaminase OS=Escherichia coli (strain K12) OX=83333 GN=dcd PE=1 SV=1 - [DCD_ECOLI]	16.58	5.73335	1	2	2	2	202387488
P0AE37	344	38.4314	6.45557	Arginine N-succinyltransferase OS=Escherichia coli (strain K12) OX=83333 GN=astA PE=2 SV=1 - [ASTA_ECOLI]	8.72	4.4883	1	2	2	2	1.53139e+08
P0ABD8	156	16.6764	4.65283	Biotin carboxyl carrier protein of acetyl-CoA carboxylase OS=Escherichia coli (strain K12) OX=83333 GN=accB PE=1 SV=1 - [BCCP_ECOLI]	14.1	2.89949	1	2	2	2	550048644
P0AEH5	101	11.2988	5.56689	Protein ElaB OS=Escherichia coli (strain K12) OX=83333 GN=elaB PE=1 SV=1 - [ELAB_ECOLI]	16.83	5.5795	1	1	1	2	461336968
P0A9R4	111	12.3228	4.58936	2Fe-2S ferredoxin OS=Escherichia coli (strain K12) OX=83333 GN=fdx PE=1 SV=2 - [FER_ECOLI]	27.93	2.46552	1	2	2	2	1.30002e+08
P0A964	167	18.0725	4.44971	Chemotaxis protein CheW OS=Escherichia coli (strain K12) OX=83333 GN=cheW PE=1 SV=1 - [CHEW_ECOLI]	11.38	3.91646	1	2	2	2	781449379
Q6MGM6	295	33.1433	8.73389	ATP synthase gamma chain OS=Bdellovibrio bacteriovorus (strain ATCC 15356 / DSM 50701 / NCIMB 9529 / HD100) OX=264462 GN=atpG PE=3 SV=1 - [ATPG_BDEBA]	7.46	3.88924	1	2	2	2	77562469
P0AE34	238	26.2001	9.12939	Arginine ABC transporter permease protein ArtQ OS=Escherichia coli (strain K12) OX=83333 GN=artQ PE=1 SV=1 - [ARTQ_ECOLI]	8.82	0	1	2	2	2	1.89902e+08
P45955	263	28.2141	8.646	Cell division coordinator CpoB OS=Escherichia coli (strain K12) OX=83333 GN=cpoB PE=1 SV=2 - [CPOB_ECOLI]	16.35	5.57475	1	2	2	2	5.18724e+07
P07363	654	71.338	4.89404	Chemotaxis protein CheA OS=Escherichia coli (strain K12) OX=83333 GN=cheA PE=1 SV=3 - [CHEA_ECOLI]	4.89	5.11813	1	2	2	2	1.46443e+08
P0AE88	232	26.2958	5.65576	Transcriptional regulatory protein CpxR OS=Escherichia coli (strain K12) OX=83333 GN=cpxR PE=1 SV=1 - [CPXR_ECOLI]	14.66	5.27147	1	2	2	2	270577260
P0AC23	285	30.97	6.93213	Probable formate transporter 1 OS=Escherichia coli (strain K12) OX=83333 GN=focA PE=1 SV=1 - [FOCA_ECOLI]	5.96	2.18451	1	1	1	2	2.41364e+08
P0A6T3	382	41.4158	5.45264	Galactokinase OS=Escherichia coli (strain K12) OX=83333 GN=galK PE=1 SV=2 - [GAL1_ECOLI]	5.24	4.71494	1	1	1	2	497686164
P08369	450	49.798	5.71924	Inner membrane protein CreD OS=Escherichia coli (strain K12) OX=83333 GN=creD PE=1 SV=1 - [CRED_ECOLI]	9.56	6.48513	1	2	2	2	209364562
P0AEP3	302	32.921	5.23682	UTP--glucose-1-phosphate uridylyltransferase OS=Escherichia coli (strain K12) OX=83333 GN=galU PE=1 SV=2 - [GALU_ECOLI]	10.93	2.80758	1	2	2	2	180936818
P06974	334	37.8258	5.69385	Flagellar motor switch protein FliM OS=Escherichia coli (strain K12) OX=83333 GN=fliM PE=1 SV=1 - [FLIM_ECOLI]	3.29	1.75077	1	1	1	2	2724587341
P0AAE0	470	51.6253	8.71924	D-serine/D-alanine/glycine transporter OS=Escherichia coli (strain K12) OX=83333 GN=cycA PE=1 SV=1 - [CYCA_ECOLI]	2.77	4.378	1	1	1	2	4.74655e+09
P25437	369	39.3339	6.27783	S-(hydroxymethyl)glutathione dehydrogenase OS=Escherichia coli (strain K12) OX=83333 GN=frmA PE=1 SV=3 - [FRMA_ECOLI]	10.57	5.85375	1	2	2	2	236246904
P37349	472	51.4163	4.729	PEP-dependent dihydroxyacetone kinase, phosphoryl donor subunit DhaM OS=Escherichia coli (strain K12) OX=83333 GN=dhaM PE=1 SV=3 - [DHAM_ECOLI]	7.42	0	1	2	2	2	103931383
P38038	599	66.2289	5.021	Sulfite reductase [NADPH] flavoprotein alpha-component OS=Escherichia coli (strain K12) OX=83333 GN=cysJ PE=1 SV=4 - [CYSJ_ECOLI]	6.68	6.65007	1	2	2	2	310501652
P77434	412	46.1867	7.86963	Glutamate-pyruvate aminotransferase AlaC OS=Escherichia coli (strain K12) OX=83333 GN=alaC PE=1 SV=1 - [ALAC_ECOLI]	4.37	0	1	2	2	2	199164103
P11454	1293	141.902	5.19873	Enterobactin synthase component F OS=Escherichia coli (strain K12) OX=83333 GN=entF PE=1 SV=3 - [ENTF_ECOLI]	1.78	4.45643	1	2	2	2	8.56422e+07
P77399	714	77.0237	8.80713	Fatty acid oxidation complex subunit alpha OS=Escherichia coli (strain K12) OX=83333 GN=fadJ PE=1 SV=1 - [FADJ_ECOLI]	5.46	2.10162	1	2	2	2	1.42506e+08
P0ACL0	252	28.0304	6.26514	Glycerol-3-phosphate regulon repressor OS=Escherichia coli (strain K12) OX=83333 GN=glpR PE=1 SV=1 - [GLPR_ECOLI]	11.11	2.65206	1	2	2	2	39584384
P06988	434	46.0816	5.17334	Histidinol dehydrogenase OS=Escherichia coli (strain K12) OX=83333 GN=hisD PE=1 SV=5 - [HISX_ECOLI]	7.83	2.16658	1	2	2	2	1.13701e+08
P0ABU7	244	26.2709	8.1626	Biopolymer transport protein ExbB OS=Escherichia coli (strain K12) OX=83333 GN=exbB PE=1 SV=1 - [EXBB_ECOLI]	12.7	5.32722	1	2	2	2	955948820
P75849	215	23.769	5.14795	Hydroxyacylglutathione hydrolase GloC OS=Escherichia coli (strain K12) OX=83333 GN=gloC PE=1 SV=1 - [GLO22_ECOLI]	17.21	2.63288	1	2	2	2	210500010
P24181	1034	111.383	5.47803	Multidrug export protein AcrF OS=Escherichia coli (strain K12) OX=83333 GN=acrF PE=1 SV=2 - [ACRF_ECOLI]	3.87	2.07707	1	1	2	2	149874130
P77695	57	6.54356	8.99756	Protein GnsB OS=Escherichia coli (strain K12) OX=83333 GN=gnsB PE=3 SV=2 - [GNSB_ECOLI]	40.35	5.56417	2	2	2	2	7.25179e+08
P77555	349	37.943	6.17627	Ureidoglycolate dehydrogenase (NAD(+)) OS=Escherichia coli (strain K12) OX=83333 GN=allD PE=1 SV=1 - [ALLD_ECOLI]	6.88	1.61668	1	2	2	2	210627374
P50466	506	55.0313	7.98682	Aerotaxis receptor OS=Escherichia coli (strain K12) OX=83333 GN=aer PE=1 SV=1 - [AER_ECOLI]	3.36	2.51829	2	1	2	2	1.86984e+09
P07821	265	28.8681	7.32764	Iron(3+)-hydroxamate import ATP-binding protein FhuC OS=Escherichia coli (strain K12) OX=83333 GN=fhuC PE=1 SV=3 - [FHUC_ECOLI]	8.68	2.62464	1	2	2	2	6.59115e+07
P06968	152	16.2763	5.26221	Deoxyuridine 5'-triphosphate nucleotidohydrolase OS=Escherichia coli (strain K12) OX=83333 GN=dut PE=1 SV=2 - [DUT_ECOLI]	19.74	5.42394	1	2	2	2	380689178
P0A7A9	176	19.691	5.17334	Inorganic pyrophosphatase OS=Escherichia coli (strain K12) OX=83333 GN=ppa PE=1 SV=2 - [IPYR_ECOLI]	10.8	2.15661	1	2	2	2	476275961
Q6MNF8	637	68.3404	5.18604	Chaperone protein DnaK OS=Bdellovibrio bacteriovorus (strain ATCC 15356 / DSM 50701 / NCIMB 9529 / HD100) OX=264462 GN=dnaK PE=3 SV=1 - [DNAK_BDEBA]	4.24	3.7557	1	2	2	2	104083533
P0AEE1	185	19.7751	5.32568	Protein DcrB OS=Escherichia coli (strain K12) OX=83333 GN=dcrB PE=3 SV=1 - [DCRB_ECOLI]	14.05	4.19781	1	2	2	2	955674060
P0ADC6	360	39.5928	9.48096	Lipopolysaccharide export system permease protein LptG OS=Escherichia coli (strain K12) OX=83333 GN=lptG PE=1 SV=1 - [LPTG_ECOLI]	9.44	4.96629	1	2	2	2	187818280
P69054	129	14.2898	9.86182	Succinate dehydrogenase cytochrome b556 subunit OS=Escherichia coli (strain K12) OX=83333 GN=sdhC PE=1 SV=1 - [DHSC_ECOLI]	9.3	2.21252	1	1	1	2	1567955062
P31554	784	89.6152	5.13525	LPS-assembly protein LptD OS=Escherichia coli (strain K12) OX=83333 GN=lptD PE=1 SV=2 - [LPTD_ECOLI]	4.08	4.99303	1	2	2	2	477417783
P23893	426	45.3364	4.84326	Glutamate-1-semialdehyde 2,1-aminomutase OS=Escherichia coli (strain K12) OX=83333 GN=hemL PE=1 SV=2 - [GSA_ECOLI]	6.1	4.12851	1	2	2	2	2.2987e+08
P75831	648	70.6581	6.34131	Macrolide export ATP-binding/permease protein MacB OS=Escherichia coli (strain K12) OX=83333 GN=macB PE=1 SV=1 - [MACB_ECOLI]	3.55	0	1	2	2	2	223572162
P38051	431	48.7341	7.09326	Isochorismate synthase MenF OS=Escherichia coli (strain K12) OX=83333 GN=menF PE=1 SV=4 - [MENF_ECOLI]	4.87	3.74448	1	2	2	2	8.79437e+07
P28861	248	27.7333	6.65381	Flavodoxin/ferredoxin--NADP reductase OS=Escherichia coli (strain K12) OX=83333 GN=fpr PE=1 SV=4 - [FENR_ECOLI]	11.69	1.75076	1	2	2	2	150310487
P77338	1120	127.135	8.03076	Mechanosensitive channel MscK OS=Escherichia coli (strain K12) OX=83333 GN=mscK PE=1 SV=1 - [MSCK_ECOLI]	2.5	4.1865	1	2	2	2	136906732
P09148	348	39.6205	6.46826	Galactose-1-phosphate uridylyltransferase OS=Escherichia coli (strain K12) OX=83333 GN=galT PE=1 SV=2 - [GAL7_ECOLI]	5.46	2.03325	1	2	2	2	94252784
Q6MHV9	458	49.7833	8.57275	Bifunctional protein GlmU OS=Bdellovibrio bacteriovorus (strain ATCC 15356 / DSM 50701 / NCIMB 9529 / HD100) OX=264462 GN=glmU PE=3 SV=2 - [GLMU_BDEBA]	9.17	2.08433	1	2	2	2
P52061	197	21.0259	5.41455	dITP/XTP pyrophosphatase OS=Escherichia coli (strain K12) OX=83333 GN=rdgB PE=1 SV=1 - [IXTPA_ECOLI]	13.71	2.92909	1	2	2	2	98729387
P37329	257	27.3473	8.19189	Molybdate-binding protein ModA OS=Escherichia coli (strain K12) OX=83333 GN=modA PE=1 SV=1 - [MODA_ECOLI]	8.17	2.12331	1	2	2	2	213570934
P31802	215	23.5604	4.97021	Nitrate/nitrite response regulator protein NarP OS=Escherichia coli (strain K12) OX=83333 GN=narP PE=3 SV=1 - [NARP_ECOLI]	12.56	1.88135	1	2	2	2	133470347
P61973	335	35.7765	8.30908	Malate dehydrogenase OS=Bdellovibrio bacteriovorus (strain ATCC 15356 / DSM 50701 / NCIMB 9529 / HD100) OX=264462 GN=mdh PE=3 SV=1 - [MDH_BDEBA]	10.15	2.52645	1	2	2	2	290662859
P75957	233	25.4222	8.04541	Lipoprotein-releasing system ATP-binding protein LolD OS=Escherichia coli (strain K12) OX=83333 GN=lolD PE=1 SV=2 - [LOLD_ECOLI]	10.3	4.15546	1	2	2	2	4.85894e+08
P77454	310	32.8826	4.97021	Glutaminase 1 OS=Escherichia coli (strain K12) OX=83333 GN=glsA1 PE=1 SV=1 - [GLSA1_ECOLI]	20.32	10.0471	1	2	2	2	853549697
P46923	809	88.9078	7.29834	Trimethylamine-N-oxide reductase 2 OS=Escherichia coli (strain K12) OX=83333 GN=torZ PE=1 SV=2 - [TORZ_ECOLI]	5.32	2.4617	1	1	1	2	243292056
P33362	305	32.5891	6.1001	Glycine betaine-binding protein YehZ OS=Escherichia coli (strain K12) OX=83333 GN=yehZ PE=1 SV=1 - [YEHZ_ECOLI]	9.18	4.72757	1	2	2	2	79887234
P77596	655	69.3555	6.41748	D-xylonate dehydratase YagF OS=Escherichia coli (strain K12) OX=83333 GN=yagF PE=1 SV=1 - [YAGF_ECOLI]	3.66	2.89379	1	2	2	2	8.56513e+07
P77433	231	25.1969	5.021	Uncharacterized protein YkgG OS=Escherichia coli (strain K12) OX=83333 GN=ykgG PE=3 SV=2 - [YKGG_ECOLI]	15.15	2.49786	1	2	2	2	109600802
P30864	304	33.7546	7.40088	Uncharacterized HTH-type transcriptional regulator YafC OS=Escherichia coli (strain K12) OX=83333 GN=yafC PE=3 SV=1 - [YAFC_ECOLI]	6.91	1.92261	1	2	2	2	1.04139e+08
P75931	307	33.6602	7.29834	Putative oxidoreductase YceM OS=Escherichia coli (strain K12) OX=83333 GN=yceM PE=1 SV=1 - [YCEM_ECOLI]	5.86	5.1335	1	1	1	2	201020750
P77318	560	62.7631	6.04932	Uncharacterized sulfatase YdeN OS=Escherichia coli (strain K12) OX=83333 GN=ydeN PE=3 SV=2 - [YDEN_ECOLI]	4.82	4.70361	1	2	2	2	195050914
P77561	759	83.4417	6.771	Protein YdeP OS=Escherichia coli (strain K12) OX=83333 GN=ydeP PE=2 SV=1 - [YDEP_ECOLI]	3.43	0	1	1	1	2
P64596	191	20.0157	8.98291	Uncharacterized protein YraP OS=Escherichia coli (strain K12) OX=83333 GN=yraP PE=3 SV=1 - [YRAP_ECOLI]	17.8	2.84339	1	2	2	2	2.45429e+08
P21362	166	18.5857	5.63037	Protein YciF OS=Escherichia coli (strain K12) OX=83333 GN=yciF PE=1 SV=1 - [YCIF_ECOLI]	24.1	4.17721	1	2	2	2	2.41308e+08
P39177	142	15.9253	6.52197	Universal stress protein UP12 OS=Escherichia coli (strain K12) OX=83333 GN=uspG PE=1 SV=2 - [USPG_ECOLI]	19.72	3.9661	1	2	2	2	387082096
P55734	174	18.6269	6.93213	Inner membrane protein YgaP OS=Escherichia coli (strain K12) OX=83333 GN=ygaP PE=1 SV=1 - [YGAP_ECOLI]	25.29	6.27698	1	2	2	2	8.70031e+07
P0AB12	148	16.2649	9.20264	Inner membrane protein YccF OS=Escherichia coli (strain K12) OX=83333 GN=yccF PE=1 SV=1 - [YCCF_ECOLI]	21.62	2.40848	1	2	2	2	632901785
P37649	662	74.3334	6.49365	Probable cyclic di-GMP phosphodiesterase PdeK OS=Escherichia coli (strain K12) OX=83333 GN=pdeK PE=1 SV=3 - [PDEK_ECOLI]	3.17	1.84575	1	2	2	2	137136762
P30958	1148	129.901	6.16357	Transcription-repair-coupling factor OS=Escherichia coli (strain K12) OX=83333 GN=mfd PE=1 SV=2 - [MFD_ECOLI]	1.66	2.25681	2	2	2	2	5.76645e+08
P77554	460	50.5168	6.53662	Uncharacterized protein YahJ OS=Escherichia coli (strain K12) OX=83333 GN=yahJ PE=3 SV=1 - [YAHJ_ECOLI]	6.3	2.10802	1	2	2	2	105738648
P39325	318	34.3228	7.13721	Galactofuranose-binding protein YtfQ OS=Escherichia coli (strain K12) OX=83333 GN=ytfQ PE=1 SV=1 - [YTFQ_ECOLI]	5.97	3.63471	1	2	2	2	679032288
P08957	529	59.2695	5.22412	Type I restriction enzyme EcoKI M protein OS=Escherichia coli (strain K12) OX=83333 GN=hsdM PE=1 SV=1 - [T1MK_ECOLI]	5.48	2.02443	1	2	2	2	1.9671e+08
P75828	552	63.5492	9.26123	Uncharacterized protein YbjD OS=Escherichia coli (strain K12) OX=83333 GN=ybjD PE=4 SV=1 - [YBJD_ECOLI]	5.25	6.24906	1	2	2	2	2.03934e+08
Q46845	288	32.3714	6.69775	Disulfide-bond oxidoreductase YghU OS=Escherichia coli (strain K12) OX=83333 GN=yghU PE=1 SV=2 - [YGHU_ECOLI]	10.42	3.90262	1	2	2	2	5.32703e+08
P76330	564	64.2428	7.21045	Probable diguanylate cyclase DgcQ OS=Escherichia coli (strain K12) OX=83333 GN=dgcQ PE=2 SV=2 - [DGCQ_ECOLI]	4.43	2.13839	1	2	2	2	4.88907e+07
P36655	565	61.7553	7.1958	Thiol:disulfide interchange protein DsbD OS=Escherichia coli (strain K12) OX=83333 GN=dsbD PE=1 SV=4 - [DSBD_ECOLI]	4.96	5.90736	1	2	2	2	777667099
Q6MGW0	290	29.8524	8.14795	Succinate--CoA ligase [ADP-forming] subunit alpha OS=Bdellovibrio bacteriovorus (strain ATCC 15356 / DSM 50701 / NCIMB 9529 / HD100) OX=264462 GN=sucD PE=3 SV=1 - [Q6MGW0_BDEBA]	10.69	1.93643	1	2	2	2	384691496
Q6MP20	335	36.1597	7.95752	Glyceraldehyde-3-phosphate dehydrogenase OS=Bdellovibrio bacteriovorus (strain ATCC 15356 / DSM 50701 / NCIMB 9529 / HD100) OX=264462 GN=gapdh PE=3 SV=1 - [Q6MP20_BDEBA]	10.45	5.37232	1	2	2	2	205440661
Q6MIU6	277	29.1948	5.19873	Flagellin OS=Bdellovibrio bacteriovorus (strain ATCC 15356 / DSM 50701 / NCIMB 9529 / HD100) OX=264462 GN=flgL PE=3 SV=1 - [Q6MIU6_BDEBA]	15.16	5.3361	1	2	2	2	1.90553e+08
Q6MM22	129	13.7321	9.20264	Putative transcriptional regulator, LuxR family OS=Bdellovibrio bacteriovorus (strain ATCC 15356 / DSM 50701 / NCIMB 9529 / HD100) OX=264462 GN=Bd1826 PE=4 SV=1 - [Q6MM22_BDEBA]	16.28	1.63625	1	2	2	2	5.79157e+08
Q6MQ75	277	29.2576	5.21143	Flagellin OS=Bdellovibrio bacteriovorus (strain ATCC 15356 / DSM 50701 / NCIMB 9529 / HD100) OX=264462 GN=hag PE=3 SV=1 - [Q6MQ75_BDEBA]	7.58	0	1	1	1	2
Q6MK31	1228	136.517	7.78174	ABC-type multidrug transporter with fused ATPase and permease domains OS=Bdellovibrio bacteriovorus (strain ATCC 15356 / DSM 50701 / NCIMB 9529 / HD100) OX=264462 GN=Bd2583 PE=4 SV=1 - [Q6MK31_BDEBA]	2.69	0	1	2	2	2	4.1252e+08
Q6MKG5	1033	114.89	6.16357	Serin protease OS=Bdellovibrio bacteriovorus (strain ATCC 15356 / DSM 50701 / NCIMB 9529 / HD100) OX=264462 GN=Bd2428 PE=3 SV=1 - [Q6MKG5_BDEBA]	3.29	0	1	2	2	2	511832216
Q6MM12	717	78.3119	8.80713	Fatty oxidation complex, alpha subunit OS=Bdellovibrio bacteriovorus (strain ATCC 15356 / DSM 50701 / NCIMB 9529 / HD100) OX=264462 GN=Bd1836 PE=3 SV=1 - [Q6MM12_BDEBA]	2.79	3.28956	1	1	2	2	1566884372
Q6MHY2	261	29.4738	4.77979	Flagellar assembly protein OS=Bdellovibrio bacteriovorus (strain ATCC 15356 / DSM 50701 / NCIMB 9529 / HD100) OX=264462 GN=fliH PE=4 SV=1 - [Q6MHY2_BDEBA]	19.92	0	1	2	2	2	550822652
Q6MNL9	887	100.851	6.50732	Pullulanase OS=Bdellovibrio bacteriovorus (strain ATCC 15356 / DSM 50701 / NCIMB 9529 / HD100) OX=264462 GN=amyX PE=3 SV=1 - [Q6MNL9_BDEBA]	2.37	0	1	2	2	2	1.61459e+08
Q6MI66	717	72.7583	5.88428	Uncharacterized protein OS=Bdellovibrio bacteriovorus (strain ATCC 15356 / DSM 50701 / NCIMB 9529 / HD100) OX=264462 GN=Bd3304 PE=4 SV=1 - [Q6MI66_BDEBA]	3.49	4.05236	1	1	1	2	158923425
Q6MR05	1822	202.879	8.74854	Putative lipoprotein OS=Bdellovibrio bacteriovorus (strain ATCC 15356 / DSM 50701 / NCIMB 9529 / HD100) OX=264462 GN=Bd0296 PE=3 SV=1 - [Q6MR05_BDEBA]	1.92	0	1	2	2	2	4.32912e+08
Q6MQ63	640	72.9194	6.354	Histidine kinase OS=Bdellovibrio bacteriovorus (strain ATCC 15356 / DSM 50701 / NCIMB 9529 / HD100) OX=264462 GN=Bd0620 PE=4 SV=1 - [Q6MQ63_BDEBA]	2.81	2.01341	1	1	1	2	2.7436e+09
Q6MNS7	561	59.4972	9.15869	Uncharacterized protein OS=Bdellovibrio bacteriovorus (strain ATCC 15356 / DSM 50701 / NCIMB 9529 / HD100) OX=264462 GN=Bd1160 PE=4 SV=1 - [Q6MNS7_BDEBA]	5.35	2.1809	1	2	2	2	5.04466e+08
Q6MPL7	1066	121.195	9.17334	Adventurous gliding motility protein U OS=Bdellovibrio bacteriovorus (strain ATCC 15356 / DSM 50701 / NCIMB 9529 / HD100) OX=264462 GN=agmU PE=4 SV=1 - [Q6MPL7_BDEBA]	2.81	0	1	2	2	2	4.30694e+08
Q6MQW4	120	12.3241	9.31982	RNA-binding protein OS=Bdellovibrio bacteriovorus (strain ATCC 15356 / DSM 50701 / NCIMB 9529 / HD100) OX=264462 GN=rbp PE=4 SV=1 - [Q6MQW4_BDEBA]	40	3.44558	1	2	2	2	7.23295e+08
Q6MJR2	366	40.291	5.5415	Ribosome-binding ATPase YchF OS=Bdellovibrio bacteriovorus (strain ATCC 15356 / DSM 50701 / NCIMB 9529 / HD100) OX=264462 GN=ychF PE=3 SV=1 - [Q6MJR2_BDEBA]	9.02	4.40849	1	1	2	2	4.64273e+07
Q6MR15	318	36.3376	8.04541	Cytochrome c oxidase subunit 2 OS=Bdellovibrio bacteriovorus (strain ATCC 15356 / DSM 50701 / NCIMB 9529 / HD100) OX=264462 GN=ctaC PE=3 SV=1 - [Q6MR15_BDEBA]	7.23	4.14105	1	2	2	2	300797200
Q6MQV7	291	33.5322	7.13721	Uncharacterized protein OS=Bdellovibrio bacteriovorus (strain ATCC 15356 / DSM 50701 / NCIMB 9529 / HD100) OX=264462 GN=Bd0347 PE=4 SV=1 - [Q6MQV7_BDEBA]	11.68	0	1	2	2	2	453609396
Q6MLI0	268	29.3874	8.93896	Uncharacterized protein OS=Bdellovibrio bacteriovorus (strain ATCC 15356 / DSM 50701 / NCIMB 9529 / HD100) OX=264462 GN=Bd2030 PE=4 SV=1 - [Q6MLI0_BDEBA]	5.97	0	1	2	2	2	8.39223e+07
Q6MQH4	132	14.637	10.9312	30S ribosomal protein S9 OS=Bdellovibrio bacteriovorus (strain ATCC 15356 / DSM 50701 / NCIMB 9529 / HD100) OX=264462 GN=rpsI PE=3 SV=1 - [Q6MQH4_BDEBA]	18.94	2.14434	1	2	2	2	5.62633e+08
Q6MRR7	827	91.8861	6.18896	DNA gyrase subunit A OS=Bdellovibrio bacteriovorus (strain ATCC 15356 / DSM 50701 / NCIMB 9529 / HD100) OX=264462 GN=gyrA PE=3 SV=1 - [Q6MRR7_BDEBA]	3.75	2.98706	1	2	2	2	1.78627e+08
Q6MRF0	604	67.559	5.85889	50S ribosomal subunit assembly factor BipA OS=Bdellovibrio bacteriovorus (strain ATCC 15356 / DSM 50701 / NCIMB 9529 / HD100) OX=264462 GN=typA PE=3 SV=1 - [Q6MRF0_BDEBA]	5.3	2.66532	1	2	2	2	314686352
Q6MGX3	348	37.9215	6.96143	Cystathionine beta-synthase OS=Bdellovibrio bacteriovorus (strain ATCC 15356 / DSM 50701 / NCIMB 9529 / HD100) OX=264462 GN=Bd3796 PE=4 SV=1 - [Q6MGX3_BDEBA]	10.92	2.43984	1	2	2	2	73219604
Q6MMX8	166	18.7531	9.24658	OmpH protein OS=Bdellovibrio bacteriovorus (strain ATCC 15356 / DSM 50701 / NCIMB 9529 / HD100) OX=264462 GN=ompH PE=3 SV=1 - [Q6MMX8_BDEBA]	10.84	1.77476	1	2	2	2	1.73567e+08
Q6MPB3	578	63.337	5.90967	Electron transfer flavoprotein-ubiquinone oxidoreductase OS=Bdellovibrio bacteriovorus (strain ATCC 15356 / DSM 50701 / NCIMB 9529 / HD100) OX=264462 GN=etf-QO PE=4 SV=1 - [Q6MPB3_BDEBA]	5.54	0	1	2	2	2	48815570
Q6MLE2	427	46.3457	8.32373	Acetyl-CoA acyltransferase OS=Bdellovibrio bacteriovorus (strain ATCC 15356 / DSM 50701 / NCIMB 9529 / HD100) OX=264462 GN=Bd2070 PE=3 SV=1 - [Q6MLE2_BDEBA]	6.09	1.61049	1	2	2	2	2050200198
Q6MNL5	257	28.6697	7.40088	AMP nucleosidase OS=Bdellovibrio bacteriovorus (strain ATCC 15356 / DSM 50701 / NCIMB 9529 / HD100) OX=264462 GN=amn PE=4 SV=1 - [Q6MNL5_BDEBA]	9.34	4.44074	1	2	2	2	7.52732e+07
Q6MMF4	382	42.2554	6.68311	Putative aminotransferase OS=Bdellovibrio bacteriovorus (strain ATCC 15356 / DSM 50701 / NCIMB 9529 / HD100) OX=264462 GN=Bd1679 PE=3 SV=1 - [Q6MMF4_BDEBA]	7.59	0	1	2	2	2	73160076
Q6MKP8	307	32.9561	7.89893	FBP aldolase, class I OS=Bdellovibrio bacteriovorus (strain ATCC 15356 / DSM 50701 / NCIMB 9529 / HD100) OX=264462 GN=fba PE=4 SV=1 - [Q6MKP8_BDEBA]	8.47	0	1	2	2	2	1.8261e+09
Q6MJP2	901	100.049	7.35693	Oxoglutarate dehydrogenase (succinyl-transferring) OS=Bdellovibrio bacteriovorus (strain ATCC 15356 / DSM 50701 / NCIMB 9529 / HD100) OX=264462 GN=sucA PE=3 SV=1 - [Q6MJP2_BDEBA]	2.22	3.63823	1	2	2	2	1.28202e+08
Q6MHY9	427	45.9151	5.70654	Flagellar hook protein FlgE OS=Bdellovibrio bacteriovorus (strain ATCC 15356 / DSM 50701 / NCIMB 9529 / HD100) OX=264462 GN=flgE PE=3 SV=1 - [Q6MHY9_BDEBA]	8.43	2.13395	1	2	2	2	266633659
Q6MII6	679	77.2141	5.98584	Peptidyl-dipeptidase OS=Bdellovibrio bacteriovorus (strain ATCC 15356 / DSM 50701 / NCIMB 9529 / HD100) OX=264462 GN=dcp PE=3 SV=1 - [Q6MII6_BDEBA]	1.18	0	1	1	1	2	457702676
Q6MKM8	395	44.399	8.51416	Endo/exonuclease/phosphatase domain-containing protein OS=Bdellovibrio bacteriovorus (strain ATCC 15356 / DSM 50701 / NCIMB 9529 / HD100) OX=264462 GN=Bd2360 PE=4 SV=1 - [Q6MKM8_BDEBA]	6.08	3.77253	1	2	2	2	55576704
Q6MKH3	267	30.7064	6.88818	DUF1338 domain-containing protein OS=Bdellovibrio bacteriovorus (strain ATCC 15356 / DSM 50701 / NCIMB 9529 / HD100) OX=264462 GN=Bd2420 PE=4 SV=1 - [Q6MKH3_BDEBA]	6.37	0	1	1	1	2	1.4507e+07
Q6MHJ1	457	53.1174	7.15186	Uncharacterized protein OS=Bdellovibrio bacteriovorus (strain ATCC 15356 / DSM 50701 / NCIMB 9529 / HD100) OX=264462 GN=Bd3551 PE=3 SV=1 - [Q6MHJ1_BDEBA]	3.72	1.91475	1	2	2	2	1765056521
Q6MHM3	147	15.906	4.79248	Uncharacterized protein OS=Bdellovibrio bacteriovorus (strain ATCC 15356 / DSM 50701 / NCIMB 9529 / HD100) OX=264462 GN=Bd3518 PE=4 SV=1 - [Q6MHM3_BDEBA]	10.88	1.99617	1	1	1	2	126318854
Q6MHQ1	291	30.5294	4.41162	Uncharacterized protein OS=Bdellovibrio bacteriovorus (strain ATCC 15356 / DSM 50701 / NCIMB 9529 / HD100) OX=264462 GN=Bd3489 PE=4 SV=1 - [Q6MHQ1_BDEBA]	6.87	0	1	2	2	2	91195472
Q6MI90	383	42.7925	7.00537	Putative polysaccharide deacetylase OS=Bdellovibrio bacteriovorus (strain ATCC 15356 / DSM 50701 / NCIMB 9529 / HD100) OX=264462 GN=Bd3279 PE=1 SV=1 - [Q6MI90_BDEBA]	7.05	5.06746	1	2	2	2	449003010
Q6MIC0	436	47.6968	9.17334	D-Ala-D-Ala carboxypeptidase 3 (S13) family OS=Bdellovibrio bacteriovorus (strain ATCC 15356 / DSM 50701 / NCIMB 9529 / HD100) OX=264462 GN=dacB PE=3 SV=1 - [Q6MIC0_BDEBA]	9.4	0	1	2	2	2	183598320
Q6MJD0	277	30.4102	9.14404	Putative secreted protein OS=Bdellovibrio bacteriovorus (strain ATCC 15356 / DSM 50701 / NCIMB 9529 / HD100) OX=264462 GN=Bd2850 PE=4 SV=1 - [Q6MJD0_BDEBA]	5.78	0	1	2	2	2	1.0443e+08
Q6MJG6	334	37.0883	8.33838	Uncharacterized protein OS=Bdellovibrio bacteriovorus (strain ATCC 15356 / DSM 50701 / NCIMB 9529 / HD100) OX=264462 GN=Bd2811 PE=4 SV=1 - [Q6MJG6_BDEBA]	13.17	0	1	1	1	2
Q6MK75	266	28.4356	8.03076	Putative serine protease OS=Bdellovibrio bacteriovorus (strain ATCC 15356 / DSM 50701 / NCIMB 9529 / HD100) OX=264462 GN=Bd2535 PE=4 SV=1 - [Q6MK75_BDEBA]	19.17	2.49091	1	2	2	2	1.24829e+08
Q6MKG3	342	38.9014	9.27588	Uncharacterized protein OS=Bdellovibrio bacteriovorus (strain ATCC 15356 / DSM 50701 / NCIMB 9529 / HD100) OX=264462 GN=Bd2430 PE=4 SV=1 - [Q6MKG3_BDEBA]	6.14	3.56495	1	2	2	2	2.02642e+08
Q6MKG6	301	32.0783	5.23682	Uncharacterized protein OS=Bdellovibrio bacteriovorus (strain ATCC 15356 / DSM 50701 / NCIMB 9529 / HD100) OX=264462 GN=Bd2427 PE=4 SV=1 - [Q6MKG6_BDEBA]	6.98	0	1	2	2	2	6.38704e+08
Q6ML12	153	17.1048	8.96826	Uncharacterized protein OS=Bdellovibrio bacteriovorus (strain ATCC 15356 / DSM 50701 / NCIMB 9529 / HD100) OX=264462 GN=Bd2211 PE=4 SV=1 - [Q6ML12_BDEBA]	13.07	4.64867	1	1	1	2	138907566
Q6MLK3	325	36.0345	5.07178	Uncharacterized protein OS=Bdellovibrio bacteriovorus (strain ATCC 15356 / DSM 50701 / NCIMB 9529 / HD100) OX=264462 GN=Bd2005 PE=4 SV=1 - [Q6MLK3_BDEBA]	5.85	0	1	2	2	2	6.99937e+08
Q6MLU8	125	13.3677	5.09717	Uncharacterized protein OS=Bdellovibrio bacteriovorus (strain ATCC 15356 / DSM 50701 / NCIMB 9529 / HD100) OX=264462 GN=Bd1906 PE=4 SV=1 - [Q6MLU8_BDEBA]	16	0	1	2	2	2	715474848
Q6MMP0	411	44.4138	8.51416	Uncharacterized protein OS=Bdellovibrio bacteriovorus (strain ATCC 15356 / DSM 50701 / NCIMB 9529 / HD100) OX=264462 GN=Bd1586 PE=4 SV=1 - [Q6MMP0_BDEBA]	4.14	0	1	2	2	2	3.956e+08
Q6MNX4	246	26.6324	5.66846	Uncharacterized protein OS=Bdellovibrio bacteriovorus (strain ATCC 15356 / DSM 50701 / NCIMB 9529 / HD100) OX=264462 GN=Bd1103 PE=4 SV=1 - [Q6MNX4_BDEBA]	14.23	4.25265	1	2	2	2	4.3537e+08
Q6MPK9	478	54.5939	5.19873	RNA polymerase sigma-54 factor OS=Bdellovibrio bacteriovorus (strain ATCC 15356 / DSM 50701 / NCIMB 9529 / HD100) OX=264462 GN=rpoN PE=3 SV=1 - [Q6MPK9_BDEBA]	4.6	1.78777	2	2	2	2	1.32814e+08
Q6MPS0	149	17.2463	6.50732	Uncharacterized protein OS=Bdellovibrio bacteriovorus (strain ATCC 15356 / DSM 50701 / NCIMB 9529 / HD100) OX=264462 GN=Bd0774 PE=4 SV=1 - [Q6MPS0_BDEBA]	5.37	0	1	2	2	2	169417445
Q6MR84	363	39.2275	5.09717	Cell shape-determining protein MreB OS=Bdellovibrio bacteriovorus (strain ATCC 15356 / DSM 50701 / NCIMB 9529 / HD100) OX=264462 GN=mreB PE=3 SV=1 - [Q6MR84_BDEBA]	7.16	0	1	2	2	2	160620689
Q6MRB7	921	102.963	8.83643	Uncharacterized protein OS=Bdellovibrio bacteriovorus (strain ATCC 15356 / DSM 50701 / NCIMB 9529 / HD100) OX=264462 GN=Bd0173 PE=4 SV=1 - [Q6MRB7_BDEBA]	2.28	0	1	2	2	2	5.49869e+07
Q6MNK3	206	22.3639	4.75439	Uncharacterized protein OS=Bdellovibrio bacteriovorus (strain ATCC 15356 / DSM 50701 / NCIMB 9529 / HD100) OX=264462 GN=Bd1248 PE=4 SV=1 - [Q6MNK3_BDEBA]	14.56	0	1	2	2	2	275484301
CON_IPI00695489.1	416	46.0748	6.52197	SWISS-PROT:P34955 (Bos taurus) Alpha-1-antiproteinase precursor	2.4	0	1	1	1	1	65871534
CON_IPI00019359.3	623	62.0919	5.30029	SWISS-PROT:P35527 Tax_Id=9606 Gene_Symbol=KRT9 Keratin, type I cytoskeletal 9	2.09	2.17641	1	1	1	1	139507752
CON_IPI00696507.1	352	39.2094	7.62061	SWISS-PROT:P00978 (Bos taurus) AMBP protein precursor	6.53	0	1	1	1	1
CON_IPI00713000.2	536	59.262	5.14795	ENSEMBL:ENSBTAP00000025008 (Bos taurus) hypothetical protein	2.43	0	1	1	1	1	136681075
CON_IPI00686012.3	906	101.173	7.40088	TREMBL:Q0VCM5 (Bos taurus) Similar to Inter-alpha-trypsin inhibitor heavy chain H1	1.66	0	1	1	1	1	977463744
CON_IPI00712693.1	316	35.9575	5.66846	SWISS-PROT:Q03247 (Bos taurus) Apolipoprotein E precursor	2.85	0	1	1	1	1	883633512
CON_CASA1	199	22.9605	4.94482	SWISS-PROT:P02662 Alpha-S1-casein - Bos taurus (Bovine).	6.03	2.29183	1	1	1	1	171963008
P0DMC7	216	23.6558	7.47412	Transcriptional regulatory protein RcsB OS=Escherichia coli (strain K12) OX=83333 GN=rcsB PE=1 SV=1 - [RCSB_ECOLI]	10.65	0	1	1	1	1
P0CF43	121	13.4432	9.5249	Transposase InsC for insertion element IS2H OS=Escherichia coli (strain K12) OX=83333 GN=insC4 PE=3 SV=1 - [INSC4_ECOLI]	7.44	0	1	1	1	1	9.01926e+07
CON_IPI00689914.1	137	14.6197	9.43701	ENSEMBL:ENSBTAP00000011227 (Bos taurus) 15 kDa protein	10.95	0	3	1	1	1
CON_IPI00702736.3	3771	416.644	4.58936	ENSEMBL:ENSBTAP00000008967 (Bos taurus) similar to cardiomyopathy associated 5	0.42	0	1	1	1	1	38732039
CON_CASB	209	23.5683	5.18604	SWISS-PROT:P02666 Beta-casein - Bos taurus (Bovine).	3.35	0	1	1	1	1	7.66944e+06
P0A7P5	46	5.37708	12.9966	50S ribosomal protein L34 OS=Escherichia coli (strain K12) OX=83333 GN=rpmH PE=1 SV=1 - [RL34_ECOLI]	19.57	1.81093	1	1	1	1	556076627
P68699	79	8.2504	4.61475	ATP synthase subunit c OS=Escherichia coli (strain K12) OX=83333 GN=atpE PE=1 SV=1 - [ATPL_ECOLI]	11.39	0	1	1	1	1
P0A9Y6	69	7.39776	7.23975	Cold shock-like protein CspC OS=Escherichia coli (strain K12) OX=83333 GN=cspC PE=1 SV=2 - [CSPC_ECOLI]	17.39	2.65789	1	1	1	1	434900906
P25522	454	49.2006	5.021	tRNA modification GTPase MnmE OS=Escherichia coli (strain K12) OX=83333 GN=mnmE PE=1 SV=3 - [MNME_ECOLI]	4.41	0	1	1	1	1	240444514
P0A749	419	44.7895	6.16357	UDP-N-acetylglucosamine 1-carboxyvinyltransferase OS=Escherichia coli (strain K12) OX=83333 GN=murA PE=1 SV=1 - [MURA_ECOLI]	2.86	2.65698	1	1	1	1	188238903
P0AFE4	100	10.838	8.83643	NADH-quinone oxidoreductase subunit K OS=Escherichia coli (strain K12) OX=83333 GN=nuoK PE=1 SV=1 - [NUOK_ECOLI]	13	2.51352	1	1	1	1	1009329900
P0ADR6	366	41.8781	7.37158	Ribosomal RNA large subunit methyltransferase M OS=Escherichia coli (strain K12) OX=83333 GN=rlmM PE=1 SV=1 - [RLMM_ECOLI]	3.83	2.18986	1	1	1	1	220579810
P0AGM5	269	30.8217	4.56396	UPF0162 protein YchA OS=Escherichia coli (strain K12) OX=83333 GN=ychA PE=3 SV=1 - [SIRB1_ECOLI]	5.2	0	1	1	1	1	263653591
P76053	187	21.4991	9.12939	Probable DNA endonuclease SmrA OS=Escherichia coli (strain K12) OX=83333 GN=smrA PE=1 SV=1 - [SMRA_ECOLI]	7.49	0	1	1	1	1	330337779
P0A780	139	15.6793	7.18115	Transcription antitermination protein NusB OS=Escherichia coli (strain K12) OX=83333 GN=nusB PE=1 SV=1 - [NUSB_ECOLI]	7.91	1.74863	1	1	1	1	95974447
P0A7F6	264	30.3651	5.38916	S-adenosylmethionine decarboxylase proenzyme OS=Escherichia coli (strain K12) OX=83333 GN=speD PE=1 SV=1 - [SPED_ECOLI]	7.2	4.31642	1	1	1	1	281472450
P0AGH8	319	34.0985	6.13818	Phosphate transport system permease protein PstC OS=Escherichia coli (strain K12) OX=83333 GN=pstC PE=1 SV=1 - [PSTC_ECOLI]	2.19	0	1	1	1	1	1.24273e+08
P0AGB3	284	32.4485	5.93506	RNA polymerase sigma factor RpoH OS=Escherichia coli (strain K12) OX=83333 GN=rpoH PE=1 SV=1 - [RPOH_ECOLI]	10.56	0	1	1	1	1	40725057
P0AFY8	181	20.3025	8.70459	Negative modulator of initiation of replication OS=Escherichia coli (strain K12) OX=83333 GN=seqA PE=1 SV=1 - [SEQA_ECOLI]	6.63	1.88618	1	1	1	1	1.75818e+08
P0A9T0	410	44.1481	6.354	D-3-phosphoglycerate dehydrogenase OS=Escherichia coli (strain K12) OX=83333 GN=serA PE=1 SV=2 - [SERA_ECOLI]	3.41	2.81302	1	1	1	1	94097084
P05020	348	38.8026	6.18896	Dihydroorotase OS=Escherichia coli (strain K12) OX=83333 GN=pyrC PE=1 SV=2 - [PYRC_ECOLI]	2.87	1.69142	1	1	1	1	76317794
P36979	384	43.058	6.99072	Dual-specificity RNA methyltransferase RlmN OS=Escherichia coli (strain K12) OX=83333 GN=rlmN PE=1 SV=1 - [RLMN_ECOLI]	2.08	0	1	1	1	1	140230898
P0AFN2	119	13.5081	6.69775	Phage shock protein C OS=Escherichia coli (strain K12) OX=83333 GN=pspC PE=1 SV=1 - [PSPC_ECOLI]	8.4	0	1	1	1	1	156885424
Q6MGS4	86	9.60224	10.7261	50S ribosomal protein L27 OS=Bdellovibrio bacteriovorus (strain ATCC 15356 / DSM 50701 / NCIMB 9529 / HD100) OX=264462 GN=rpmA PE=3 SV=1 - [RL27_BDEBA]	15.12	1.96493	1	1	1	1	141608645
P0AFX4	158	18.2315	6.02393	Regulator of sigma D OS=Escherichia coli (strain K12) OX=83333 GN=rsd PE=1 SV=1 - [RSD_ECOLI]	14.56	3.25721	1	1	1	1	58041442
P39286	350	39.1689	5.92236	Small ribosomal subunit biogenesis GTPase RsgA OS=Escherichia coli (strain K12) OX=83333 GN=rsgA PE=1 SV=2 - [RSGA_ECOLI]	3.43	1.95117	1	1	1	1	97241270
P18392	433	49.2515	6.23975	Sensor protein RstB OS=Escherichia coli (strain K12) OX=83333 GN=rstB PE=1 SV=2 - [RSTB_ECOLI]	2.54	2.63918	1	1	1	1	1.51742e+08
P0AFY2	239	27.2694	9.17334	Protein SanA OS=Escherichia coli (strain K12) OX=83333 GN=sanA PE=4 SV=1 - [SANA_ECOLI]	8.79	0	1	1	1	1
P61698	907	99.4514	6.68311	Alanine--tRNA ligase OS=Bdellovibrio bacteriovorus (strain ATCC 15356 / DSM 50701 / NCIMB 9529 / HD100) OX=264462 GN=alaS PE=3 SV=1 - [SYA_BDEBA]	1.21	2.13723	1	1	1	1	84665160
P30139	256	26.8791	5.57959	Thiazole synthase OS=Escherichia coli (strain K12) OX=83333 GN=thiG PE=1 SV=3 - [THIG_ECOLI]	9.38	0	1	1	1	1
P76403	453	51.1605	6.18896	tRNA hydroxylation protein P OS=Escherichia coli (strain K12) OX=83333 GN=trhP PE=1 SV=1 - [TRHP_ECOLI]	2.43	0	1	1	1	1	155943918
P05847	303	32.7127	6.354	L(+)-tartrate dehydratase subunit alpha OS=Escherichia coli (strain K12) OX=83333 GN=ttdA PE=1 SV=3 - [TTDA_ECOLI]	5.94	1.70744	1	1	1	1
P07649	270	30.3805	8.52881	tRNA pseudouridine synthase A OS=Escherichia coli (strain K12) OX=83333 GN=truA PE=1 SV=1 - [TRUA_ECOLI]	4.81	0	1	1	1	1	102501144
P0AG71	475	54.7307	5.40186	DNA recombination protein RmuC OS=Escherichia coli (strain K12) OX=83333 GN=rmuC PE=3 SV=1 - [RMUC_ECOLI]	3.16	1.91593	1	1	1	1	173114024
P0AGH5	296	31.5276	5.33838	Putrescine export system permease protein SapC OS=Escherichia coli (strain K12) OX=83333 GN=sapC PE=1 SV=1 - [SAPC_ECOLI]	5.07	0	1	1	1	1
P0AAH8	268	30.5511	9.33447	Putrescine export system ATP-binding protein SapF OS=Escherichia coli (strain K12) OX=83333 GN=sapF PE=1 SV=1 - [SAPF_ECOLI]	7.84	0	1	1	1	1	99978712
P0A6Q6	151	17.0219	7.38623	3-hydroxyacyl-[acyl-carrier-protein] dehydratase FabZ OS=Escherichia coli (strain K12) OX=83333 GN=fabZ PE=1 SV=1 - [FABZ_ECOLI]	5.3	0	1	1	1	1	607536830
P06616	301	33.7888	7.25439	GTPase Era OS=Escherichia coli (strain K12) OX=83333 GN=era PE=1 SV=2 - [ERA_ECOLI]	5.32	0	1	1	1	1	5.46966e+07
P0ACC3	114	12.0928	4.31006	Iron-sulfur cluster insertion protein ErpA OS=Escherichia coli (strain K12) OX=83333 GN=erpA PE=1 SV=1 - [ERPA_ECOLI]	10.53	2.27001	1	1	1	1	1.44633e+08
P0AAP3	91	10.3113	6.11279	Transcriptional repressor FrmR OS=Escherichia coli (strain K12) OX=83333 GN=frmR PE=1 SV=1 - [FRMR_ECOLI]	10.99	1.82786	1	1	1	1	494115568
P0ACA7	208	23.6982	5.17334	Glutathione S-transferase GstB OS=Escherichia coli (strain K12) OX=83333 GN=gstB PE=1 SV=1 - [GSTB_ECOLI]	7.21	1.71659	1	1	1	1	1.35999e+08
P60955	291	33.0863	9.5249	Phosphatidylglycerol--prolipoprotein diacylglyceryl transferase OS=Escherichia coli (strain K12) OX=83333 GN=lgt PE=1 SV=1 - [LGT_ECOLI]	4.12	2.40325	1	1	1	1	211925740
P0A725	305	33.9342	5.85889	UDP-3-O-acyl-N-acetylglucosamine deacetylase OS=Escherichia coli (strain K12) OX=83333 GN=lpxC PE=1 SV=1 - [LPXC_ECOLI]	4.92	0	1	1	1	1	74315392
Q6MJ33	124	14.0078	11.1216	30S ribosomal protein S13 OS=Bdellovibrio bacteriovorus (strain ATCC 15356 / DSM 50701 / NCIMB 9529 / HD100) OX=264462 GN=rpsM PE=3 SV=1 - [RS13_BDEBA]	6.45	0	1	1	1	1	626827050
P0AGC3	645	73.3068	8.77783	Soluble lytic murein transglycosylase OS=Escherichia coli (strain K12) OX=83333 GN=slt PE=1 SV=1 - [SLT_ECOLI]	3.26	0	1	1	1	1
P31133	370	40.814	6.20166	Putrescine-binding periplasmic protein PotF OS=Escherichia coli (strain K12) OX=83333 GN=potF PE=1 SV=3 - [POTF_ECOLI]	4.05	2.39389	1	1	1	1
P25740	374	42.2575	7.59131	Lipopolysaccharide core biosynthesis protein RfaG OS=Escherichia coli (strain K12) OX=83333 GN=rfaG PE=1 SV=1 - [RFAG_ECOLI]	3.74	3.13092	1	1	1	1	137381432
Q6MJ21	135	15.2003	11.1362	50S ribosomal protein L16 OS=Bdellovibrio bacteriovorus (strain ATCC 15356 / DSM 50701 / NCIMB 9529 / HD100) OX=264462 GN=rplP PE=3 SV=1 - [RL16_BDEBA]	13.33	3.31527	1	1	1	1	361606982
P0A9H1	168	18.6618	9.0708	G/U mismatch-specific DNA glycosylase OS=Escherichia coli (strain K12) OX=83333 GN=mug PE=1 SV=1 - [MUG_ECOLI]	14.88	3.07315	1	1	1	1	345874862
P0AFA2	598	67.0415	6.72705	Nitrate/nitrite sensor protein NarX OS=Escherichia coli (strain K12) OX=83333 GN=narX PE=1 SV=1 - [NARX_ECOLI]	1.67	0	1	1	1	1	419740956
P0A6Z6	133	15.0845	6.23975	Nickel-responsive regulator OS=Escherichia coli (strain K12) OX=83333 GN=nikR PE=1 SV=1 - [NIKR_ECOLI]	14.29	3.15915	1	1	1	1	1.8563e+08
P63020	191	20.9843	4.64014	Fe/S biogenesis protein NfuA OS=Escherichia coli (strain K12) OX=83333 GN=nfuA PE=1 SV=1 - [NFUA_ECOLI]	9.95	3.47405	1	1	1	1	875023880
P77334	661	74.6185	6.7417	Cyclic di-GMP phosphodiesterase PdeR OS=Escherichia coli (strain K12) OX=83333 GN=pdeR PE=1 SV=1 - [PDER_ECOLI]	2.57	0	1	1	1	1	25550934
P0A9W0	251	27.5843	8.39697	HTH-type transcriptional regulator UlaR OS=Escherichia coli (strain K12) OX=83333 GN=ulaR PE=1 SV=1 - [ULAR_ECOLI]	2.79	0	1	1	1	1	247563384
P07023	373	42.0159	6.01123	T-protein OS=Escherichia coli (strain K12) OX=83333 GN=tyrA PE=1 SV=1 - [TYRA_ECOLI]	2.14	0	1	1	1	1	19534615
P0A744	212	23.3001	5.18604	Peptide methionine sulfoxide reductase MsrA OS=Escherichia coli (strain K12) OX=83333 GN=msrA PE=1 SV=2 - [MSRA_ECOLI]	7.08	1.75804	1	1	1	1	608514998
P23836	223	25.5193	5.26221	Transcriptional regulatory protein PhoP OS=Escherichia coli (strain K12) OX=83333 GN=phoP PE=1 SV=1 - [PHOP_ECOLI]	13	2.21803	1	1	1	1	429854956
Q6MJ14	105	12.0516	10.0669	30S ribosomal protein S10 OS=Bdellovibrio bacteriovorus (strain ATCC 15356 / DSM 50701 / NCIMB 9529 / HD100) OX=264462 GN=rpsJ PE=3 SV=1 - [RS10_BDEBA]	9.52	0	1	1	1	1	1290029624
P0A7I4	529	59.5363	5.97314	Peptide chain release factor RF3 OS=Escherichia coli (strain K12) OX=83333 GN=prfC PE=1 SV=2 - [RF3_ECOLI]	3.21	2.67723	1	1	1	1	105456925
P0ACS7	296	32.3416	6.53662	HTH-type transcriptional regulator RpiR OS=Escherichia coli (strain K12) OX=83333 GN=rpiR PE=1 SV=1 - [RPIR_ECOLI]	6.08	2.26237	1	1	1	1	32815065
P14081	614	68.8247	6.58057	Selenocysteine-specific elongation factor OS=Escherichia coli (strain K12) OX=83333 GN=selB PE=1 SV=3 - [SELB_ECOLI]	2.61	3.09906	1	1	1	1	314250876
P0AD42	211	24.4238	8.96826	Phosphatidylglycerophosphatase C OS=Escherichia coli (strain K12) OX=83333 GN=pgpC PE=1 SV=1 - [PGPC_ECOLI]	4.74	2.45598	1	1	1	1	71590714
P40191	283	30.8282	5.33838	Pyridoxine/pyridoxal/pyridoxamine kinase OS=Escherichia coli (strain K12) OX=83333 GN=pdxK PE=1 SV=2 - [PDXK_ECOLI]	2.83	0	1	1	1	1	64502296
P26647	245	27.4355	9.61279	1-acyl-sn-glycerol-3-phosphate acyltransferase OS=Escherichia coli (strain K12) OX=83333 GN=plsC PE=1 SV=1 - [PLSC_ECOLI]	3.27	0	1	1	1	1	451489176
P27434	337	36.1694	5.79541	Cytoskeleton protein RodZ OS=Escherichia coli (strain K12) OX=83333 GN=rodZ PE=1 SV=2 - [RODZ_ECOLI]	4.45	2.28528	1	1	1	1	819985489
P0A884	264	30.4602	6.02393	Thymidylate synthase OS=Escherichia coli (strain K12) OX=83333 GN=thyA PE=1 SV=1 - [TYSY_ECOLI]	4.92	1.82003	1	1	1	1	89569408
P32171	489	54.0349	5.18604	L-Rhamnulokinase OS=Escherichia coli (strain K12) OX=83333 GN=rhaB PE=1 SV=1 - [RHAB_ECOLI]	2.86	0	1	1	1	1	197306848
P0A7D7	237	26.9777	5.16064	Phosphoribosylaminoimidazole-succinocarboxamide synthase OS=Escherichia coli (strain K12) OX=83333 GN=purC PE=1 SV=1 - [PUR7_ECOLI]	6.33	0	1	1	1	1
Q6MQH5	146	16.4816	9.87646	50S ribosomal protein L13 OS=Bdellovibrio bacteriovorus (strain ATCC 15356 / DSM 50701 / NCIMB 9529 / HD100) OX=264462 GN=rplM PE=3 SV=1 - [RL13_BDEBA]	13.7	1.98029	1	1	1	1	62182238
P77718	482	54.9387	6.60986	tRNA sulfurtransferase OS=Escherichia coli (strain K12) OX=83333 GN=thiI PE=1 SV=1 - [THII_ECOLI]	3.94	3.07762	1	1	1	1	124416806
P0A9N4	246	28.186	6.45557	Pyruvate formate-lyase 1-activating enzyme OS=Escherichia coli (strain K12) OX=83333 GN=pflA PE=1 SV=2 - [PFLA_ECOLI]	3.66	0	1	1	1	1	230076170
P30235	313	33.5516	4.89404	Pseudouridine kinase OS=Escherichia coli (strain K12) OX=83333 GN=psuK PE=1 SV=2 - [PSUK_ECOLI]	3.83	2.14843	1	1	1	1	902055514
P77689	423	46.794	6.85889	FeS cluster assembly protein SufD OS=Escherichia coli (strain K12) OX=83333 GN=sufD PE=1 SV=1 - [SUFD_ECOLI]	2.36	0	1	1	1	1	193191416
P77743	528	58.6129	8.22119	Propionate catabolism operon regulatory protein OS=Escherichia coli (strain K12) OX=83333 GN=prpR PE=1 SV=1 - [PRPR_ECOLI]	2.46	0	1	1	1	1	2.1471e+07
Q6MQB7	252	28.558	8.08936	Ribosomal RNA small subunit methyltransferase J OS=Bdellovibrio bacteriovorus (strain ATCC 15356 / DSM 50701 / NCIMB 9529 / HD100) OX=264462 GN=rsmJ PE=3 SV=1 - [RSMJ_BDEBA]	3.17	0	1	1	1	1	8302569414
P0A738	161	17.456	7.10791	Cyclic pyranopterin monophosphate synthase OS=Escherichia coli (strain K12) OX=83333 GN=moaC PE=1 SV=2 - [MOAC_ECOLI]	6.83	0	1	1	1	1	12148564
P19319	1246	140.138	6.66846	Respiratory nitrate reductase 2 alpha chain OS=Escherichia coli (strain K12) OX=83333 GN=narZ PE=1 SV=5 - [NARZ_ECOLI]	0.96	0	1	1	1	1	1.16239e+08
P0AFA7	513	56.6914	6.37939	Na(+)/H(+) antiporter NhaB OS=Escherichia coli (strain K12) OX=83333 GN=nhaB PE=1 SV=1 - [NHAB_ECOLI]	2.34	0	1	1	1	1	1.03206e+08
P68739	223	24.6569	8.27979	Endonuclease V OS=Escherichia coli (strain K12) OX=83333 GN=nfi PE=1 SV=1 - [NFI_ECOLI]	7.62	0	1	1	1	1	69518618
P40120	551	62.7176	6.31592	Glucans biosynthesis protein D OS=Escherichia coli (strain K12) OX=83333 GN=mdoD PE=1 SV=3 - [OPGD_ECOLI]	4.9	0	1	1	1	1	96250766
P0AGE4	414	43.4494	8.47021	Serine/threonine transporter SstT OS=Escherichia coli (strain K12) OX=83333 GN=sstT PE=1 SV=1 - [SSTT_ECOLI]	3.62	2.3427	1	1	1	1	1021304054
P0AFL9	417	46.4321	7.85498	Intermembrane transport protein PqiA OS=Escherichia coli (strain K12) OX=83333 GN=pqiA PE=1 SV=1 - [PQIA_ECOLI]	7.91	0	1	1	1	1	246791828
Q6MPB8	89	9.89621	9.99365	30S ribosomal protein S18 OS=Bdellovibrio bacteriovorus (strain ATCC 15356 / DSM 50701 / NCIMB 9529 / HD100) OX=264462 GN=rpsR PE=3 SV=1 - [RS18_BDEBA]	19.1	1.90361	1	1	1	1	169007628
P0AFM9	74	8.75761	7.43018	Phage shock protein B OS=Escherichia coli (strain K12) OX=83333 GN=pspB PE=1 SV=1 - [PSPB_ECOLI]	21.62	3.6835	1	1	1	1	2138878248
P08178	345	36.8306	4.95752	Phosphoribosylformylglycinamidine cyclo-ligase OS=Escherichia coli (strain K12) OX=83333 GN=purM PE=1 SV=3 - [PUR5_ECOLI]	5.8	2.11509	1	1	1	1
P75864	702	78.8045	8.82178	Ribosomal RNA large subunit methyltransferase K/L OS=Escherichia coli (strain K12) OX=83333 GN=rlmL PE=1 SV=1 - [RLMKL_ECOLI]	2.14	1.84154	1	1	1	1	138213184
Q6MMK3	115	12.867	11.2095	50S ribosomal protein L20 OS=Bdellovibrio bacteriovorus (strain ATCC 15356 / DSM 50701 / NCIMB 9529 / HD100) OX=264462 GN=rplT PE=3 SV=1 - [RL20_BDEBA]	6.09	0	1	1	1	1	1.75893e+08
P0A927	294	33.5679	5.32568	Nucleoside-specific channel-forming protein Tsx OS=Escherichia coli (strain K12) OX=83333 GN=tsx PE=1 SV=1 - [TSX_ECOLI]	4.08	2.17008	1	1	1	1	221295790
P0A734	88	10.2285	5.23682	Cell division topological specificity factor OS=Escherichia coli (strain K12) OX=83333 GN=minE PE=1 SV=1 - [MINE_ECOLI]	9.09	0	1	1	1	1	1.93706e+08
Q6MMZ9	87	9.51446	11.4585	30S ribosomal protein S20 OS=Bdellovibrio bacteriovorus (strain ATCC 15356 / DSM 50701 / NCIMB 9529 / HD100) OX=264462 GN=rpsT PE=3 SV=1 - [RS20_BDEBA]	8.05	0	1	1	1	1	6.01203e+08
P0AGH3	321	36.0144	8.92432	Putrescine export system permease protein SapB OS=Escherichia coli (strain K12) OX=83333 GN=sapB PE=1 SV=1 - [SAPB_ECOLI]	1.87	0	1	1	1	1	61882024
P0AGJ2	229	25.3268	7.2251	tRNA (guanosine(18)-2'-O)-methyltransferase OS=Escherichia coli (strain K12) OX=83333 GN=trmH PE=1 SV=1 - [TRMH_ECOLI]	5.24	0	1	1	1	1	99664124
P25742	344	38.706	7.29834	Lipopolysaccharide core heptosyltransferase RfaQ OS=Escherichia coli (strain K12) OX=83333 GN=rfaQ PE=3 SV=2 - [RFAQ_ECOLI]	2.03	0	1	1	1	1	5.75285e+07
P17993	240	26.5385	6.59521	Ubiquinone biosynthesis O-methyltransferase OS=Escherichia coli (strain K12) OX=83333 GN=ubiG PE=1 SV=1 - [UBIG_ECOLI]	7.08	1.87918	1	1	1	1	72078931
Q46802	592	66.0545	6.53662	Putative uric acid sigma-54-dependent transcriptional regulator UacR OS=Escherichia coli (strain K12) OX=83333 GN=uacR PE=4 SV=1 - [UACR_ECOLI]	2.87	0	1	1	1	1
P27829	420	45.8096	5.38916	UDP-N-acetyl-D-mannosamine dehydrogenase OS=Escherichia coli (strain K12) OX=83333 GN=wecC PE=1 SV=4 - [WECC_ECOLI]	2.86	1.78033	1	1	1	1	142632064
P0AFP9	368	41.5393	9.0415	Probable multidrug ABC transporter permease YbhR OS=Escherichia coli (strain K12) OX=83333 GN=ybhR PE=1 SV=1 - [YBHR_ECOLI]	4.62	2.86989	1	1	1	1	99828470
P0A8E5	120	13.9325	4.51318	UPF0231 protein YacL OS=Escherichia coli (strain K12) OX=83333 GN=yacL PE=1 SV=1 - [YACL_ECOLI]	14.17	3.03795	1	1	1	1	1.30969e+09
P0ADE8	326	36.0714	5.2749	tRNA-modifying protein YgfZ OS=Escherichia coli (strain K12) OX=83333 GN=ygfZ PE=1 SV=2 - [YGFZ_ECOLI]	4.91	3.20717	1	1	1	1	61677407
P0AFK6	264	29.0917	9.67139	Spermidine/putrescine transport system permease protein PotC OS=Escherichia coli (strain K12) OX=83333 GN=potC PE=3 SV=1 - [POTC_ECOLI]	4.17	2.02372	1	1	1	1	492153296
P27243	419	46.8476	9.56885	O-antigen ligase OS=Escherichia coli (strain K12) OX=83333 GN=rfaL PE=1 SV=2 - [RFAL_ECOLI]	1.43	0	1	1	1	1	1.12566e+08
P0AFE8	509	56.4868	8.48486	NADH-quinone oxidoreductase subunit M OS=Escherichia coli (strain K12) OX=83333 GN=nuoM PE=1 SV=1 - [NUOM_ECOLI]	1.57	0	1	1	1	1	719496112
Q6MJ22	63	7.12814	10.7554	50S ribosomal protein L29 OS=Bdellovibrio bacteriovorus (strain ATCC 15356 / DSM 50701 / NCIMB 9529 / HD100) OX=264462 GN=rpmC PE=3 SV=1 - [RL29_BDEBA]	20.63	2.65361	1	1	1	1	619970816
P76535	298	31.2002	5.94775	N-acetylmuramic acid 6-phosphate etherase OS=Escherichia coli (strain K12) OX=83333 GN=murQ PE=1 SV=1 - [MURQ_ECOLI]	7.05	3.25894	1	1	1	1	49978664
Q6MJ20	221	24.7047	9.96436	30S ribosomal protein S3 OS=Bdellovibrio bacteriovorus (strain ATCC 15356 / DSM 50701 / NCIMB 9529 / HD100) OX=264462 GN=rpsC PE=3 SV=1 - [RS3_BDEBA]	8.6	0	1	1	1	1
P77285	206	21.8984	7.10791	Ion-translocating oxidoreductase complex subunit G OS=Escherichia coli (strain K12) OX=83333 GN=rsxG PE=1 SV=1 - [RSXG_ECOLI]	5.34	0	1	1	1	1	90886272
P15043	609	68.3199	7.29834	ATP-dependent DNA helicase RecQ OS=Escherichia coli (strain K12) OX=83333 GN=recQ PE=1 SV=5 - [RECQ_ECOLI]	3.28	0	1	1	1	1	1.12992e+08
P33022	313	33.726	4.88135	Pyrimidine-specific ribonucleoside hydrolase RihB OS=Escherichia coli (strain K12) OX=83333 GN=rihB PE=1 SV=1 - [RIHB_ECOLI]	5.43	1.98221	1	1	1	1	24679555
P31677	474	53.5778	6.85889	Trehalose-6-phosphate synthase OS=Escherichia coli (strain K12) OX=83333 GN=otsA PE=1 SV=3 - [OTSA_ECOLI]	3.16	0	1	1	1	1	59741331
Q6MJ31	145	14.9892	10.7847	50S ribosomal protein L15 OS=Bdellovibrio bacteriovorus (strain ATCC 15356 / DSM 50701 / NCIMB 9529 / HD100) OX=264462 GN=rplO PE=3 SV=1 - [RL15_BDEBA]	12.41	0	1	1	1	1	137743540
P0A6X3	102	11.1596	7.6499	RNA-binding protein Hfq OS=Escherichia coli (strain K12) OX=83333 GN=hfq PE=1 SV=2 - [HFQ_ECOLI]	12.75	0	1	1	1	1	627583244
P0A6Z1	616	65.612	5.16064	Chaperone protein HscA OS=Escherichia coli (strain K12) OX=83333 GN=hscA PE=1 SV=1 - [HSCA_ECOLI]	4.55	0	1	1	1	1	76989188
P0AGK8	162	17.3259	7.34229	HTH-type transcriptional regulator IscR OS=Escherichia coli (strain K12) OX=83333 GN=iscR PE=1 SV=1 - [ISCR_ECOLI]	13.58	3.19534	1	1	1	1	544597160
P0ABZ4	188	19.9845	5.10986	3-deoxy-D-manno-octulosonate 8-phosphate phosphatase KdsC OS=Escherichia coli (strain K12) OX=83333 GN=kdsC PE=3 SV=1 - [KDSC_ECOLI]	5.32	0	1	1	1	1	5.85642e+07
P0A6L4	297	32.5728	5.89697	N-acetylneuraminate lyase OS=Escherichia coli (strain K12) OX=83333 GN=nanA PE=1 SV=2 - [NANA_ECOLI]	2.36	0	1	1	1	1	18526656
P0AF20	406	44.5136	7.35693	N-acetylglucosamine repressor OS=Escherichia coli (strain K12) OX=83333 GN=nagC PE=2 SV=1 - [NAGC_ECOLI]	3.94	2.95475	1	1	1	1	335000789
P0ACD4	128	13.8399	4.93213	Iron-sulfur cluster assembly scaffold protein IscU OS=Escherichia coli (strain K12) OX=83333 GN=iscU PE=1 SV=1 - [ISCU_ECOLI]	10.94	0	1	1	1	1	9.95519e+07
P25738	124	14.2503	3.71338	Acidic protein MsyB OS=Escherichia coli (strain K12) OX=83333 GN=msyB PE=4 SV=1 - [MSYB_ECOLI]	19.35	0	1	1	1	1	92166830
P22634	285	30.9822	5.36377	Glutamate racemase OS=Escherichia coli (strain K12) OX=83333 GN=murI PE=1 SV=2 - [MURI_ECOLI]	5.96	2.30285	1	1	1	1	109827990
P08400	431	49.5981	9.59814	Phosphate regulon sensor protein PhoR OS=Escherichia coli (strain K12) OX=83333 GN=phoR PE=1 SV=1 - [PHOR_ECOLI]	5.34	0	1	1	1	1
P0AEW6	434	48.4181	5.78271	Inosine-guanosine kinase OS=Escherichia coli (strain K12) OX=83333 GN=gsk PE=1 SV=1 - [INGK_ECOLI]	3.46	2.39752	1	1	1	1	110557866
P13033	419	45.3285	6.12549	Anaerobic glycerol-3-phosphate dehydrogenase subunit B OS=Escherichia coli (strain K12) OX=83333 GN=glpB PE=1 SV=1 - [GLPB_ECOLI]	4.77	2.81438	1	1	1	1
P45464	678	72.78	5.41455	Penicillin-binding protein activator LpoA OS=Escherichia coli (strain K12) OX=83333 GN=lpoA PE=1 SV=1 - [LPOA_ECOLI]	1.77	0	1	1	1	1	252632356
P76399	1025	110.94	8.27979	Multidrug resistance protein MdtC OS=Escherichia coli (strain K12) OX=83333 GN=mdtC PE=1 SV=1 - [MDTC_ECOLI]	0.78	0	1	1	1	1	5.9847e+07
Q6MIR4	187	20.6262	7.29834	NADH-quinone oxidoreductase subunit B OS=Bdellovibrio bacteriovorus (strain ATCC 15356 / DSM 50701 / NCIMB 9529 / HD100) OX=264462 GN=nuoB PE=3 SV=1 - [NUOB_BDEBA]	13.9	0	1	1	1	1
P60720	213	23.8673	6.29053	Octanoyltransferase OS=Escherichia coli (strain K12) OX=83333 GN=lipB PE=1 SV=1 - [LIPB_ECOLI]	7.98	2.0962	1	1	1	1	33648760
P0A9S7	255	28.4089	7.18115	High-affinity branched-chain amino acid transport ATP-binding protein LivG OS=Escherichia coli (strain K12) OX=83333 GN=livG PE=3 SV=1 - [LIVG_ECOLI]	3.14	0	1	1	1	1	58896701
P0ADV9	191	21.6891	6.81494	Lipopolysaccharide export system protein LptC OS=Escherichia coli (strain K12) OX=83333 GN=lptC PE=1 SV=1 - [LPTC_ECOLI]	9.42	0	1	1	1	1	23785704
P0AFB1	294	33.5998	4.7417	Lipoprotein NlpI OS=Escherichia coli (strain K12) OX=83333 GN=nlpI PE=1 SV=1 - [NLPI_ECOLI]	5.44	1.77937	1	1	1	1
P16384	316	35.0432	6.01123	tRNA dimethylallyltransferase OS=Escherichia coli (strain K12) OX=83333 GN=miaA PE=1 SV=2 - [MIAA_ECOLI]	2.53	2.06134	1	1	1	1	7.41638e+07
P76062	158	17.6522	8.27979	Prophage repressor RacR OS=Escherichia coli (strain K12) OX=83333 GN=racR PE=4 SV=1 - [RACR_ECOLI]	11.39	0	1	1	1	1
P0AB58	389	44.5025	6.39209	Lipopolysaccharide assembly protein B OS=Escherichia coli (strain K12) OX=83333 GN=lapB PE=1 SV=1 - [LAPB_ECOLI]	3.08	0	1	1	1	1	1.07862e+07
Q6MPP0	534	59.0609	8.68994	CTP synthase OS=Bdellovibrio bacteriovorus (strain ATCC 15356 / DSM 50701 / NCIMB 9529 / HD100) OX=264462 GN=pyrG PE=3 SV=2 - [PYRG_BDEBA]	2.43	0	1	1	1	1	5.82863e+07
Q6MMK4	63	7.31499	11.6782	50S ribosomal protein L35 OS=Bdellovibrio bacteriovorus (strain ATCC 15356 / DSM 50701 / NCIMB 9529 / HD100) OX=264462 GN=rpmI PE=3 SV=1 - [RL35_BDEBA]	20.63	2.17872	1	1	1	1	2.59388e+08
P77541	296	32.1145	5.68115	2-methylisocitrate lyase OS=Escherichia coli (strain K12) OX=83333 GN=prpB PE=1 SV=3 - [PRPB_ECOLI]	5.07	1.75259	1	1	1	1
P31828	931	104.592	6.32861	Probable zinc protease PqqL OS=Escherichia coli (strain K12) OX=83333 GN=pqqL PE=1 SV=2 - [PQQL_ECOLI]	0.75	1.72691	1	1	1	1	1.07207e+09
P30014	215	23.5076	5.38916	Ribonuclease T OS=Escherichia coli (strain K12) OX=83333 GN=rnt PE=1 SV=1 - [RNT_ECOLI]	10.7	0	1	1	1	1	51317672
P24554	460	49.4406	7.23975	DNA repair protein RadA OS=Escherichia coli (strain K12) OX=83333 GN=radA PE=1 SV=1 - [RADA_ECOLI]	4.78	0	1	1	1	1	87713877
P0AGG0	325	35.0487	4.71631	Thiamine-monophosphate kinase OS=Escherichia coli (strain K12) OX=83333 GN=thiL PE=1 SV=1 - [THIL_ECOLI]	6.77	2.79581	1	1	1	1	96796672
Q6MGU3	393	44.707	8.42627	Uncharacterized RNA methyltransferase Bd3828 OS=Bdellovibrio bacteriovorus (strain ATCC 15356 / DSM 50701 / NCIMB 9529 / HD100) OX=264462 GN=Bd3828 PE=3 SV=1 - [Y3828_BDEBA]	2.54	0	1	1	1	1	685508416
P0A8K5	66	7.20958	4.56396	UPF0253 protein YaeP OS=Escherichia coli (strain K12) OX=83333 GN=yaeP PE=3 SV=1 - [YAEP_ECOLI]	24.24	2.12484	1	1	1	1	195133824
P75914	245	26.8734	5.92236	Probable phosphatase YcdX OS=Escherichia coli (strain K12) OX=83333 GN=ycdX PE=1 SV=1 - [YCDX_ECOLI]	3.67	1.82142	1	1	1	1	56957096
P0A8D6	177	18.8686	5.71924	O-acetyl-ADP-ribose deacetylase OS=Escherichia coli (strain K12) OX=83333 GN=ymdB PE=1 SV=1 - [YMDB_ECOLI]	12.43	0	1	1	1	1	26889750
P76235	427	49.3618	7.2251	UPF0229 protein YeaH OS=Escherichia coli (strain K12) OX=83333 GN=yeaH PE=3 SV=1 - [YEAH_ECOLI]	2.34	0	1	1	1	1
P31463	319	36.8581	7.54736	HTH-type transcriptional regulator YidZ OS=Escherichia coli (strain K12) OX=83333 GN=yidZ PE=1 SV=1 - [YIDZ_ECOLI]	5.96	0	1	1	1	1
P77129	419	44.9492	5.42725	Uncharacterized protein YlbE OS=Escherichia coli (strain K12) OX=83333 GN=ylbE PE=4 SV=1 - [YLBE_ECOLI]	7.88	0	1	1	1	1	4139260544
P39834	183	19.4818	5.17334	Uncharacterized fimbrial-like protein YgiL OS=Escherichia coli (strain K12) OX=83333 GN=ygiL PE=3 SV=2 - [YGIL_ECOLI]	13.11	0	1	1	1	1	195190554
P64624	240	26.8036	5.65576	Uncharacterized protein YheO OS=Escherichia coli (strain K12) OX=83333 GN=yheO PE=4 SV=1 - [YHEO_ECOLI]	4.58	2.05612	1	1	1	1	229937278
P64515	131	15.2158	9.29053	Inner membrane protein YecN OS=Escherichia coli (strain K12) OX=83333 GN=yecN PE=1 SV=1 - [YECN_ECOLI]	12.21	2.79469	1	1	1	1	465997770
P0ADI7	188	20.4396	5.56689	Isochorismatase family protein YecD OS=Escherichia coli (strain K12) OX=83333 GN=yecD PE=1 SV=2 - [YECD_ECOLI]	12.77	2.01732	1	1	1	1	432922208
P77376	346	38.2337	5.78271	Uncharacterized oxidoreductase YdgJ OS=Escherichia coli (strain K12) OX=83333 GN=ydgJ PE=1 SV=2 - [YDGJ_ECOLI]	2.6	0	1	1	1	1	40602417
P77536	475	53.018	8.47021	Uncharacterized electron transport protein YkgF OS=Escherichia coli (strain K12) OX=83333 GN=ykgF PE=3 SV=1 - [YKGF_ECOLI]	3.58	2.01309	1	1	1	1	6.00658e+07
P37052	152	16.979	7.25439	UPF0225 protein YchJ OS=Escherichia coli (strain K12) OX=83333 GN=ychJ PE=1 SV=2 - [YCHJ_ECOLI]	4.61	0	1	1	1	1
P33941	547	61.5138	7.18115	ABC transporter ATP-binding/permease protein YojI OS=Escherichia coli (strain K12) OX=83333 GN=yojI PE=1 SV=2 - [YOJI_ECOLI]	1.28	1.7507	1	1	1	1	39980755
Q46948	196	20.7639	5.37646	Protein/nucleic acid deglycase 3 OS=Escherichia coli (strain K12) OX=83333 GN=yajL PE=1 SV=2 - [YAJL_ECOLI]	8.16	1.88736	1	1	1	1	1.15831e+08
P76042	430	46.7788	5.03369	Putative ABC transporter periplasmic-binding protein YcjN OS=Escherichia coli (strain K12) OX=83333 GN=ycjN PE=3 SV=1 - [YCJN_ECOLI]	3.95	0	1	1	1	1	73547373
P0AAA1	204	22.9519	7.02002	Inner membrane protein YagU OS=Escherichia coli (strain K12) OX=83333 GN=yagU PE=1 SV=1 - [YAGU_ECOLI]	5.39	2.09763	1	1	1	1	37400482
P0AD12	274	29.6612	5.46533	Protein YeeZ OS=Escherichia coli (strain K12) OX=83333 GN=yeeZ PE=1 SV=1 - [YEEZ_ECOLI]	3.65	0	1	1	1	1	131391702
P76543	213	25.1275	8.29443	Uncharacterized protein YffL OS=Escherichia coli (strain K12) OX=83333 GN=yffL PE=4 SV=1 - [YFFL_ECOLI]	3.29	0	1	1	1	1	1892527840
P0AD49	113	12.7766	6.68311	Ribosome-associated inhibitor A OS=Escherichia coli (strain K12) OX=83333 GN=raiA PE=1 SV=2 - [YFIA_ECOLI]	12.39	2.50297	1	1	1	1
Q6MMA3	687	77.6759	6.97607	Methionine--tRNA ligase OS=Bdellovibrio bacteriovorus (strain ATCC 15356 / DSM 50701 / NCIMB 9529 / HD100) OX=264462 GN=metG PE=3 SV=1 - [SYM_BDEBA]	2.62	0	1	1	1	1
P77400	430	45.6287	8.93896	Inner membrane transport protein YbaT OS=Escherichia coli (strain K12) OX=83333 GN=ybaT PE=1 SV=1 - [YBAT_ECOLI]	3.72	1.75772	1	1	1	1	412693756
P52138	567	64.155	8.60205	Uncharacterized protein YfjW OS=Escherichia coli (strain K12) OX=83333 GN=yfjW PE=4 SV=2 - [YFJW_ECOLI]	4.06	0	1	1	1	1	26467328
P34209	266	29.687	5.87158	Protein YdcF OS=Escherichia coli (strain K12) OX=83333 GN=ydcF PE=1 SV=3 - [YDCF_ECOLI]	5.64	2.02264	1	1	1	1	27190355
P32157	224	25.3267	6.06201	Protein YiiM OS=Escherichia coli (strain K12) OX=83333 GN=yiiM PE=1 SV=2 - [YIIM_ECOLI]	5.36	3.01087	1	1	1	1	64869897
P29013	510	60.775	5.99854	Uncharacterized protein YcgB OS=Escherichia coli (strain K12) OX=83333 GN=ycgB PE=4 SV=2 - [YCGB_ECOLI]	2.94	2.89353	1	1	1	1
P08201	847	93.0622	6.15088	Nitrite reductase (NADH) large subunit OS=Escherichia coli (strain K12) OX=83333 GN=nirB PE=3 SV=4 - [NIRB_ECOLI]	0.94	0	1	1	1	1	63553802
P31142	281	30.7926	4.69092	3-mercaptopyruvate sulfurtransferase OS=Escherichia coli (strain K12) OX=83333 GN=sseA PE=1 SV=3 - [THTM_ECOLI]	9.96	2.07815	1	1	1	1	141206410
P05852	337	35.9855	6.32861	tRNA N6-adenosine threonylcarbamoyltransferase OS=Escherichia coli (strain K12) OX=83333 GN=tsaD PE=1 SV=2 - [TSAD_ECOLI]	3.86	0	1	1	1	1
P64548	172	18.9658	7.81104	Protein YfiR OS=Escherichia coli (strain K12) OX=83333 GN=yfiR PE=3 SV=1 - [YFIR_ECOLI]	5.81	0	1	1	1	1	4441217670
P0ADQ7	109	11.8399	8.54346	Uncharacterized protein YgaM OS=Escherichia coli (strain K12) OX=83333 GN=ygaM PE=1 SV=2 - [YGAM_ECOLI]	10.09	2.1139	1	1	1	1	2540201301
P11290	344	40.4986	9.30518	Uncharacterized glycosyltransferase YibD OS=Escherichia coli (strain K12) OX=83333 GN=yibD PE=3 SV=2 - [YIBD_ECOLI]	6.4	0	1	1	1	1
P0AAB2	147	16.6984	7.73779	Low molecular weight protein-tyrosine-phosphatase Wzb OS=Escherichia coli (strain K12) OX=83333 GN=wzb PE=1 SV=1 - [WZB_ECOLI]	8.16	0	1	1	1	1	439029184
P0A8R7	353	39.3675	8.57275	UPF0283 membrane protein YcjF OS=Escherichia coli (strain K12) OX=83333 GN=ycjF PE=1 SV=1 - [YCJF_ECOLI]	4.82	0	1	1	1	1	536875605
P52143	1526	157.405	5.36377	Uncharacterized outer membrane protein YpjA OS=Escherichia coli (strain K12) OX=83333 GN=ypjA PE=3 SV=3 - [YPJA_ECOLI]	1.64	2.15916	1	1	1	1	5.01065e+08
P56258	359	40.6139	7.54736	TDP-N-acetylfucosamine:lipid II N-acetylfucosaminyltransferase OS=Escherichia coli (strain K12) OX=83333 GN=wecF PE=1 SV=2 - [WECF_ECOLI]	2.79	0	1	1	1	1	220099248
P75822	476	53.6733	8.82178	Putative NAD(P)-binding protein YbjT OS=Escherichia coli (strain K12) OX=83333 GN=ybjT PE=3 SV=2 - [YBJT_ECOLI]	2.1	1.97528	1	1	1	1	2.89919e+07
P64564	188	21.1528	9.48096	Uncharacterized protein YggT OS=Escherichia coli (strain K12) OX=83333 GN=yggT PE=3 SV=1 - [YGGT_ECOLI]	5.32	2.17814	1	1	1	1	6.24307e+08
P63417	167	18.5223	4.729	Uncharacterized N-acetyltransferase YhbS OS=Escherichia coli (strain K12) OX=83333 GN=yhbS PE=3 SV=1 - [YHBS_ECOLI]	13.17	0	1	1	1	1	114113497
P31064	401	44.3993	10.0376	UPF0394 inner membrane protein YedE OS=Escherichia coli (strain K12) OX=83333 GN=yedE PE=1 SV=1 - [YEDE_ECOLI]	2.74	2.72664	1	1	1	1	209813724
P32703	549	60.4838	5.93506	Uncharacterized Na(+)/H(+) exchanger YjcE OS=Escherichia coli (strain K12) OX=83333 GN=yjcE PE=3 SV=1 - [YJCE_ECOLI]	3.64	3.66252	1	1	1	1	184782104
P16681	147	16.1607	5.19873	Protein YjdN OS=Escherichia coli (strain K12) OX=83333 GN=yjdN PE=4 SV=1 - [YJDN_ECOLI]	12.93	0	1	1	1	1
P31058	412	44.871	5.88428	Uncharacterized fimbrial-like protein YadC OS=Escherichia coli (strain K12) OX=83333 GN=yadC PE=2 SV=2 - [YADC_ECOLI]	4.13	0	1	1	1	1	130713546
P04693	397	43.5101	5.47803	Aromatic-amino-acid aminotransferase OS=Escherichia coli (strain K12) OX=83333 GN=tyrB PE=1 SV=1 - [TYRB_ECOLI]	3.78	1.68008	1	1	1	1	139169180
P0AC51	171	19.2416	6.43018	Zinc uptake regulation protein OS=Escherichia coli (strain K12) OX=83333 GN=zur PE=1 SV=1 - [ZUR_ECOLI]	7.6	0	1	1	1	1	3.236e+08
P0A9X1	251	27.85	9.33447	Zinc import ATP-binding protein ZnuC OS=Escherichia coli (strain K12) OX=83333 GN=znuC PE=1 SV=1 - [ZNUC_ECOLI]	5.98	0	1	1	1	1	102699941
P0AB61	83	9.37981	5.73193	Protein YciN OS=Escherichia coli (strain K12) OX=83333 GN=yciN PE=1 SV=1 - [YCIN_ECOLI]	20.48	2.48774	1	1	1	1	50613590
P0ADP0	238	27.1049	6.44287	5-amino-6-(5-phospho-D-ribitylamino)uracil phosphatase YigB OS=Escherichia coli (strain K12) OX=83333 GN=yigB PE=1 SV=1 - [YIGB_ECOLI]	10.08	2.79683	1	1	1	1	8.19283e+07
P0AF70	117	11.9508	5.78271	Uncharacterized protein YjeI OS=Escherichia coli (strain K12) OX=83333 GN=yjeI PE=3 SV=1 - [YJEI_ECOLI]	16.24	0	1	1	1	1	191601544
P0ADI9	208	23.7747	9.27588	Uncharacterized membrane protein YhhN OS=Escherichia coli (strain K12) OX=83333 GN=yhhN PE=3 SV=1 - [YHHN_ECOLI]	9.13	2.355	1	1	1	1
P0AF03	195	21.209	5.021	Molybdopterin adenylyltransferase OS=Escherichia coli (strain K12) OX=83333 GN=mog PE=1 SV=1 - [MOG_ECOLI]	4.62	1.71961	1	1	1	1	6.18722e+08
P42615	127	14.1633	9.5249	Modulator protein MzrA OS=Escherichia coli (strain K12) OX=83333 GN=mzrA PE=1 SV=1 - [MZRA_ECOLI]	18.11	0	1	1	1	1	19584920
P0AG20	744	83.8231	6.771	GTP pyrophosphokinase OS=Escherichia coli (strain K12) OX=83333 GN=relA PE=1 SV=1 - [RELA_ECOLI]	1.61	0	1	1	1	1	95582242
P38489	217	23.8902	6.22705	Oxygen-insensitive NAD(P)H nitroreductase OS=Escherichia coli (strain K12) OX=83333 GN=nfsB PE=1 SV=1 - [NFSB_ECOLI]	5.07	2.28197	1	1	1	1	53716168
P06993	901	103.054	6.49365	HTH-type transcriptional regulator MalT OS=Escherichia coli (strain K12) OX=83333 GN=malT PE=1 SV=2 - [MALT_ECOLI]	2.89	2.35936	1	1	1	1
P17802	350	39.124	8.33838	Adenine DNA glycosylase OS=Escherichia coli (strain K12) OX=83333 GN=mutY PE=1 SV=1 - [MUTY_ECOLI]	4.57	1.98062	1	1	1	1	69914954
P0ADB1	112	12.0129	7.86963	Osmotically-inducible putative lipoprotein OsmE OS=Escherichia coli (strain K12) OX=83333 GN=osmE PE=2 SV=1 - [OSME_ECOLI]	9.82	2.31109	1	1	1	1	190293455
P56579	187	20.5667	8.47021	PTS system glucitol/sorbitol-specific EIIC component OS=Escherichia coli (strain K12) OX=83333 GN=srlA PE=1 SV=1 - [PTHC_ECOLI]	6.95	0	1	1	1	1
P0AFT2	222	24.7852	9.34912	L-cystine transport system permease protein TcyL OS=Escherichia coli (strain K12) OX=83333 GN=tcyL PE=1 SV=1 - [TCYL_ECOLI]	6.76	2.17783	1	1	1	1	338653717
P77562	364	40.3889	9.56885	Uncharacterized protein YaiW OS=Escherichia coli (strain K12) OX=83333 GN=yaiW PE=4 SV=1 - [YAIW_ECOLI]	2.47	0	1	1	1	1	1.69033e+08
P37648	498	55.4926	6.02393	Protein YhjJ OS=Escherichia coli (strain K12) OX=83333 GN=yhjJ PE=1 SV=1 - [YHJJ_ECOLI]	4.62	2.69451	1	1	1	1	7.36431e+07
P0AD33	94	10.3107	4.36084	UPF0381 protein YfcZ OS=Escherichia coli (strain K12) OX=83333 GN=yfcZ PE=3 SV=1 - [YFCZ_ECOLI]	13.83	0	1	1	1	1	7.21387e+07
P64499	95	10.7858	5.0083	Uncharacterized protein YebO OS=Escherichia coli (strain K12) OX=83333 GN=yebO PE=4 SV=1 - [YEBO_ECOLI]	16.84	2.10661	1	1	1	1
P36553	299	34.3008	6.39209	Oxygen-dependent coproporphyrinogen-III oxidase OS=Escherichia coli (strain K12) OX=83333 GN=hemF PE=1 SV=1 - [HEM6_ECOLI]	4.35	0	1	1	1	1	24032293
P76398	1040	112.007	5.47803	Multidrug resistance protein MdtB OS=Escherichia coli (strain K12) OX=83333 GN=mdtB PE=1 SV=1 - [MDTB_ECOLI]	1.54	0	1	1	1	1	57478755
P0AAG5	593	65.1812	6.02393	Multidrug resistance-like ATP-binding protein MdlB OS=Escherichia coli (strain K12) OX=83333 GN=mdlB PE=1 SV=1 - [MDLB_ECOLI]	3.04	0	1	1	1	1
P10907	356	39.4985	7.69385	sn-glycerol-3-phosphate import ATP-binding protein UgpC OS=Escherichia coli (strain K12) OX=83333 GN=ugpC PE=1 SV=3 - [UGPC_ECOLI]	2.53	0	1	1	1	1	89317822
P43672	635	72.0222	5.50342	ATP-binding protein Uup OS=Escherichia coli (strain K12) OX=83333 GN=uup PE=1 SV=2 - [UUP_ECOLI]	1.42	1.78335	1	1	1	1	8.91354e+07
P0AC78	367	40.9301	9.99365	Undecaprenyl-phosphate alpha-N-acetylglucosaminyl 1-phosphate transferase OS=Escherichia coli (strain K12) OX=83333 GN=wecA PE=1 SV=1 - [WECA_ECOLI]	2.45	2.09918	1	1	1	1	338382306
P20083	630	70.1998	5.65576	DNA topoisomerase 4 subunit B OS=Escherichia coli (strain K12) OX=83333 GN=parE PE=1 SV=3 - [PARE_ECOLI]	2.06	2.58994	1	1	1	1	51919948
P61732	120	13.5467	5.90967	Putative pterin-4-alpha-carbinolamine dehydratase OS=Bdellovibrio bacteriovorus (strain ATCC 15356 / DSM 50701 / NCIMB 9529 / HD100) OX=264462 GN=Bd0889 PE=3 SV=1 - [PHS_BDEBA]	7.5	2.05487	1	1	1	1	30578478
P76524	361	39.5993	5.52881	Aminopeptidase YpdF OS=Escherichia coli (strain K12) OX=83333 GN=ypdF PE=1 SV=1 - [YPDF_ECOLI]	5.54	0	1	1	1	1	51346807
P25535	400	44.2168	7.26904	2-octaprenylphenol hydroxylase OS=Escherichia coli (strain K12) OX=83333 GN=ubiI PE=1 SV=2 - [UBII_ECOLI]	2.5	2.06421	1	1	1	1	124062166
P03018	720	81.9383	6.23975	DNA helicase II OS=Escherichia coli (strain K12) OX=83333 GN=uvrD PE=1 SV=1 - [UVRD_ECOLI]	1.67	2.04863	1	1	1	1	65958321
P25907	768	86.6617	5.46533	Uncharacterized protein YdbD OS=Escherichia coli (strain K12) OX=83333 GN=ydbD PE=4 SV=2 - [YDBD_ECOLI]	2.99	0	1	1	1	1
P37665	219	22.1835	9.80322	Probable lipoprotein YiaD OS=Escherichia coli (strain K12) OX=83333 GN=yiaD PE=1 SV=2 - [YIAD_ECOLI]	9.13	4.25664	1	1	1	1	476718959
P77475	188	20.7665	5.88428	Fructose-1-phosphate phosphatase YqaB OS=Escherichia coli (strain K12) OX=83333 GN=yqaB PE=1 SV=1 - [YQAB_ECOLI]	10.64	0	1	1	1	1	40302820
P0AAT4	415	46.5729	8.14795	Miniconductance mechanosensitive channel YbdG OS=Escherichia coli (strain K12) OX=83333 GN=ybdG PE=1 SV=1 - [YBDG_ECOLI]	4.82	0	1	1	1	1	55303403
P33029	488	53.9975	6.13818	Uncharacterized oxidoreductase YeiQ OS=Escherichia coli (strain K12) OX=83333 GN=yeiQ PE=3 SV=1 - [YEIQ_ECOLI]	3.48	0	1	1	1	1
P76257	636	70.3334	7.07861	Probable ATP-dependent DNA helicase YoaA OS=Escherichia coli (strain K12) OX=83333 GN=yoaA PE=1 SV=1 - [YOAA_ECOLI]	1.26	0	1	1	1	1	1284516519
P64432	263	29.2428	9.08545	Inner membrane protein YpjD OS=Escherichia coli (strain K12) OX=83333 GN=ypjD PE=1 SV=1 - [YPJD_ECOLI]	5.7	1.91669	1	1	1	1
P77509	503	54.982	5.70654	Uncharacterized ABC transporter ATP-binding protein YphE OS=Escherichia coli (strain K12) OX=83333 GN=yphE PE=3 SV=1 - [YPHE_ECOLI]	1.99	0	1	1	1	1	2.98888e+08
Q6MJH6	108	12.3093	7.18115	Putative septation protein SpoVG OS=Bdellovibrio bacteriovorus (strain ATCC 15356 / DSM 50701 / NCIMB 9529 / HD100) OX=264462 GN=spoVG PE=3 SV=1 - [SP5G_BDEBA]	12.04	2.53504	1	1	1	1	187156944
P23869	164	18.1419	5.79541	Peptidyl-prolyl cis-trans isomerase B OS=Escherichia coli (strain K12) OX=83333 GN=ppiB PE=1 SV=2 - [PPIB_ECOLI]	4.27	0	1	1	1	1	791171490
P77495	628	69.3071	5.97314	Propionate--CoA ligase OS=Escherichia coli (strain K12) OX=83333 GN=prpE PE=3 SV=1 - [PRPE_ECOLI]	1.27	0	1	1	1	1	41376635
P08394	1180	133.875	5.2876	RecBCD enzyme subunit RecB OS=Escherichia coli (strain K12) OX=83333 GN=recB PE=1 SV=1 - [RECB_ECOLI]	1.19	0	1	1	1	1
P10100	362	37.5049	5.73193	Endolytic peptidoglycan transglycosylase RlpA OS=Escherichia coli (strain K12) OX=83333 GN=rlpA PE=1 SV=1 - [RLPA_ECOLI]	4.7	0	1	1	1	1	3.93887e+08
P07026	240	28.0991	7.02002	Regulatory protein SdiA OS=Escherichia coli (strain K12) OX=83333 GN=sdiA PE=1 SV=2 - [SDIA_ECOLI]	5	1.83947	1	1	1	1	1.08656e+08
P61302	186	20.7192	9.08545	Ribosome-recycling factor OS=Bdellovibrio bacteriovorus (strain ATCC 15356 / DSM 50701 / NCIMB 9529 / HD100) OX=264462 GN=frr PE=3 SV=1 - [RRF_BDEBA]	6.99	1.65504	1	1	1	1	181235603
P0AG16	505	56.4526	5.51611	Amidophosphoribosyltransferase OS=Escherichia coli (strain K12) OX=83333 GN=purF PE=1 SV=2 - [PUR1_ECOLI]	2.18	2.47577	1	1	1	1	232864362
P27127	359	40.7997	6.78564	Lipopolysaccharide 1,6-galactosyltransferase OS=Escherichia coli (strain K12) OX=83333 GN=rfaB PE=3 SV=2 - [RFAB_ECOLI]	3.34	2.48542	1	1	1	1	414013424
Q6MN06	432	46.8677	8.07471	Adenylosuccinate synthetase OS=Bdellovibrio bacteriovorus (strain ATCC 15356 / DSM 50701 / NCIMB 9529 / HD100) OX=264462 GN=purA PE=3 SV=1 - [PURA_BDEBA]	2.31	1.89502	1	1	1	1	46707033
P07648	1122	128.766	4.99561	RecBCD enzyme subunit RecC OS=Escherichia coli (strain K12) OX=83333 GN=recC PE=1 SV=1 - [RECC_ECOLI]	1.6	0	1	1	1	1	2.41749e+07
Q6MPB7	86	9.28822	10.0376	50S ribosomal protein L24 OS=Bdellovibrio bacteriovorus (strain ATCC 15356 / DSM 50701 / NCIMB 9529 / HD100) OX=264462 GN=rplX PE=3 SV=1 - [RL24_BDEBA]	13.95	2.10078	1	1	1	1	240340146
Q6MJ37	181	19.9441	10.9019	50S ribosomal protein L17 OS=Bdellovibrio bacteriovorus (strain ATCC 15356 / DSM 50701 / NCIMB 9529 / HD100) OX=264462 GN=rplQ PE=3 SV=1 - [RL17_BDEBA]	6.08	2.75505	1	1	1	1	324372586
P77754	161	18.1873	9.65674	Periplasmic chaperone Spy OS=Escherichia coli (strain K12) OX=83333 GN=spy PE=1 SV=1 - [SPY_ECOLI]	6.21	2.31918	1	1	1	1	5.44988e+08
P76072	1120	113.711	7.6499	Prophage side tail fiber protein homolog StfR OS=Escherichia coli (strain K12) OX=83333 GN=stfR PE=3 SV=2 - [STFR_ECOLI]	1.7	0	1	1	1	1	423659599
P00562	810	88.8326	5.59229	Bifunctional aspartokinase/homoserine dehydrogenase 2 OS=Escherichia coli (strain K12) OX=83333 GN=metL PE=1 SV=3 - [AK2H_ECOLI]	1.48	1.95259	1	1	1	1	6.8867e+07
P62672	125	13.858	4.75439	Protein ApaG OS=Escherichia coli (strain K12) OX=83333 GN=apaG PE=3 SV=1 - [APAG_ECOLI]	6.4	0	1	1	1	1	85801234
P0A6E4	447	49.8668	5.38916	Argininosuccinate synthase OS=Escherichia coli (strain K12) OX=83333 GN=argG PE=1 SV=2 - [ASSY_ECOLI]	3.13	0	1	1	1	1	86297394
P0A6J3	253	29.2853	9.49561	Sulfate transporter CysZ OS=Escherichia coli (strain K12) OX=83333 GN=cysZ PE=1 SV=1 - [CYSZ_ECOLI]	6.32	0	1	1	1	1	269105500
P77268	328	36.0764	7.09326	Probable D,D-dipeptide transport ATP-binding protein DdpD OS=Escherichia coli (strain K12) OX=83333 GN=ddpD PE=2 SV=1 - [DDPD_ECOLI]	3.05	0	1	1	1	1	581634912
P0ABP6	219	24.4943	8.60205	Protein DedA OS=Escherichia coli (strain K12) OX=83333 GN=dedA PE=1 SV=1 - [DEDA_ECOLI]	2.74	0	1	1	1	1	313297236
P67826	248	26.7444	5.96045	Copper homeostasis protein CutC OS=Escherichia coli (strain K12) OX=83333 GN=cutC PE=3 SV=1 - [CUTC_ECOLI]	8.87	2.35029	1	1	1	1	56327559
P0A6M4	145	15.94	4.88135	D-aminoacyl-tRNA deacylase OS=Escherichia coli (strain K12) OX=83333 GN=dtd PE=1 SV=1 - [DTD_ECOLI]	11.72	2.79559	1	1	1	1	65118556
P63228	191	21.2805	5.16064	D-glycero-beta-D-manno-heptose-1,7-bisphosphate 7-phosphatase OS=Escherichia coli (strain K12) OX=83333 GN=gmhB PE=1 SV=1 - [GMHBB_ECOLI]	4.71	0	1	1	1	1	61353778
P0A6N8	190	21.519	5.021	Elongation factor P-like protein OS=Escherichia coli (strain K12) OX=83333 GN=yeiP PE=1 SV=1 - [EFPL_ECOLI]	7.37	0	1	1	1	1	201084722
P0A6N4	188	20.5784	5.021	Elongation factor P OS=Escherichia coli (strain K12) OX=83333 GN=efp PE=1 SV=2 - [EFP_ECOLI]	6.38	2.70107	1	1	1	1	1154578488
P0ACU0	223	25.0009	6.52197	HTH-type transcriptional dual regulator CecR OS=Escherichia coli (strain K12) OX=83333 GN=cecR PE=1 SV=1 - [CECR_ECOLI]	8.97	0	1	1	1	1	1.88254e+07
P76291	323	36.9831	6.60986	tRNA U34 carboxymethyltransferase OS=Escherichia coli (strain K12) OX=83333 GN=cmoB PE=1 SV=1 - [CMOB_ECOLI]	6.19	0	1	1	1	1
P32177	277	30.5405	6.43018	Sulfur carrier protein FdhD OS=Escherichia coli (strain K12) OX=83333 GN=fdhD PE=1 SV=1 - [FDHD_ECOLI]	4.33	2.14042	1	1	1	1
P69380	300	32.9062	6.60986	Ferrous-iron efflux pump FieF OS=Escherichia coli (strain K12) OX=83333 GN=fieF PE=1 SV=1 - [FIEF_ECOLI]	9	2.44419	1	1	1	1	240018382
P39835	438	45.9359	8.23584	High-affinity gluconate transporter OS=Escherichia coli (strain K12) OX=83333 GN=gntT PE=1 SV=3 - [GNTT_ECOLI]	6.85	0	1	1	1	1	1668206916
P0ACB7	398	45.2168	8.52881	Protein HemY OS=Escherichia coli (strain K12) OX=83333 GN=hemY PE=1 SV=1 - [HEMY_ECOLI]	4.02	2.21131	1	1	1	1	167119502
P0A959	405	45.4884	6.25244	Glutamate-pyruvate aminotransferase AlaA OS=Escherichia coli (strain K12) OX=83333 GN=alaA PE=1 SV=1 - [ALAA_ECOLI]	2.47	1.76432	1	1	1	1
P0AE16	491	53.2105	8.29443	Anhydromuropeptide permease OS=Escherichia coli (strain K12) OX=83333 GN=ampG PE=1 SV=1 - [AMPG_ECOLI]	1.63	0	1	1	1	1	1238410350
P26218	538	60.6195	5.37646	Cryptic outer membrane porin BglH OS=Escherichia coli (strain K12) OX=83333 GN=bglH PE=1 SV=3 - [BGLH_ECOLI]	3.9	0	1	1	1	1	86625781
P15038	684	77.9275	8.26514	DNA helicase IV OS=Escherichia coli (strain K12) OX=83333 GN=helD PE=1 SV=2 - [HELD_ECOLI]	1.02	0	1	1	1	1	45554179
P0A9B6	339	37.2762	6.75635	D-erythrose-4-phosphate dehydrogenase OS=Escherichia coli (strain K12) OX=83333 GN=epd PE=1 SV=2 - [E4PD_ECOLI]	1.77	0	1	1	1	1	97138893
Q6MKB4	188	21.1406	5.30029	Elongation factor P OS=Bdellovibrio bacteriovorus (strain ATCC 15356 / DSM 50701 / NCIMB 9529 / HD100) OX=264462 GN=efp PE=3 SV=1 - [EFP_BDEBA]	7.45	0	1	1	1	1	1.16731e+08
P0ADQ2	329	37.0707	6.354	Probable acyltransferase FabY OS=Escherichia coli (strain K12) OX=83333 GN=fabY PE=2 SV=1 - [FABY_ECOLI]	5.47	1.9485	1	1	1	1	198917164
P77307	259	28.1465	9.62744	Probable iron export permease protein FetB OS=Escherichia coli (strain K12) OX=83333 GN=fetB PE=1 SV=2 - [FETB_ECOLI]	4.25	0	1	1	1	1	4.56533e+08
P0AB87	215	23.7602	6.59521	L-fuculose phosphate aldolase OS=Escherichia coli (strain K12) OX=83333 GN=fucA PE=1 SV=1 - [FUCA_ECOLI]	7.44	0	1	1	1	1	149704180
P09832	472	51.982	5.71924	Glutamate synthase [NADPH] small chain OS=Escherichia coli (strain K12) OX=83333 GN=gltD PE=1 SV=3 - [GLTD_ECOLI]	4.24	2.35657	1	1	1	1	141381462
P23522	256	27.3672	6.04932	5-keto-4-deoxy-D-glucarate aldolase OS=Escherichia coli (strain K12) OX=83333 GN=garL PE=1 SV=2 - [GARL_ECOLI]	3.91	2.00659	1	1	1	1	196155161
P29680	354	39.2229	6.30322	Uroporphyrinogen decarboxylase OS=Escherichia coli (strain K12) OX=83333 GN=hemE PE=3 SV=3 - [DCUP_ECOLI]	4.24	2.77462	1	1	1	1	118975436
Q6MQS6	1061	121.489	7.63525	Error-prone DNA polymerase OS=Bdellovibrio bacteriovorus (strain ATCC 15356 / DSM 50701 / NCIMB 9529 / HD100) OX=264462 GN=dnaE2 PE=3 SV=1 - [DNAE2_BDEBA]	1.13	0	1	1	1	1
P37666	324	35.3731	5.8208	Glyoxylate/hydroxypyruvate reductase B OS=Escherichia coli (strain K12) OX=83333 GN=ghrB PE=1 SV=3 - [GHRB_ECOLI]	2.78	0	1	1	1	1	69018392
P31456	354	40.1167	9.46631	Protein CbrA OS=Escherichia coli (strain K12) OX=83333 GN=cbrA PE=2 SV=2 - [CBRA_ECOLI]	4.8	0	1	1	1	1	79052102
P46068	311	35.31	7.06396	HTH-type transcriptional regulator DsdC OS=Escherichia coli (strain K12) OX=83333 GN=dsdC PE=2 SV=2 - [DSDC_ECOLI]	5.79	2.30856	1	1	1	1
P30870	946	108.35	5.19873	Bifunctional glutamine synthetase adenylyltransferase/adenylyl-removing enzyme OS=Escherichia coli (strain K12) OX=83333 GN=glnE PE=1 SV=2 - [GLNE_ECOLI]	2.54	0	1	1	1	1	2.69875e+07
P39265	311	32.8891	6.87354	D-allose-binding periplasmic protein OS=Escherichia coli (strain K12) OX=83333 GN=alsB PE=1 SV=1 - [ALSB_ECOLI]	4.5	1.73472	1	1	1	1	1.71206e+08
P0AB85	351	38.5246	5.71924	FAD:protein FMN transferase OS=Escherichia coli (strain K12) OX=83333 GN=apbE PE=1 SV=1 - [APBE_ECOLI]	6.55	0	1	1	1	1	34599557
P0A937	113	12.2942	8.51416	Outer membrane protein assembly factor BamE OS=Escherichia coli (strain K12) OX=83333 GN=bamE PE=1 SV=1 - [BAME_ECOLI]	17.7	4.39987	1	1	1	1	571724094
P37794	249	27.7561	5.92236	Chitooligosaccharide deacetylase ChbG OS=Escherichia coli (strain K12) OX=83333 GN=chbG PE=1 SV=2 - [CHBG_ECOLI]	5.22	0	1	1	1	1	441773896
P77213	372	41.6617	6.16357	Putative glutamate--cysteine ligase 2 OS=Escherichia coli (strain K12) OX=83333 GN=ybdK PE=1 SV=1 - [GCS2_ECOLI]	3.49	1.64505	1	1	1	1	1.23491e+08
P08401	474	52.1438	9.11475	Sensor protein CreC OS=Escherichia coli (strain K12) OX=83333 GN=creC PE=1 SV=2 - [CREC_ECOLI]	3.16	0	1	1	1	1	140824568
P31460	229	26.0633	5.66846	Galactonate operon transcriptional repressor OS=Escherichia coli (strain K12) OX=83333 GN=dgoR PE=4 SV=4 - [DGOR_ECOLI]	3.06	0	1	1	1	1	100769762
P06710	643	71.0934	6.84424	DNA polymerase III subunit tau OS=Escherichia coli (strain K12) OX=83333 GN=dnaX PE=1 SV=1 - [DPO3X_ECOLI]	2.02	0	1	1	1	1	3.23657e+07
P0AAJ5	300	33.0789	5.32568	Formate dehydrogenase-O iron-sulfur subunit OS=Escherichia coli (strain K12) OX=83333 GN=fdoH PE=1 SV=1 - [FDOH_ECOLI]	5	2.43667	1	1	1	1	59843208
P61341	477	53.5553	6.04932	Aspartyl/glutamyl-tRNA(Asn/Gln) amidotransferase subunit B OS=Bdellovibrio bacteriovorus (strain ATCC 15356 / DSM 50701 / NCIMB 9529 / HD100) OX=264462 GN=gatB PE=3 SV=1 - [GATB_BDEBA]	1.89	1.73144	1	1	1	1
P0A9D2	201	22.8538	6.21436	Glutathione S-transferase GstA OS=Escherichia coli (strain K12) OX=83333 GN=gstA PE=1 SV=1 - [GSTA_ECOLI]	9.45	2.55959	1	1	1	1	209763870
P0ACG8	133	15.4863	9.93506	Heat shock protein 15 OS=Escherichia coli (strain K12) OX=83333 GN=hslR PE=1 SV=1 - [HSLR_ECOLI]	8.27	0	1	1	1	1	1.78492e+08
P0A6D3	427	46.0665	5.59229	3-phosphoshikimate 1-carboxyvinyltransferase OS=Escherichia coli (strain K12) OX=83333 GN=aroA PE=1 SV=1 - [AROA_ECOLI]	3.04	0	1	1	1	1	154165414
P0A962	338	37.1038	5.85889	L-asparaginase 1 OS=Escherichia coli (strain K12) OX=83333 GN=ansA PE=1 SV=1 - [ASPG1_ECOLI]	3.55	2.44458	1	1	1	1	357761353
Q6MQ60	160	17.8784	8.77783	Phosphopantetheine adenylyltransferase OS=Bdellovibrio bacteriovorus (strain ATCC 15356 / DSM 50701 / NCIMB 9529 / HD100) OX=264462 GN=coaD PE=3 SV=1 - [COAD_BDEBA]	13.75	0	1	1	1	1
P0AB98	271	30.2834	6.88818	ATP synthase subunit a OS=Escherichia coli (strain K12) OX=83333 GN=atpB PE=1 SV=1 - [ATP6_ECOLI]	9.59	2.81431	1	1	1	1	80301172
Q6MGM4	182	20.0068	9.02686	ATP synthase subunit delta OS=Bdellovibrio bacteriovorus (strain ATCC 15356 / DSM 50701 / NCIMB 9529 / HD100) OX=264462 GN=atpH PE=3 SV=1 - [ATPD_BDEBA]	8.79	0	1	1	1	1	49122697
P75726	510	55.1384	6.43018	Citrate lyase alpha chain OS=Escherichia coli (strain K12) OX=83333 GN=citF PE=2 SV=1 - [CILA_ECOLI]	1.57	0	1	1	1	1	679736492
Q6MGM8	140	15.7272	5.07178	ATP synthase epsilon chain OS=Bdellovibrio bacteriovorus (strain ATCC 15356 / DSM 50701 / NCIMB 9529 / HD100) OX=264462 GN=atpC PE=3 SV=1 - [ATPE_BDEBA]	11.43	0	1	1	1	1	142482844
P0ABD3	158	18.4833	4.80518	Bacterioferritin OS=Escherichia coli (strain K12) OX=83333 GN=bfr PE=1 SV=1 - [BFR_ECOLI]	10.76	3.07925	1	1	1	1	82522364
P23325	728	82.5455	8.26514	Ankyrin repeat protein A OS=Escherichia coli (strain K12) OX=83333 GN=arpA PE=4 SV=3 - [ARPA_ECOLI]	3.16	0	1	1	1	1
P0ACN7	341	37.7953	6.44287	HTH-type transcriptional repressor CytR OS=Escherichia coli (strain K12) OX=83333 GN=cytR PE=1 SV=1 - [CYTR_ECOLI]	2.64	0	1	1	1	1
P0ACP1	334	37.9757	6.96143	Catabolite repressor/activator OS=Escherichia coli (strain K12) OX=83333 GN=cra PE=1 SV=1 - [CRA_ECOLI]	3.89	2.00658	1	1	1	1	1.52369e+08
P27297	274	30.848	10.4038	Protein bax OS=Escherichia coli (strain K12) OX=83333 GN=bax PE=4 SV=3 - [BAX_ECOLI]	2.92	0	1	1	1	1	85968046
Q6MH11	212	23.509	6.69775	ATP-dependent Clp protease proteolytic subunit OS=Bdellovibrio bacteriovorus (strain ATCC 15356 / DSM 50701 / NCIMB 9529 / HD100) OX=264462 GN=clpP PE=3 SV=1 - [CLPP_BDEBA]	5.66	2.26469	1	1	1	1	172924331
Q93K97	209	23.6521	5.07178	ADP-ribose pyrophosphatase OS=Escherichia coli (strain K12) OX=83333 GN=nudF PE=1 SV=2 - [ADPP_ECOLI]	5.26	1.98555	1	1	1	1	124037974
Q06065	461	52.1432	6.43018	Regulatory protein AtoC OS=Escherichia coli (strain K12) OX=83333 GN=atoC PE=1 SV=2 - [ATOC_ECOLI]	1.95	0	1	1	1	1
P11071	578	67.6554	6.49365	Isocitrate dehydrogenase kinase/phosphatase OS=Escherichia coli (strain K12) OX=83333 GN=aceK PE=1 SV=2 - [ACEK_ECOLI]	2.42	0	1	1	1	1	251345278
P0ABE2	105	11.9861	6.68311	DNA-binding transcriptional regulator BolA OS=Escherichia coli (strain K12) OX=83333 GN=bolA PE=1 SV=1 - [BOLA_ECOLI]	15.24	2.73529	1	1	1	1	249610772
P0ABG4	414	45.9569	9.77393	Probable peptidoglycan glycosyltransferase FtsW OS=Escherichia coli (strain K12) OX=83333 GN=ftsW PE=1 SV=1 - [FTSW_ECOLI]	1.93	0	1	1	1	1	26372862
P0ACK5	252	28.5296	7.69385	Deoxyribose operon repressor OS=Escherichia coli (strain K12) OX=83333 GN=deoR PE=1 SV=1 - [DEOR_ECOLI]	5.16	2.20768	1	1	1	1	1.81956e+08
P75801	442	49.841	8.08936	Probable diguanylate cyclase DgcI OS=Escherichia coli (strain K12) OX=83333 GN=dgcI PE=3 SV=1 - [DGCI_ECOLI]	4.98	3.05782	1	1	1	1	50458146
Q6MPZ6	958	104.159	6.93213	Glycine dehydrogenase (decarboxylating) OS=Bdellovibrio bacteriovorus (strain ATCC 15356 / DSM 50701 / NCIMB 9529 / HD100) OX=264462 GN=gcvP PE=3 SV=1 - [GCSP_BDEBA]	3.03	0	1	1	1	1
P0AB83	211	23.5474	8.1626	Endonuclease III OS=Escherichia coli (strain K12) OX=83333 GN=nth PE=1 SV=1 - [END3_ECOLI]	9.48	0	1	1	1	1	43466842
P30871	433	48.3589	6.12549	Inorganic triphosphatase OS=Escherichia coli (strain K12) OX=83333 GN=ygiF PE=1 SV=1 - [3PASE_ECOLI]	3.46	0	1	1	1	1
P28246	396	43.3237	9.78857	Bicyclomycin resistance protein OS=Escherichia coli (strain K12) OX=83333 GN=bcr PE=1 SV=4 - [BCR_ECOLI]	2.78	2.2054	1	1	1	1	20873313
P0AE82	457	51.592	5.8335	Sensor histidine kinase CpxA OS=Escherichia coli (strain K12) OX=83333 GN=cpxA PE=1 SV=1 - [CPXA_ECOLI]	1.97	0	1	1	1	1	251416799
P0A9E5	250	27.9494	8.08936	Fumarate and nitrate reduction regulatory protein OS=Escherichia coli (strain K12) OX=83333 GN=fnr PE=1 SV=1 - [FNR_ECOLI]	2.8	0	1	1	1	1	5.78398e+06
P0A901	177	19.8391	8.76318	Outer membrane lipoprotein Blc OS=Escherichia coli (strain K12) OX=83333 GN=blc PE=1 SV=1 - [BLC_ECOLI]	5.65	0	1	1	1	1	176857092
P20099	777	85.7963	5.92236	Biotin sulfoxide reductase OS=Escherichia coli (strain K12) OX=83333 GN=bisC PE=1 SV=3 - [BISC_ECOLI]	2.45	3.12485	1	1	1	1	623311388
P76251	361	40.2891	5.46533	D-malate dehydrogenase [decarboxylating] OS=Escherichia coli (strain K12) OX=83333 GN=dmlA PE=1 SV=1 - [DMLA_ECOLI]	3.32	2.70478	1	1	1	1	195828389
P26646	324	34.7019	5.90967	Probable acrylyl-CoA reductase AcuI OS=Escherichia coli (strain K12) OX=83333 GN=acuI PE=1 SV=1 - [ACUI_ECOLI]	3.7	0	1	1	1	1
P06709	321	35.2899	8.04541	Bifunctional ligase/repressor BirA OS=Escherichia coli (strain K12) OX=83333 GN=birA PE=1 SV=1 - [BIRA_ECOLI]	5.3	2.40292	1	1	1	1	280241372
Q6MPP2	200	22.5138	9.42236	Probable GTP-binding protein EngB OS=Bdellovibrio bacteriovorus (strain ATCC 15356 / DSM 50701 / NCIMB 9529 / HD100) OX=264462 GN=engB PE=3 SV=1 - [ENGB_BDEBA]	6	0	1	1	1	1	18242956
Q6MNF1	645	72.3687	7.13721	Acetyl-coenzyme A synthetase OS=Bdellovibrio bacteriovorus (strain ATCC 15356 / DSM 50701 / NCIMB 9529 / HD100) OX=264462 GN=acsA PE=3 SV=1 - [ACSA_BDEBA]	1.71	0	1	1	1	1	1618696600
P24177	1037	112.975	5.87158	Probable aminoglycoside efflux pump OS=Escherichia coli (strain K12) OX=83333 GN=acrD PE=3 SV=3 - [ACRD_ECOLI]	1.45	0	1	1	1	1	60752330
P0ABT5	321	35.8434	6.72705	tRNA-dihydrouridine synthase B OS=Escherichia coli (strain K12) OX=83333 GN=dusB PE=1 SV=1 - [DUSB_ECOLI]	5.92	0	1	1	1	1
P39451	336	35.3571	6.37939	Alcohol dehydrogenase, propanol-preferring OS=Escherichia coli (strain K12) OX=83333 GN=adhP PE=1 SV=1 - [ADHP_ECOLI]	4.76	2.58198	1	1	1	1	75603443
P0A9D4	273	29.298	6.52197	Serine acetyltransferase OS=Escherichia coli (strain K12) OX=83333 GN=cysE PE=1 SV=1 - [CYSE_ECOLI]	4.4	2.39538	1	1	1	1	1.30553e+08
P0A6M2	176	20.1286	8.47021	Disulfide bond formation protein B OS=Escherichia coli (strain K12) OX=83333 GN=dsbB PE=1 SV=1 - [DSBB_ECOLI]	8.52	2.29107	1	1	1	1	74294878
P0AE06	397	42.1711	7.98682	Multidrug efflux pump subunit AcrA OS=Escherichia coli (strain K12) OX=83333 GN=acrA PE=1 SV=1 - [ACRA_ECOLI]	4.28	3.00526	1	1	1	1	583270252
P24242	336	36.79	6.62451	HTH-type transcriptional regulator AscG OS=Escherichia coli (strain K12) OX=83333 GN=ascG PE=1 SV=4 - [ASCG_ECOLI]	4.76	0	1	1	1	1	2038423978
P36566	261	29.7951	7.86963	tRNA 5-carboxymethoxyuridine methyltransferase OS=Escherichia coli (strain K12) OX=83333 GN=cmoM PE=1 SV=2 - [CMOM_ECOLI]	4.6	1.74183	1	1	1	1	58508410
P77690	385	42.2108	6.88818	UDP-4-amino-4-deoxy-L-arabinose--oxoglutarate aminotransferase OS=Escherichia coli (strain K12) OX=83333 GN=arnB PE=1 SV=3 - [ARNB_ECOLI]	4.42	0	1	1	1	1	221955596
P0ADF6	603	64.5978	6.37939	Phosphogluconate dehydratase OS=Escherichia coli (strain K12) OX=83333 GN=edd PE=1 SV=1 - [EDD_ECOLI]	3.15	0	1	1	1	1	99580938
P52614	375	39.288	4.53857	Flagellar hook-length control protein OS=Escherichia coli (strain K12) OX=83333 GN=fliK PE=3 SV=1 - [FLIK_ECOLI]	7.2	0	1	1	1	1	1.52578e+07
P0AC30	352	38.5193	8.96826	Cell division protein FtsX OS=Escherichia coli (strain K12) OX=83333 GN=ftsX PE=1 SV=1 - [FTSX_ECOLI]	3.13	2.64711	1	1	1	1	141833659
P0A9F6	305	34.3801	8.95361	Glycine cleavage system transcriptional activator OS=Escherichia coli (strain K12) OX=83333 GN=gcvA PE=1 SV=1 - [GCVA_ECOLI]	2.95	1.69253	1	1	1	1	107364616
P76551	467	49.5682	5.66846	Ethanolamine utilization protein EutA OS=Escherichia coli (strain K12) OX=83333 GN=eutA PE=3 SV=1 - [EUTA_ECOLI]	2.57	2.13424	1	1	1	1	255409492
P0AEN1	233	26.2253	5.49072	NAD(P)H-flavin reductase OS=Escherichia coli (strain K12) OX=83333 GN=fre PE=1 SV=2 - [FRE_ECOLI]	7.3	3.17166	1	1	1	1	60107246
P0AD59	157	16.8613	6.771	Inhibitor of vertebrate lysozyme OS=Escherichia coli (strain K12) OX=83333 GN=ivy PE=1 SV=1 - [IVY_ECOLI]	4.46	0	1	1	1	1	3.06006e+08
P42593	672	72.6323	6.58057	2,4-dienoyl-CoA reductase [(2E)-enoyl-CoA-producing] OS=Escherichia coli (strain K12) OX=83333 GN=fadH PE=1 SV=3 - [FADH_ECOLI]	2.98	0	1	1	1	1	37879279
P76938	182	21.1321	4.86865	Elongation factor P hydroxylase OS=Escherichia coli (strain K12) OX=83333 GN=epmC PE=1 SV=2 - [EPMC_ECOLI]	12.64	2.11072	1	1	1	1	128981805
P0AAB6	297	32.8081	5.99854	UTP--glucose-1-phosphate uridylyltransferase OS=Escherichia coli (strain K12) OX=83333 GN=galF PE=1 SV=1 - [GALF_ECOLI]	4.04	2.10676	1	1	1	1	533628356
P0AAK1	203	21.8587	6.97607	Formate hydrogenlyase subunit 2 OS=Escherichia coli (strain K12) OX=83333 GN=hycB PE=3 SV=1 - [HYCB_ECOLI]	8.37	0	1	1	1	1	103579370
P16431	569	64.9388	6.59521	Formate hydrogenlyase subunit 5 OS=Escherichia coli (strain K12) OX=83333 GN=hycE PE=1 SV=1 - [HYCE_ECOLI]	2.81	0	1	1	1	1	251443354
P0AB91	350	37.9855	6.59521	Phospho-2-dehydro-3-deoxyheptonate aldolase, Phe-sensitive OS=Escherichia coli (strain K12) OX=83333 GN=aroG PE=1 SV=1 - [AROG_ECOLI]	3.14	1.70293	1	1	1	1	114853013
P11663	169	19.2596	4.53857	Fumarase E OS=Escherichia coli (strain K12) OX=83333 GN=fumE PE=1 SV=3 - [FUME_ECOLI]	5.33	0	1	1	1	1	918067144
P0AAG3	241	26.6439	7.10791	Glutamate/aspartate import ATP-binding protein GltL OS=Escherichia coli (strain K12) OX=83333 GN=gltL PE=3 SV=1 - [GLTL_ECOLI]	9.54	1.81339	1	1	1	1
P30125	363	39.492	5.2876	3-isopropylmalate dehydrogenase OS=Escherichia coli (strain K12) OX=83333 GN=leuB PE=1 SV=3 - [LEU3_ECOLI]	4.41	0	1	1	1	1	17807458
P43329	1300	148.935	7.89893	ATP-dependent RNA helicase HrpA OS=Escherichia coli (strain K12) OX=83333 GN=hrpA PE=3 SV=3 - [HRPA_ECOLI]	1.15	2.63654	1	1	1	1	57224208
P0AEL8	210	23.6485	8.73389	Fimbriae Z protein OS=Escherichia coli (strain K12) OX=83333 GN=fimZ PE=3 SV=1 - [FIMZ_ECOLI]	6.67	0	1	1	1	1	1504110758
P77453	137	15.5668	4.98291	Hydrogenase-4 component J OS=Escherichia coli (strain K12) OX=83333 GN=hyfJ PE=4 SV=1 - [HYFJ_ECOLI]	27.01	0	1	1	1	1	89460280
P76237	496	56.567	6.90283	Probable diguanylate cyclase DgcJ OS=Escherichia coli (strain K12) OX=83333 GN=dgcJ PE=1 SV=2 - [DGCJ_ECOLI]	2.22	1.88275	1	1	1	1	323962588
P0CB39	577	66.5679	7.38623	Phosphoethanolamine transferase EptC OS=Escherichia coli (strain K12) OX=83333 GN=eptC PE=1 SV=1 - [EPTC_ECOLI]	3.12	0	1	1	1	1	65260962
P23878	271	29.7655	6.52197	Ferric enterobactin transport ATP-binding protein FepC OS=Escherichia coli (strain K12) OX=83333 GN=fepC PE=2 SV=2 - [FEPC_ECOLI]	8.49	2.86163	1	1	1	1	85885424
P18956	580	61.7292	5.60498	Glutathione hydrolase proenzyme OS=Escherichia coli (strain K12) OX=83333 GN=ggt PE=1 SV=1 - [GGT_ECOLI]	2.41	2.0412	1	1	1	1
P28249	617	68.9201	5.46533	Protein AsmA OS=Escherichia coli (strain K12) OX=83333 GN=asmA PE=3 SV=2 - [ASMA_ECOLI]	4.7	0	1	1	1	1	3112215832
P07862	306	32.8188	4.84326	D-alanine--D-alanine ligase B OS=Escherichia coli (strain K12) OX=83333 GN=ddlB PE=1 SV=3 - [DDLB_ECOLI]	3.92	2.61297	1	1	1	1	519539049
P0AEJ6	453	49.3717	4.93213	Ethanolamine ammonia-lyase heavy chain OS=Escherichia coli (strain K12) OX=83333 GN=eutB PE=1 SV=1 - [EUTB_ECOLI]	2.65	0	1	1	1	1	1.50818e+07
P26612	495	56.6034	4.65283	Cytoplasmic alpha-amylase OS=Escherichia coli (strain K12) OX=83333 GN=amyA PE=1 SV=3 - [AMY2_ECOLI]	2.22	2.427	1	1	1	1	260587022
P75884	214	24.2523	6.78564	Uncharacterized lipoprotein GfcB OS=Escherichia coli (strain K12) OX=83333 GN=gfcB PE=1 SV=1 - [GFCB_ECOLI]	8.88	0	1	1	1	1	130616510
P25798	552	60.5522	6.99072	Flagellar M-ring protein OS=Escherichia coli (strain K12) OX=83333 GN=fliF PE=1 SV=3 - [FLIF_ECOLI]	2.54	2.96804	1	1	1	1	110381186
P15029	318	34.1089	9.90576	Fe(3+) dicitrate transport system permease protein FecD OS=Escherichia coli (strain K12) OX=83333 GN=fecD PE=1 SV=2 - [FECD_ECOLI]	3.77	0	1	1	1	1	337139932
P38134	726	81.1914	6.63916	Tyrosine-protein kinase etk OS=Escherichia coli (strain K12) OX=83333 GN=etk PE=1 SV=2 - [ETK_ECOLI]	1.38	0	1	1	1	1	35651457
P75830	371	40.599	8.98291	Macrolide export protein MacA OS=Escherichia coli (strain K12) OX=83333 GN=macA PE=1 SV=2 - [MACA_ECOLI]	4.85	1.67752	1	1	1	1	51494249
P39400	340	36.4247	6.44287	L-galactonate-5-dehydrogenase OS=Escherichia coli (strain K12) OX=83333 GN=lgoD PE=1 SV=3 - [LGOD_ECOLI]	3.82	0	1	1	1	1	170803180
P77791	183	20.0833	6.66846	Maltose O-acetyltransferase OS=Escherichia coli (strain K12) OX=83333 GN=maa PE=1 SV=3 - [MAA_ECOLI]	13.66	3.30315	1	1	1	1	100452760
P21645	341	36.0154	6.53662	UDP-3-O-(3-hydroxymyristoyl)glucosamine N-acyltransferase OS=Escherichia coli (strain K12) OX=83333 GN=lpxD PE=1 SV=2 - [LPXD_ECOLI]	7.62	3.42151	1	1	1	1	568691638
P0A9M2	178	20.1024	5.19873	Hypoxanthine phosphoribosyltransferase OS=Escherichia coli (strain K12) OX=83333 GN=hpt PE=1 SV=1 - [HPRT_ECOLI]	9.55	2.07101	1	1	1	1	107587864
P18811	342	36.602	6.94678	Maltose regulon regulatory protein MalI OS=Escherichia coli (strain K12) OX=83333 GN=malI PE=2 SV=2 - [MALI_ECOLI]	3.51	1.75594	1	1	1	1	434358276
P0AEZ1	296	33.0818	6.44287	5,10-methylenetetrahydrofolate reductase OS=Escherichia coli (strain K12) OX=83333 GN=metF PE=1 SV=1 - [METF_ECOLI]	8.11	0	1	1	1	1	113986673
P0AET5	190	20.8896	9.48096	Protein HdeD OS=Escherichia coli (strain K12) OX=83333 GN=hdeD PE=1 SV=1 - [HDED_ECOLI]	3.16	0	1	1	1	1	1588628624
P30178	361	38.8723	6.43018	Hydroxycarboxylate dehydrogenase B OS=Escherichia coli (strain K12) OX=83333 GN=hcxB PE=1 SV=2 - [HCXB_ECOLI]	3.32	2.31693	1	1	1	1	227079320
P31069	417	46.0332	6.59521	Voltage-gated potassium channel Kch OS=Escherichia coli (strain K12) OX=83333 GN=kch PE=1 SV=1 - [KCH_ECOLI]	4.56	0	1	1	1	1	102137922
P07109	257	28.6351	8.1626	Histidine transport ATP-binding protein HisP OS=Escherichia coli (strain K12) OX=83333 GN=hisP PE=1 SV=2 - [HISP_ECOLI]	7	0	1	1	1	1	55019995
P76102	382	43.3364	10.3306	Putative transposase InsQ for insertion sequence element IS609 OS=Escherichia coli (strain K12) OX=83333 GN=insQ PE=3 SV=2 - [INSQ_ECOLI]	3.93	0	1	1	1	1	40398046
P76270	165	18.1102	4.83057	Free methionine-R-sulfoxide reductase OS=Escherichia coli (strain K12) OX=83333 GN=msrC PE=1 SV=2 - [MSRC_ECOLI]	5.45	1.79863	1	1	1	1	160473396
P77397	554	62.1459	7.82568	3-(3-hydroxy-phenyl)propionate/3-hydroxycinnamic acid hydroxylase OS=Escherichia coli (strain K12) OX=83333 GN=mhpA PE=1 SV=1 - [MHPA_ECOLI]	2.53	0	1	1	1	1	530969872
P23873	88	10.01	6.59521	Antitoxin HipB OS=Escherichia coli (strain K12) OX=83333 GN=hipB PE=1 SV=1 - [HIPB_ECOLI]	13.64	0	1	1	1	1	62854140
P08373	342	37.8273	6.17627	UDP-N-acetylenolpyruvoylglucosamine reductase OS=Escherichia coli (strain K12) OX=83333 GN=murB PE=1 SV=1 - [MURB_ECOLI]	3.8	2.38658	1	1	1	1	1.18595e+08
P37646	255	29.5823	6.40479	Cyclic di-GMP phosphodiesterase PdeH OS=Escherichia coli (strain K12) OX=83333 GN=pdeH PE=1 SV=3 - [PDEH_ECOLI]	5.49	0	1	1	1	1	26848064
P0ACB4	181	21.2129	9.67139	Protoporphyrinogen IX dehydrogenase [quinone] OS=Escherichia coli (strain K12) OX=83333 GN=hemG PE=1 SV=1 - [HEMG_ECOLI]	8.29	2.65504	1	1	1	1	30600430
Q6MLK1	415	44.7449	7.35693	Serine hydroxymethyltransferase OS=Bdellovibrio bacteriovorus (strain ATCC 15356 / DSM 50701 / NCIMB 9529 / HD100) OX=264462 GN=glyA PE=3 SV=1 - [GLYA_BDEBA]	3.61	0	1	1	1	1	109321428
P13738	388	41.3289	9.18799	Na(+)/H(+) antiporter NhaA OS=Escherichia coli (strain K12) OX=83333 GN=nhaA PE=1 SV=3 - [NHAA_ECOLI]	2.06	0	1	1	1	1	84122268
P32701	528	60.7627	8.39697	Probable cyclic di-GMP phosphodiesterase PdeC OS=Escherichia coli (strain K12) OX=83333 GN=pdeC PE=1 SV=2 - [PDEC_ECOLI]	2.84	0	1	1	1	1
P33594	268	29.7031	10.0962	Nickel import ATP-binding protein NikE OS=Escherichia coli (strain K12) OX=83333 GN=nikE PE=3 SV=2 - [NIKE_ECOLI]	3.73	0	1	1	1	1	1143044928
P25666	285	33.4365	9.64209	Protein HtrL OS=Escherichia coli (strain K12) OX=83333 GN=htrL PE=2 SV=2 - [HTRL_ECOLI]	3.51	1.64716	1	1	1	1	163121704
P77348	537	59.8629	8.41162	Periplasmic murein peptide-binding protein OS=Escherichia coli (strain K12) OX=83333 GN=mppA PE=1 SV=2 - [MPPA_ECOLI]	2.61	0	1	1	1	1	2.51763e+08
Q6MJQ2	495	54.2742	9.31982	Glycerol kinase OS=Bdellovibrio bacteriovorus (strain ATCC 15356 / DSM 50701 / NCIMB 9529 / HD100) OX=264462 GN=glpK PE=3 SV=1 - [GLPK_BDEBA]	5.25	0	1	1	1	1
P09152	1247	140.401	6.50732	Respiratory nitrate reductase 1 alpha chain OS=Escherichia coli (strain K12) OX=83333 GN=narG PE=1 SV=4 - [NARG_ECOLI]	1.44	1.82184	1	1	1	1	309905826
P0ABU5	217	22.9668	4.76709	Glyoxalase ElbB OS=Escherichia coli (strain K12) OX=83333 GN=elbB PE=1 SV=1 - [ELBB_ECOLI]	7.37	0	1	1	1	1	76156326
P52647	1174	128.743	5.78271	Probable pyruvate-flavodoxin oxidoreductase OS=Escherichia coli (strain K12) OX=83333 GN=ydbK PE=3 SV=2 - [NIFJ_ECOLI]	1.87	2.41979	1	1	1	1
P38135	566	62.719	6.58057	Medium-chain fatty-acid--CoA ligase OS=Escherichia coli (strain K12) OX=83333 GN=fadK PE=1 SV=4 - [FADK_ECOLI]	4.95	0	1	1	1	1	55267120
P75797	512	56.4347	8.27979	Glutathione-binding protein GsiB OS=Escherichia coli (strain K12) OX=83333 GN=gsiB PE=1 SV=1 - [GSIB_ECOLI]	3.71	0	1	1	1	1	1.89076e+07
P36645	461	50.5835	6.68311	Protein transport protein HofB homolog OS=Escherichia coli (strain K12) OX=83333 GN=hofB PE=3 SV=3 - [HOFB_ECOLI]	4.77	0	1	1	1	1
P0AAB8	142	16.2825	6.87354	Universal stress protein D OS=Escherichia coli (strain K12) OX=83333 GN=uspD PE=2 SV=1 - [USPD_ECOLI]	9.15	2.22349	1	1	1	1	218498072
P00904	531	56.8343	6.52197	Bifunctional protein TrpGD OS=Escherichia coli (strain K12) OX=83333 GN=trpGD PE=1 SV=3 - [TRPGD_ECOLI]	2.45	1.90089	1	1	1	1	135160135
P07604	513	57.6197	5.78271	Transcriptional regulatory protein TyrR OS=Escherichia coli (strain K12) OX=83333 GN=tyrR PE=1 SV=2 - [TYRR_ECOLI]	1.75	1.67348	1	1	1	1	3.13339e+07
Q6MRM6	215	23.8412	6.40479	Probable transaldolase OS=Bdellovibrio bacteriovorus (strain ATCC 15356 / DSM 50701 / NCIMB 9529 / HD100) OX=264462 GN=tal PE=3 SV=1 - [TAL_BDEBA]	9.3	2.43012	1	1	1	1	137598100
Q6MRM8	229	25.3546	9.46631	4-hydroxy-tetrahydrodipicolinate reductase OS=Bdellovibrio bacteriovorus (strain ATCC 15356 / DSM 50701 / NCIMB 9529 / HD100) OX=264462 GN=dapB PE=3 SV=1 - [DAPB_BDEBA]	3.49	0	1	1	1	1	2.23037e+08
Q6BF16	205	21.3771	5.12256	2-dehydro-3-deoxy-6-phosphogalactonate aldolase OS=Escherichia coli (strain K12) OX=83333 GN=dgoA PE=1 SV=1 - [DGOA_ECOLI]	15.12	0	1	1	1	1
P76097	447	51.0106	5.52881	Uncharacterized protein YdcJ OS=Escherichia coli (strain K12) OX=83333 GN=ydcJ PE=4 SV=1 - [YDCJ_ECOLI]	4.25	0	1	1	1	1	152922494
Q46939	393	40.9931	5.87158	Probable acetyl-CoA acetyltransferase OS=Escherichia coli (strain K12) OX=83333 GN=yqeF PE=3 SV=2 - [YQEF_ECOLI]	5.34	0	1	1	1	1
Q6MNQ2	405	45.3395	7.54736	Tyrosine--tRNA ligase OS=Bdellovibrio bacteriovorus (strain ATCC 15356 / DSM 50701 / NCIMB 9529 / HD100) OX=264462 GN=tyrS PE=3 SV=1 - [SYY_BDEBA]	1.73	0	1	1	1	1	2.14102e+08
P77529	463	48.6305	9.02686	L-cystine transporter TcyP OS=Escherichia coli (strain K12) OX=83333 GN=tcyP PE=1 SV=1 - [TCYP_ECOLI]	4.32	2.40693	1	1	1	1	206425244
P36662	199	22.5594	4.85596	Chaperone protein TorD OS=Escherichia coli (strain K12) OX=83333 GN=torD PE=1 SV=2 - [TORD_ECOLI]	5.53	1.91535	1	1	1	1	350956832
P0AAW1	253	28.7716	7.10791	Uncharacterized protein YbhP OS=Escherichia coli (strain K12) OX=83333 GN=ybhP PE=4 SV=1 - [YBHP_ECOLI]	2.77	0	1	1	1	1	108709364
P30149	254	28.2255	9.87646	Inner membrane protein YabI OS=Escherichia coli (strain K12) OX=83333 GN=yabI PE=1 SV=2 - [YABI_ECOLI]	2.76	0	1	1	1	1	347712548
P39353	372	41.3576	6.56592	Uncharacterized oxidoreductase YjhC OS=Escherichia coli (strain K12) OX=83333 GN=yjhC PE=1 SV=2 - [YJHC_ECOLI]	4.57	1.89995	1	1	1	1	69628379
P31467	221	24.6482	5.2876	6-phosphogluconate phosphatase OS=Escherichia coli (strain K12) OX=83333 GN=yieH PE=1 SV=1 - [YIEH_ECOLI]	5.88	1.91463	1	1	1	1	3120110628
P63340	409	45.0694	9.1001	Inner membrane transport protein YqeG OS=Escherichia coli (strain K12) OX=83333 GN=yqeG PE=1 SV=1 - [YQEG_ECOLI]	2.44	2.04734	1	1	1	1	147707064
P65367	149	16.264	4.09424	Flavodoxin YqcA OS=Escherichia coli (strain K12) OX=83333 GN=yqcA PE=1 SV=1 - [YQCA_ECOLI]	6.71	1.85484	1	1	1	1	7.50488e+07
Q6MH01	437	49.1684	5.50342	Trigger factor OS=Bdellovibrio bacteriovorus (strain ATCC 15356 / DSM 50701 / NCIMB 9529 / HD100) OX=264462 GN=tig PE=3 SV=1 - [TIG_BDEBA]	2.29	2.05104	1	1	1	1	118228516
P77717	190	19.4193	8.14795	Uncharacterized lipoprotein YbaY OS=Escherichia coli (strain K12) OX=83333 GN=ybaY PE=1 SV=1 - [YBAY_ECOLI]	9.47	3.3408	1	1	1	1	3.67819e+08
P62723	349	36.8582	9.29053	UPF0324 inner membrane protein YeiH OS=Escherichia coli (strain K12) OX=83333 GN=yeiH PE=1 SV=1 - [YEIH_ECOLI]	3.15	0	1	1	1	1
P32136	467	51.5396	8.63135	Putative sulfoquinovose importer OS=Escherichia coli (strain K12) OX=83333 GN=yihO PE=3 SV=4 - [YIHO_ECOLI]	4.5	0	1	1	1	1	101290856
Q46919	109	12.7784	5.04639	Uncharacterized protein YqcC OS=Escherichia coli (strain K12) OX=83333 GN=yqcC PE=1 SV=1 - [YQCC_ECOLI]	8.26	1.8177	1	1	1	1
P0ADS6	246	26.6188	6.56592	Uncharacterized protein YggE OS=Escherichia coli (strain K12) OX=83333 GN=yggE PE=4 SV=1 - [YGGE_ECOLI]	5.28	0	1	1	1	1	437430926
P76186	670	75.2181	9.34912	Uncharacterized transporter YdhK OS=Escherichia coli (strain K12) OX=83333 GN=ydhK PE=3 SV=1 - [YDHK_ECOLI]	2.54	0	1	1	1	1	2816564460
P42626	436	45.332	5.32568	UPF0597 protein YhaM OS=Escherichia coli (strain K12) OX=83333 GN=yhaM PE=2 SV=3 - [YHAM_ECOLI]	3.44	0	1	1	1	1	3.52829e+08
P75870	717	81.6155	7.23975	Inner membrane protein YccS OS=Escherichia coli (strain K12) OX=83333 GN=yccS PE=1 SV=2 - [YCCS_ECOLI]	0.84	0	1	1	1	1
P77539	358	38.7064	5.87158	Uncharacterized zinc-type alcohol dehydrogenase-like protein YdjL OS=Escherichia coli (strain K12) OX=83333 GN=ydjL PE=3 SV=1 - [YDJL_ECOLI]	3.91	0	1	1	1	1
P33218	219	23.6724	5.47803	Inner membrane protein YebE OS=Escherichia coli (strain K12) OX=83333 GN=yebE PE=1 SV=2 - [YEBE_ECOLI]	6.85	2.00097	1	1	1	1	229087688
P76156	136	16.4867	9.75928	Uncharacterized protein YdfO OS=Escherichia coli (strain K12) OX=83333 GN=ydfO PE=1 SV=2 - [YDFO_ECOLI]	5.88	0	1	1	1	1	3478010560
P21363	168	18.9495	5.03369	Protein YciE OS=Escherichia coli (strain K12) OX=83333 GN=yciE PE=1 SV=1 - [YCIE_ECOLI]	4.76	1.67817	1	1	1	1	143936936
P77588	304	32.0493	7.76709	Uncharacterized fimbrial-like protein YdeQ OS=Escherichia coli (strain K12) OX=83333 GN=ydeQ PE=1 SV=1 - [YDEQ_ECOLI]	5.59	0	1	1	1	1
P24178	118	13.5919	6.55127	Protein YffB OS=Escherichia coli (strain K12) OX=83333 GN=yffB PE=1 SV=1 - [YFFB_ECOLI]	16.1	2.47479	1	1	1	1	111573466
Q47710	99	11.8033	11.9419	Uncharacterized protein YqjK OS=Escherichia coli (strain K12) OX=83333 GN=yqjK PE=4 SV=1 - [YQJK_ECOLI]	11.11	1.77386	1	1	1	1	72748143
Q6MGU4	141	15.2127	6.78564	Nucleoside diphosphate kinase OS=Bdellovibrio bacteriovorus (strain ATCC 15356 / DSM 50701 / NCIMB 9529 / HD100) OX=264462 GN=ndk PE=3 SV=1 - [NDK_BDEBA]	5.67	0	1	1	1	1	255550688
Q3V7R4	241	27.4454	9.02686	Pyridoxine 5'-phosphate synthase OS=Bdellovibrio bacteriovorus (strain ATCC 15356 / DSM 50701 / NCIMB 9529 / HD100) OX=264462 GN=pdxJ PE=3 SV=1 - [PDXJ_BDEBA]	4.98	0	1	1	1	1	623618229
Q6MPV7	399	45.3402	7.72314	Dual-specificity RNA methyltransferase RlmN OS=Bdellovibrio bacteriovorus (strain ATCC 15356 / DSM 50701 / NCIMB 9529 / HD100) OX=264462 GN=rlmN PE=3 SV=1 - [RLMN_BDEBA]	3.51	0	1	1	1	1	607839648
P75905	441	50.7325	8.77783	Poly-beta-1,6-N-acetyl-D-glucosamine synthase OS=Escherichia coli (strain K12) OX=83333 GN=pgaC PE=1 SV=1 - [PGAC_ECOLI]	3.4	2.08532	1	1	1	1	47636610
P37177	748	83.6628	5.78271	Phosphoenolpyruvate-dependent phosphotransferase system OS=Escherichia coli (strain K12) OX=83333 GN=ptsP PE=1 SV=2 - [PT1P_ECOLI]	1.34	0	1	1	1	1	78408946
P77504	804	89.2748	9.30518	Uncharacterized ABC transporter permease YbbP OS=Escherichia coli (strain K12) OX=83333 GN=ybbP PE=3 SV=1 - [YBBP_ECOLI]	2.24	3.68693	1	1	1	1	377967432
P76162	349	39.2354	7.92822	Uncharacterized protein YdfU OS=Escherichia coli (strain K12) OX=83333 GN=ydfU PE=4 SV=4 - [YDFU_ECOLI]	10.03	0	1	1	1	1
P77559	297	33.2604	6.59521	Uncharacterized HTH-type transcriptional regulator YnfL OS=Escherichia coli (strain K12) OX=83333 GN=ynfL PE=3 SV=1 - [YNFL_ECOLI]	3.37	1.68165	1	1	1	1
Q46814	956	103.453	5.80811	Probable hypoxanthine oxidase XdhD OS=Escherichia coli (strain K12) OX=83333 GN=xdhD PE=3 SV=1 - [XDHD_ECOLI]	5.02	0	1	1	1	1	311902016
P33353	614	67.6873	6.22705	Protein YehQ OS=Escherichia coli (strain K12) OX=83333 GN=yehQ PE=4 SV=2 - [YEHQ_ECOLI]	3.26	0	1	1	1	1
P45537	700	79.9202	9.01221	Uncharacterized protein YhfK OS=Escherichia coli (strain K12) OX=83333 GN=yhfK PE=3 SV=2 - [YHFK_ECOLI]	1.14	1.6792	1	1	1	1	116631659
Q47147	255	28.6172	7.95752	Putative glutamine amidotransferase YafJ OS=Escherichia coli (strain K12) OX=83333 GN=yafJ PE=1 SV=1 - [YAFJ_ECOLI]	10.2	0	1	1	1	1
P77396	285	32.3347	9.18799	Uncharacterized HTH-type transcriptional regulator YpdC OS=Escherichia coli (strain K12) OX=83333 GN=ypdC PE=4 SV=1 - [YPDC_ECOLI]	3.16	0	1	1	1	1	140013240
P23173	415	45.1811	8.99756	Low affinity tryptophan permease OS=Escherichia coli (strain K12) OX=83333 GN=tnaB PE=1 SV=1 - [TNAB_ECOLI]	3.37	2.65173	1	1	1	1	4351745228
P39379	227	23.7785	5.24951	Uncharacterized protein YjiH OS=Escherichia coli (strain K12) OX=83333 GN=yjiH PE=4 SV=2 - [YJIH_ECOLI]	7.05	0	1	1	1	1
Q46943	160	18.7075	8.90967	Uncharacterized protein YqeJ OS=Escherichia coli (strain K12) OX=83333 GN=yqeJ PE=4 SV=3 - [YQEJ_ECOLI]	3.75	0	1	1	1	1	1189368075
P33015	352	38.0753	10.1255	UPF0394 inner membrane protein YeeE OS=Escherichia coli (strain K12) OX=83333 GN=yeeE PE=1 SV=1 - [YEEE_ECOLI]	1.7	0	1	1	1	1
P37671	282	31.0468	6.90283	DNA-binding transcriptional repressor YiaJ OS=Escherichia coli (strain K12) OX=83333 GN=yiaJ PE=1 SV=1 - [YIAJ_ECOLI]	6.03	2.57313	1	1	1	1	207462097
P37627	540	61.1254	6.53662	Uncharacterized protein YhiJ OS=Escherichia coli (strain K12) OX=83333 GN=yhiJ PE=4 SV=1 - [YHIJ_ECOLI]	2.22	0	1	1	1	1	1.27571e+08
P77304	500	53.9553	8.77783	Dipeptide and tripeptide permease A OS=Escherichia coli (strain K12) OX=83333 GN=dtpA PE=1 SV=1 - [DTPA_ECOLI]	2.6	2.13332	1	1	1	1	122657316
Q6MKZ1	117	13.1029	8.44092	Sec translocon accessory complex subunit YajC OS=Bdellovibrio bacteriovorus (strain ATCC 15356 / DSM 50701 / NCIMB 9529 / HD100) OX=264462 GN=yajC PE=3 SV=1 - [Q6MKZ1_BDEBA]	15.38	2.20725	1	1	1	1	78564954
Q6MQQ2	282	29.8633	5.021	Flagellin OS=Bdellovibrio bacteriovorus (strain ATCC 15356 / DSM 50701 / NCIMB 9529 / HD100) OX=264462 GN=flaA PE=3 SV=1 - [Q6MQQ2_BDEBA]	7.45	0	1	1	1	1	1.45967e+08
Q6MRQ5	269	31.0135	9.42236	PpiD protein OS=Bdellovibrio bacteriovorus (strain ATCC 15356 / DSM 50701 / NCIMB 9529 / HD100) OX=264462 GN=ppiD PE=4 SV=1 - [Q6MRQ5_BDEBA]	5.58	1.67191	1	1	1	1	118648396
Q6MK10	200	22.1576	8.80713	Probable signale peptide OS=Bdellovibrio bacteriovorus (strain ATCC 15356 / DSM 50701 / NCIMB 9529 / HD100) OX=264462 GN=Bd2606 PE=3 SV=1 - [Q6MK10_BDEBA]	5	1.75548	1	1	1	1	2.04391e+08
Q6MKD2	108	11.607	5.45264	Thioredoxin OS=Bdellovibrio bacteriovorus (strain ATCC 15356 / DSM 50701 / NCIMB 9529 / HD100) OX=264462 GN=trx PE=3 SV=1 - [Q6MKD2_BDEBA]	8.33	0	1	1	1	1	247266070
Q6MLP7	270	31.7198	6.68311	Uncharacterized protein OS=Bdellovibrio bacteriovorus (strain ATCC 15356 / DSM 50701 / NCIMB 9529 / HD100) OX=264462 GN=Bd1960 PE=4 SV=1 - [Q6MLP7_BDEBA]	6.67	0	1	1	1	1
Q6MM04	245	27.5635	9.5835	Putative lysophosphatidic acid acyltransferase OS=Bdellovibrio bacteriovorus (strain ATCC 15356 / DSM 50701 / NCIMB 9529 / HD100) OX=264462 GN=Bd1844 PE=4 SV=1 - [Q6MM04_BDEBA]	3.27	0	1	1	1	1	1.09457e+08
Q6MM64	346	36.8867	7.03467	Inosine-5-monophosphate dehydrogenase OS=Bdellovibrio bacteriovorus (strain ATCC 15356 / DSM 50701 / NCIMB 9529 / HD100) OX=264462 GN=guaB PE=3 SV=1 - [Q6MM64_BDEBA]	10.4	0	1	1	1	1
Q6MMH9	172	19.9555	4.1958	Uncharacterized protein OS=Bdellovibrio bacteriovorus (strain ATCC 15356 / DSM 50701 / NCIMB 9529 / HD100) OX=264462 GN=Bd1651 PE=4 SV=1 - [Q6MMH9_BDEBA]	6.98	0	1	1	1	1	311750598
Q6MML8	453	51.5828	9.70068	Molybdopterin oxidoreductase OS=Bdellovibrio bacteriovorus (strain ATCC 15356 / DSM 50701 / NCIMB 9529 / HD100) OX=264462 GN=Bd1609 PE=3 SV=1 - [Q6MML8_BDEBA]	1.77	0	1	1	1	1	29198392
Q6MNL2	167	18.7718	7.62061	Probable DNA-binding stress protein OS=Bdellovibrio bacteriovorus (strain ATCC 15356 / DSM 50701 / NCIMB 9529 / HD100) OX=264462 GN=Bd1236 PE=3 SV=1 - [Q6MNL2_BDEBA]	4.79	0	1	1	1	1	1.59179e+08
Q6MPU6	159	18.039	5.12256	Uncharacterized protein OS=Bdellovibrio bacteriovorus (strain ATCC 15356 / DSM 50701 / NCIMB 9529 / HD100) OX=264462 GN=Bd0745 PE=4 SV=1 - [Q6MPU6_BDEBA]	19.5	0	1	1	1	1
Q6MPX7	97	10.8987	8.39697	DNA-binding protein HU OS=Bdellovibrio bacteriovorus (strain ATCC 15356 / DSM 50701 / NCIMB 9529 / HD100) OX=264462 GN=Bd0711 PE=3 SV=1 - [Q6MPX7_BDEBA]	10.31	0	1	1	1	1	249663658
Q6MQT6	165	18.8682	6.11279	Putative transcriptional regulator PhoB-like OS=Bdellovibrio bacteriovorus (strain ATCC 15356 / DSM 50701 / NCIMB 9529 / HD100) OX=264462 GN=Bd0374 PE=4 SV=1 - [Q6MQT6_BDEBA]	7.88	0	1	1	1	1	193685101
Q6MR75	181	20.1303	8.03076	Putative regulator for granula-associated protein OS=Bdellovibrio bacteriovorus (strain ATCC 15356 / DSM 50701 / NCIMB 9529 / HD100) OX=264462 GN=Bd0223 PE=4 SV=1 - [Q6MR75_BDEBA]	6.08	0	1	1	1	1	97376666
Q6MRJ5	373	41.1083	5.92236	Uncharacterized protein OS=Bdellovibrio bacteriovorus (strain ATCC 15356 / DSM 50701 / NCIMB 9529 / HD100) OX=264462 GN=Bd0084 PE=4 SV=1 - [Q6MRJ5_BDEBA]	4.29	0	1	1	1	1	273405196
Q6MK34	488	51.7821	6.15088	Uncharacterized protein OS=Bdellovibrio bacteriovorus (strain ATCC 15356 / DSM 50701 / NCIMB 9529 / HD100) OX=264462 GN=Bd2579 PE=4 SV=1 - [Q6MK34_BDEBA]	4.51	0	1	1	1	1
Q6MQ77	274	29.0707	5.07178	Flagellin OS=Bdellovibrio bacteriovorus (strain ATCC 15356 / DSM 50701 / NCIMB 9529 / HD100) OX=264462 GN=hag PE=3 SV=1 - [Q6MQ77_BDEBA]	6.57	0	1	1	1	1
Q6MHA6	514	54.8616	8.5874	Efflux pump component MtrF OS=Bdellovibrio bacteriovorus (strain ATCC 15356 / DSM 50701 / NCIMB 9529 / HD100) OX=264462 GN=mtrF PE=4 SV=1 - [Q6MHA6_BDEBA]	4.28	0	1	1	1	1	1474662692
Q6MLZ8	1079	120.982	6.53662	Fused isobutyryl-CoA mutase OS=Bdellovibrio bacteriovorus (strain ATCC 15356 / DSM 50701 / NCIMB 9529 / HD100) OX=264462 GN=icmF PE=3 SV=1 - [Q6MLZ8_BDEBA]	2.32	0	1	1	1	1	205731370
Q6MMT2	299	31.4948	6.88818	Putative protease OS=Bdellovibrio bacteriovorus (strain ATCC 15356 / DSM 50701 / NCIMB 9529 / HD100) OX=264462 GN=Bd1541 PE=4 SV=1 - [Q6MMT2_BDEBA]	5.02	0	1	1	1	1
Q6MPF1	362	40.2226	9.14404	CcpA protein OS=Bdellovibrio bacteriovorus (strain ATCC 15356 / DSM 50701 / NCIMB 9529 / HD100) OX=264462 GN=ccpA PE=4 SV=1 - [Q6MPF1_BDEBA]	3.31	0	1	1	1	1	153070130
Q6MQU8	343	37.7904	9.02686	Peptide ABC transporter, permease protein OS=Bdellovibrio bacteriovorus (strain ATCC 15356 / DSM 50701 / NCIMB 9529 / HD100) OX=264462 GN=Bd0358 PE=3 SV=1 - [Q6MQU8_BDEBA]	4.37	0	1	1	1	1
Q6MQB9	318	36.6861	6.60986	Octaprenyl diphosphate synthase OS=Bdellovibrio bacteriovorus (strain ATCC 15356 / DSM 50701 / NCIMB 9529 / HD100) OX=264462 GN=ispB PE=3 SV=1 - [Q6MQB9_BDEBA]	3.14	0	1	1	1	1	4.03257e+09
Q6MHJ9	394	43.0974	7.26904	Riboflavin biosynthesis protein RibD OS=Bdellovibrio bacteriovorus (strain ATCC 15356 / DSM 50701 / NCIMB 9529 / HD100) OX=264462 GN=ribD PE=3 SV=1 - [Q6MHJ9_BDEBA]	4.82	0	1	1	1	1
Q6MHU0	502	56.9544	7.63525	Porphobilinogen deaminase OS=Bdellovibrio bacteriovorus (strain ATCC 15356 / DSM 50701 / NCIMB 9529 / HD100) OX=264462 GN=hemC PE=3 SV=1 - [Q6MHU0_BDEBA]	1.2	0	2	1	1	1	76010577
Q6MIV8	376	41.2695	5.61768	3,4-dihydroxy-2-butanone 4-phosphate synthase OS=Bdellovibrio bacteriovorus (strain ATCC 15356 / DSM 50701 / NCIMB 9529 / HD100) OX=264462 GN=ribA PE=3 SV=1 - [Q6MIV8_BDEBA]	2.93	1.88944	1	1	1	1	29407873
Q6MM78	209	23.7404	9.23193	YkuD domain-containing protein OS=Bdellovibrio bacteriovorus (strain ATCC 15356 / DSM 50701 / NCIMB 9529 / HD100) OX=264462 GN=Bd1763 PE=3 SV=1 - [Q6MM78_BDEBA]	2.87	0	1	1	1	1	131916904
Q6MP96	909	100.026	8.99756	DNA topoisomerase 1 OS=Bdellovibrio bacteriovorus (strain ATCC 15356 / DSM 50701 / NCIMB 9529 / HD100) OX=264462 GN=topA PE=3 SV=1 - [Q6MP96_BDEBA]	0.77	0	1	1	1	1	2.73033e+08
Q6MIZ0	1009	110.439	5.65576	Phosphoribosylformylglycinamidine synthase subunit PurL OS=Bdellovibrio bacteriovorus (strain ATCC 15356 / DSM 50701 / NCIMB 9529 / HD100) OX=264462 GN=purL PE=3 SV=1 - [Q6MIZ0_BDEBA]	2.08	1.62917	1	1	1	1
Q6MN80	309	33.7544	8.92432	Uncharacterized protein OS=Bdellovibrio bacteriovorus (strain ATCC 15356 / DSM 50701 / NCIMB 9529 / HD100) OX=264462 GN=Bd1380 PE=4 SV=1 - [Q6MN80_BDEBA]	2.27	0	1	1	1	1
Q6MNW7	634	68.8699	5.8208	Iron-regulated protein frpA OS=Bdellovibrio bacteriovorus (strain ATCC 15356 / DSM 50701 / NCIMB 9529 / HD100) OX=264462 GN=frpA PE=4 SV=1 - [Q6MNW7_BDEBA]	1.74	1.85714	1	1	1	1	110575690
Q6MNZ8	330	36.0465	6.39209	Putative iron ABC transporter OS=Bdellovibrio bacteriovorus (strain ATCC 15356 / DSM 50701 / NCIMB 9529 / HD100) OX=264462 GN=futA PE=4 SV=1 - [Q6MNZ8_BDEBA]	9.7	0	1	1	1	1
Q6MP59	199	21.3474	9.11475	YceI protein OS=Bdellovibrio bacteriovorus (strain ATCC 15356 / DSM 50701 / NCIMB 9529 / HD100) OX=264462 GN=yceI PE=4 SV=1 - [Q6MP59_BDEBA]	6.53	0	1	1	1	1	217018008
Q6MPM9	582	64.3731	6.56592	Fusaric acid resistance protein OS=Bdellovibrio bacteriovorus (strain ATCC 15356 / DSM 50701 / NCIMB 9529 / HD100) OX=264462 GN=Bd0819 PE=4 SV=1 - [Q6MPM9_BDEBA]	3.09	0	1	1	1	1
Q6MR64	505	55.2016	9.90576	ATP-dependent RNA helicase OS=Bdellovibrio bacteriovorus (strain ATCC 15356 / DSM 50701 / NCIMB 9529 / HD100) OX=264462 GN=rhlE PE=3 SV=1 - [Q6MR64_BDEBA]	1.78	0	1	1	1	1	776132417
Q6MH17	269	30.357	8.49951	Uncharacterized protein OS=Bdellovibrio bacteriovorus (strain ATCC 15356 / DSM 50701 / NCIMB 9529 / HD100) OX=264462 GN=Bd3748 PE=4 SV=1 - [Q6MH17_BDEBA]	5.58	2.80891	1	1	1	1	138022784
Q6MHH2	381	40.8556	7.6499	Uncharacterized protein OS=Bdellovibrio bacteriovorus (strain ATCC 15356 / DSM 50701 / NCIMB 9529 / HD100) OX=264462 GN=Bd3572 PE=4 SV=1 - [Q6MHH2_BDEBA]	1.84	0	1	1	1	1	1.21693e+08
Q6MJ81	432	49.8239	9.17334	Uncharacterized protein OS=Bdellovibrio bacteriovorus (strain ATCC 15356 / DSM 50701 / NCIMB 9529 / HD100) OX=264462 GN=Bd2902 PE=4 SV=1 - [Q6MJ81_BDEBA]	1.39	0	1	1	1	1	1.30742e+09
Q6MJP5	162	17.9129	8.95361	Uncharacterized protein OS=Bdellovibrio bacteriovorus (strain ATCC 15356 / DSM 50701 / NCIMB 9529 / HD100) OX=264462 GN=Bd2725 PE=4 SV=1 - [Q6MJP5_BDEBA]	8.64	2.02545	1	1	1	1	8.93848e+08
Q6MKD4	225	25.767	7.84033	Uncharacterized protein OS=Bdellovibrio bacteriovorus (strain ATCC 15356 / DSM 50701 / NCIMB 9529 / HD100) OX=264462 GN=Bd2465 PE=4 SV=1 - [Q6MKD4_BDEBA]	5.78	0	1	1	1	1	198602332
Q6MKN7	278	29.2551	5.23682	Uncharacterized protein OS=Bdellovibrio bacteriovorus (strain ATCC 15356 / DSM 50701 / NCIMB 9529 / HD100) OX=264462 GN=Bd2351 PE=4 SV=1 - [Q6MKN7_BDEBA]	3.24	2.14432	1	1	1	1	194027444
Q6MM55	266	27.4574	5.65576	Uncharacterized protein OS=Bdellovibrio bacteriovorus (strain ATCC 15356 / DSM 50701 / NCIMB 9529 / HD100) OX=264462 GN=Bd1789 PE=4 SV=1 - [Q6MM55_BDEBA]	7.52	2.95609	1	1	1	1	364697306
Q6MNR2	520	57.413	8.5874	Uncharacterized protein OS=Bdellovibrio bacteriovorus (strain ATCC 15356 / DSM 50701 / NCIMB 9529 / HD100) OX=264462 GN=Bd1176 PE=4 SV=1 - [Q6MNR2_BDEBA]	2.31	0	1	1	1	1	351615624
Q6MQQ9	725	77.6603	8.52881	Uncharacterized protein OS=Bdellovibrio bacteriovorus (strain ATCC 15356 / DSM 50701 / NCIMB 9529 / HD100) OX=264462 GN=Bd0401 PE=4 SV=1 - [Q6MQQ9_BDEBA]	2.07	2.22317	1	1	1	1	755971936
Q6MQR6	938	104.115	6.20166	Pyruvate dehydrogenase E1 component OS=Bdellovibrio bacteriovorus (strain ATCC 15356 / DSM 50701 / NCIMB 9529 / HD100) OX=264462 GN=ace PE=4 SV=1 - [Q6MQR6_BDEBA]	0.96	0	1	1	1	1	3.4109e+08
Q6MR81	655	73.723	8.90967	Histidine kinase OS=Bdellovibrio bacteriovorus (strain ATCC 15356 / DSM 50701 / NCIMB 9529 / HD100) OX=264462 GN=Bd0216 PE=4 SV=1 - [Q6MR81_BDEBA]	2.9	0	1	1	1	1
Q6MJ71	610	68.3999	9.43701	MutS-like mismatch repair protein, ATPases OS=Bdellovibrio bacteriovorus (strain ATCC 15356 / DSM 50701 / NCIMB 9529 / HD100) OX=264462 GN=mutS PE=4 SV=1 - [Q6MJ71_BDEBA]	3.93	0	1	1	1	1	6.93135e+07
Q6MLL9	660	73.2415	8.49951	Uncharacterized protein OS=Bdellovibrio bacteriovorus (strain ATCC 15356 / DSM 50701 / NCIMB 9529 / HD100) OX=264462 GN=Bd1988 PE=4 SV=1 - [Q6MLL9_BDEBA]	1.06	0	1	1	1	1	48454862
Q6MHX1	271	29.8036	6.90283	ABC transporter substrate binding protein OS=Bdellovibrio bacteriovorus (strain ATCC 15356 / DSM 50701 / NCIMB 9529 / HD100) OX=264462 GN=Bd3413 PE=4 SV=1 - [Q6MHX1_BDEBA]	3.69	0	1	1	1	1	46147179
Q6MLH9	382	41.8014	6.354	Putative lipoprotein OS=Bdellovibrio bacteriovorus (strain ATCC 15356 / DSM 50701 / NCIMB 9529 / HD100) OX=264462 GN=Bd2031 PE=4 SV=1 - [Q6MLH9_BDEBA]	5.24	0	1	1	1	1
Q6MN84	582	65.3055	9.05615	Putative ribose ABC transporter OS=Bdellovibrio bacteriovorus (strain ATCC 15356 / DSM 50701 / NCIMB 9529 / HD100) OX=264462 GN=Bd1376 PE=4 SV=1 - [Q6MN84_BDEBA]	3.78	2.28292	1	1	1	1	26770690
Q6MNB7	377	43.4542	9.75928	Putative DNA alkylation repair enzyme OS=Bdellovibrio bacteriovorus (strain ATCC 15356 / DSM 50701 / NCIMB 9529 / HD100) OX=264462 GN=Bd1342 PE=4 SV=1 - [Q6MNB7_BDEBA]	2.65	1.7285	1	1	1	1
Q6MPR6	543	56.0229	8.63135	Dihydrolipoamide acetyltransferase component of pyruvate dehydrogenase complex OS=Bdellovibrio bacteriovorus (strain ATCC 15356 / DSM 50701 / NCIMB 9529 / HD100) OX=264462 GN=pdhC PE=3 SV=1 - [Q6MPR6_BDEBA]	3.68	0	1	1	1	1	3.77076e+07
Q6MM58	247	27.9188	8.96826	PBPb domain-containing protein OS=Bdellovibrio bacteriovorus (strain ATCC 15356 / DSM 50701 / NCIMB 9529 / HD100) OX=264462 GN=Bd1786 PE=4 SV=1 - [Q6MM58_BDEBA]	6.07	0	1	1	1	1	1.22621e+09
Q6MPL8	529	60.4552	9.37842	Uncharacterized protein OS=Bdellovibrio bacteriovorus (strain ATCC 15356 / DSM 50701 / NCIMB 9529 / HD100) OX=264462 GN=Bd0831 PE=4 SV=1 - [Q6MPL8_BDEBA]	1.32	0	1	1	1	1	50126784
Q6MP22	452	50.3542	9.33447	BD_b_sandwich domain-containing protein OS=Bdellovibrio bacteriovorus (strain ATCC 15356 / DSM 50701 / NCIMB 9529 / HD100) OX=264462 GN=Bd1046 PE=4 SV=1 - [Q6MP22_BDEBA]	3.1	1.82342	1	1	1	1	53694694
Q6MP23	514	55.6621	8.68994	BD_b_sandwich domain-containing protein OS=Bdellovibrio bacteriovorus (strain ATCC 15356 / DSM 50701 / NCIMB 9529 / HD100) OX=264462 GN=Bd1045 PE=4 SV=1 - [Q6MP23_BDEBA]	2.14	0	1	1	1	1	4.42909e+08
Q6MP24	481	53.2409	8.47021	BD_b_sandwich domain-containing protein OS=Bdellovibrio bacteriovorus (strain ATCC 15356 / DSM 50701 / NCIMB 9529 / HD100) OX=264462 GN=Bd1044 PE=4 SV=1 - [Q6MP24_BDEBA]	5.41	0	1	1	1	1	52894792
Q6MQ49	223	25.0961	9.33447	Uncharacterized protein OS=Bdellovibrio bacteriovorus (strain ATCC 15356 / DSM 50701 / NCIMB 9529 / HD100) OX=264462 GN=Bd0635 PE=4 SV=1 - [Q6MQ49_BDEBA]	7.17	0	1	1	1	1	195906510
Q6MIF4	496	54.5952	6.65381	UDP-N-acetylmuramoyl-L-alanyl-D-glutamate--2,6-diaminopimelate ligase OS=Bdellovibrio bacteriovorus (strain ATCC 15356 / DSM 50701 / NCIMB 9529 / HD100) OX=264462 GN=murE PE=3 SV=1 - [Q6MIF4_BDEBA]	1.81	0	1	1	1	1	546331416
Q6MJE2	177	19.2018	6.11279	YceI domain-containing protein OS=Bdellovibrio bacteriovorus (strain ATCC 15356 / DSM 50701 / NCIMB 9529 / HD100) OX=264462 GN=Bd2836 PE=4 SV=1 - [Q6MJE2_BDEBA]	3.95	0	1	1	1	1
Q6MK83	159	16.9541	9.15869	YceI domain-containing protein OS=Bdellovibrio bacteriovorus (strain ATCC 15356 / DSM 50701 / NCIMB 9529 / HD100) OX=264462 GN=Bd2527 PE=4 SV=1 - [Q6MK83_BDEBA]	6.29	0	1	1	1	1	178063802
Q6MLK7	196	20.934	9.21729	YCE I like family protein OS=Bdellovibrio bacteriovorus (strain ATCC 15356 / DSM 50701 / NCIMB 9529 / HD100) OX=264462 GN=Bd2001 PE=4 SV=1 - [Q6MLK7_BDEBA]	5.61	0	1	1	1	1	1.97675e+08
Q6MH20	367	42.8259	6.88818	OmpR/PhoB-type domain-containing protein OS=Bdellovibrio bacteriovorus (strain ATCC 15356 / DSM 50701 / NCIMB 9529 / HD100) OX=264462 GN=Bd3743 PE=4 SV=1 - [Q6MH20_BDEBA]	1.91	0	1	1	1	1	212960018
Q6MJJ1	103	11.1939	9.43701	HTH cro/C1-type domain-containing protein OS=Bdellovibrio bacteriovorus (strain ATCC 15356 / DSM 50701 / NCIMB 9529 / HD100) OX=264462 GN=Bd2786 PE=4 SV=1 - [Q6MJJ1_BDEBA]	16.5	1.97002	1	1	1	1
Q6MMN7	166	18.5713	4.98291	Putative general secretion pathway protein I OS=Bdellovibrio bacteriovorus (strain ATCC 15356 / DSM 50701 / NCIMB 9529 / HD100) OX=264462 GN=Bd1589 PE=4 SV=1 - [Q6MMN7_BDEBA]	7.83	0	1	1	1	1	400794656
Q6MMW0	468	52.5244	6.26514	Regulator protein pilR OS=Bdellovibrio bacteriovorus (strain ATCC 15356 / DSM 50701 / NCIMB 9529 / HD100) OX=264462 GN=pilR PE=4 SV=1 - [Q6MMW0_BDEBA]	1.5	1.71222	1	1	1	1	40487984
Q6MNT6	903	99.1106	6.44287	Pyruvate, phosphate dikinase OS=Bdellovibrio bacteriovorus (strain ATCC 15356 / DSM 50701 / NCIMB 9529 / HD100) OX=264462 GN=ppdK PE=3 SV=1 - [Q6MNT6_BDEBA]	1.88	0	1	1	1	1
Q6MK05	706	80.3309	8.76318	Cytochrome-c oxidase OS=Bdellovibrio bacteriovorus (strain ATCC 15356 / DSM 50701 / NCIMB 9529 / HD100) OX=264462 GN=fixN PE=3 SV=1 - [Q6MK05_BDEBA]	1.7	0	1	1	1	1	114028342
Q6MIW8	1738	186.537	5.0083	Uncharacterized protein OS=Bdellovibrio bacteriovorus (strain ATCC 15356 / DSM 50701 / NCIMB 9529 / HD100) OX=264462 GN=Bd3027 PE=4 SV=1 - [Q6MIW8_BDEBA]	0.63	0	1	1	1	1	474852032
Q6MI95	262	28.3251	8.33838	Putative metalloendopeptidase OS=Bdellovibrio bacteriovorus (strain ATCC 15356 / DSM 50701 / NCIMB 9529 / HD100) OX=264462 GN=Bd3273 PE=4 SV=1 - [Q6MI95_BDEBA]	7.63	0	1	1	1	1
Q6MNZ1	634	68.3541	5.36377	Methyl-accepting chemotaxis protein OS=Bdellovibrio bacteriovorus (strain ATCC 15356 / DSM 50701 / NCIMB 9529 / HD100) OX=264462 GN=mcp PE=4 SV=1 - [Q6MNZ1_BDEBA]	1.26	0	1	1	1	1	1.79733e+07
Q6MQG9	766	87.0447	7.25439	Histidine kinase OS=Bdellovibrio bacteriovorus (strain ATCC 15356 / DSM 50701 / NCIMB 9529 / HD100) OX=264462 GN=torS PE=4 SV=1 - [Q6MQG9_BDEBA]	3.13	2.12141	1	1	1	1	1101096720
Q6MNB4	175	20.6185	7.6792	Oligoribonuclease OS=Bdellovibrio bacteriovorus (strain ATCC 15356 / DSM 50701 / NCIMB 9529 / HD100) OX=264462 GN=Bd1346 PE=4 SV=1 - [Q6MNB4_BDEBA]	10.29	0	1	1	1	1	4.44645e+07
Q6MQY7	165	17.6331	7.09326	Thiol peroxidase OS=Bdellovibrio bacteriovorus (strain ATCC 15356 / DSM 50701 / NCIMB 9529 / HD100) OX=264462 GN=tpx PE=3 SV=1 - [Q6MQY7_BDEBA]	10.91	0	1	1	1	1
Q6MHF8	276	31.3667	6.90283	ABC-type daunorubicin resistance ATP-binding protein OS=Bdellovibrio bacteriovorus (strain ATCC 15356 / DSM 50701 / NCIMB 9529 / HD100) OX=264462 GN=drrA PE=4 SV=1 - [Q6MHF8_BDEBA]	4.35	1.87247	1	1	1	1	146046938
Q6MMP6	303	32.6573	7.6792	Uncharacterized protein OS=Bdellovibrio bacteriovorus (strain ATCC 15356 / DSM 50701 / NCIMB 9529 / HD100) OX=264462 GN=Bd1580 PE=4 SV=1 - [Q6MMP6_BDEBA]	6.93	0	1	1	1	1	1200431575
Q6MKF2	866	95.4407	7.92822	Excinuclease ABC subunit A OS=Bdellovibrio bacteriovorus (strain ATCC 15356 / DSM 50701 / NCIMB 9529 / HD100) OX=264462 GN=uvrA PE=4 SV=1 - [Q6MKF2_BDEBA]	0.92	0	1	1	1	1	1884011720
Q6MMN0	564	61.9666	5.64307	Type II secretion system protein E OS=Bdellovibrio bacteriovorus (strain ATCC 15356 / DSM 50701 / NCIMB 9529 / HD100) OX=264462 GN=Bd1596 PE=3 SV=1 - [Q6MMN0_BDEBA]	1.06	0	1	1	1	1	2.87155e+08
Q6MGM0	337	36.7335	7.53271	Chromosome partitioning protein OS=Bdellovibrio bacteriovorus (strain ATCC 15356 / DSM 50701 / NCIMB 9529 / HD100) OX=264462 GN=parB PE=3 SV=1 - [Q6MGM0_BDEBA]	2.67	0	1	1	1	1	34359038
Q6MKB2	1322	143.985	6.50732	Uncharacterized protein OS=Bdellovibrio bacteriovorus (strain ATCC 15356 / DSM 50701 / NCIMB 9529 / HD100) OX=264462 GN=Bd2494 PE=4 SV=1 - [Q6MKB2_BDEBA]	1.44	0	1	1	1	1
Q6MQV0	351	39.3314	5.04639	Putative arginase OS=Bdellovibrio bacteriovorus (strain ATCC 15356 / DSM 50701 / NCIMB 9529 / HD100) OX=264462 GN=Bd0356 PE=3 SV=1 - [Q6MQV0_BDEBA]	4.84	2.22667	1	1	1	1	118573156
Q6MM11	394	43.7064	7.25439	Oxidoreductase OS=Bdellovibrio bacteriovorus (strain ATCC 15356 / DSM 50701 / NCIMB 9529 / HD100) OX=264462 GN=ordL PE=4 SV=1 - [Q6MM11_BDEBA]	3.81	0	1	1	1	1
Q6MPF7	369	39.3851	6.91748	S-(hydroxymethyl)glutathione dehydrogenase OS=Bdellovibrio bacteriovorus (strain ATCC 15356 / DSM 50701 / NCIMB 9529 / HD100) OX=264462 GN=adhC PE=3 SV=1 - [Q6MPF7_BDEBA]	4.34	2.70838	1	1	1	1	222151934
Q6MQ87	346	39.3471	6.58057	Thiamine ABC transporter OS=Bdellovibrio bacteriovorus (strain ATCC 15356 / DSM 50701 / NCIMB 9529 / HD100) OX=264462 GN=thiB PE=4 SV=1 - [Q6MQ87_BDEBA]	6.36	0	1	1	1	1	46636798
Q6MRQ0	638	71.0674	7.54736	Putative succinate dehydrogenase flavoprotein subunit OS=Bdellovibrio bacteriovorus (strain ATCC 15356 / DSM 50701 / NCIMB 9529 / HD100) OX=264462 GN=sdhA PE=4 SV=1 - [Q6MRQ0_BDEBA]	2.19	0	1	1	1	1	199916622
Q6MLB9	391	40.9812	7.57666	Probable acetyl-CoA acetyltransferase OS=Bdellovibrio bacteriovorus (strain ATCC 15356 / DSM 50701 / NCIMB 9529 / HD100) OX=264462 GN=Bd2095 PE=3 SV=1 - [Q6MLB9_BDEBA]	2.81	2.09405	1	1	1	1	179002657
Q6MLS9	449	48.9746	8.03076	Succinate-semialdehyde dehydrogenase (NADP+) OS=Bdellovibrio bacteriovorus (strain ATCC 15356 / DSM 50701 / NCIMB 9529 / HD100) OX=264462 GN=gabD PE=4 SV=1 - [Q6MLS9_BDEBA]	1.56	1.73269	1	1	1	1
Q6MQW6	157	17.1659	5.51611	Peptidyl-prolyl cis-trans isomerase OS=Bdellovibrio bacteriovorus (strain ATCC 15356 / DSM 50701 / NCIMB 9529 / HD100) OX=264462 GN=slyD PE=3 SV=1 - [Q6MQW6_BDEBA]	10.19	1.94348	1	1	1	1	156659956
Q6MMF1	356	38.6833	6.81494	Putative N-acetylneuraminic acid synthetase OS=Bdellovibrio bacteriovorus (strain ATCC 15356 / DSM 50701 / NCIMB 9529 / HD100) OX=264462 GN=neuB PE=4 SV=1 - [Q6MMF1_BDEBA]	2.53	0	1	1	1	1	1292618374
Q6MQN7	858	97.2245	8.89502	Ribonuclease R OS=Bdellovibrio bacteriovorus (strain ATCC 15356 / DSM 50701 / NCIMB 9529 / HD100) OX=264462 GN=vacB PE=3 SV=1 - [Q6MQN7_BDEBA]	2.8	0	1	1	1	1	197075702
Q6MR33	470	52.8542	6.1001	Glutamine synthetase OS=Bdellovibrio bacteriovorus (strain ATCC 15356 / DSM 50701 / NCIMB 9529 / HD100) OX=264462 GN=glnA PE=3 SV=1 - [Q6MR33_BDEBA]	3.4	0	1	1	1	1	148251662
Q6MI51	699	76.0398	6.15088	Flagellar biosynthesis protein FlhA OS=Bdellovibrio bacteriovorus (strain ATCC 15356 / DSM 50701 / NCIMB 9529 / HD100) OX=264462 GN=flhA PE=3 SV=1 - [Q6MI51_BDEBA]	6.15	0	1	1	1	1	21232751
Q6MJ01	125	13.4223	9.37842	Protein translocase subunit SecE OS=Bdellovibrio bacteriovorus (strain ATCC 15356 / DSM 50701 / NCIMB 9529 / HD100) OX=264462 GN=secE PE=3 SV=1 - [Q6MJ01_BDEBA]	8.8	0	1	1	1	1	41172608
Q6MJP1	419	43.8312	7.45947	Dihydrolipoyllysine-residue succinyltransferase component of 2-oxoglutarate dehydrogenase complex OS=Bdellovibrio bacteriovorus (strain ATCC 15356 / DSM 50701 / NCIMB 9529 / HD100) OX=264462 GN=sucB PE=3 SV=1 - [Q6MJP1_BDEBA]	4.3	1.71019	1	1	1	1	121149050
Q6MRG3	172	19.2822	5.65576	Hypoxanthine phosphoribosyltransferase OS=Bdellovibrio bacteriovorus (strain ATCC 15356 / DSM 50701 / NCIMB 9529 / HD100) OX=264462 GN=hprT PE=3 SV=1 - [Q6MRG3_BDEBA]	5.23	1.91287	1	1	1	1	9.54951e+07
Q6MMZ3	488	51.8913	9.5542	Uncharacterized protein OS=Bdellovibrio bacteriovorus (strain ATCC 15356 / DSM 50701 / NCIMB 9529 / HD100) OX=264462 GN=Bd1476 PE=4 SV=1 - [Q6MMZ3_BDEBA]	2.87	0	1	1	1	1	609658980
Q6MPK0	235	27.1268	6.78564	Signal peptidase I OS=Bdellovibrio bacteriovorus (strain ATCC 15356 / DSM 50701 / NCIMB 9529 / HD100) OX=264462 GN=lepB PE=3 SV=1 - [Q6MPK0_BDEBA]	5.11	1.74983	1	1	1	1	1109863248
Q6MQT7	314	34.0955	6.65381	Thioredoxin reductase OS=Bdellovibrio bacteriovorus (strain ATCC 15356 / DSM 50701 / NCIMB 9529 / HD100) OX=264462 GN=trxB PE=3 SV=1 - [Q6MQT7_BDEBA]	7.01	2.17928	1	1	1	1	24056233
Q6MP04	322	35.4873	7.13721	Signal peptide peptidase OS=Bdellovibrio bacteriovorus (strain ATCC 15356 / DSM 50701 / NCIMB 9529 / HD100) OX=264462 GN=sppA PE=3 SV=1 - [Q6MP04_BDEBA]	4.66	0	1	1	1	1	40951670
Q6MII2	697	80.5131	7.04932	PtrB protein OS=Bdellovibrio bacteriovorus (strain ATCC 15356 / DSM 50701 / NCIMB 9529 / HD100) OX=264462 GN=ptrB PE=4 SV=1 - [Q6MII2_BDEBA]	2.3	0	1	1	1	1
Q6MPQ0	477	54.3491	7.09326	Catalase OS=Bdellovibrio bacteriovorus (strain ATCC 15356 / DSM 50701 / NCIMB 9529 / HD100) OX=264462 GN=catA PE=3 SV=1 - [Q6MPQ0_BDEBA]	3.35	0	1	1	1	1
Q6MM46	1033	113.987	8.51416	NolG efflux transporter OS=Bdellovibrio bacteriovorus (strain ATCC 15356 / DSM 50701 / NCIMB 9529 / HD100) OX=264462 GN=nolG PE=4 SV=1 - [Q6MM46_BDEBA]	0.58	0	1	1	1	1	49851181
Q6MP63	1050	115.035	8.00146	Acriflavin resistance protein OS=Bdellovibrio bacteriovorus (strain ATCC 15356 / DSM 50701 / NCIMB 9529 / HD100) OX=264462 GN=acrD PE=4 SV=1 - [Q6MP63_BDEBA]	0.67	0	1	1	1	1
Q6MMH3	333	36.2058	8.80713	Phosphate-binding protein OS=Bdellovibrio bacteriovorus (strain ATCC 15356 / DSM 50701 / NCIMB 9529 / HD100) OX=264462 GN=pstS PE=3 SV=1 - [Q6MMH3_BDEBA]	4.2	2.50569	1	1	1	1	67975156
Q6MN10	470	52.172	5.56689	FAD monooxygenase, PheA/TfdB family OS=Bdellovibrio bacteriovorus (strain ATCC 15356 / DSM 50701 / NCIMB 9529 / HD100) OX=264462 GN=Bd1456 PE=4 SV=1 - [Q6MN10_BDEBA]	5.11	2.49347	1	1	1	1
Q6MKS9	250	27.9718	6.11279	Band 7 protein OS=Bdellovibrio bacteriovorus (strain ATCC 15356 / DSM 50701 / NCIMB 9529 / HD100) OX=264462 GN=Bd2304 PE=3 SV=1 - [Q6MKS9_BDEBA]	5.2	2.33096	1	1	1	1	59868780
Q6MHG0	268	30.7488	7.62061	Uncharacterized protein OS=Bdellovibrio bacteriovorus (strain ATCC 15356 / DSM 50701 / NCIMB 9529 / HD100) OX=264462 GN=Bd3586 PE=4 SV=1 - [Q6MHG0_BDEBA]	3.73	1.85957	1	1	1	1	206715254
Q6MMY4	804	90.9221	7.78174	Membrane protein containing HD superfamily hydrolase domain OS=Bdellovibrio bacteriovorus (strain ATCC 15356 / DSM 50701 / NCIMB 9529 / HD100) OX=264462 GN=Bd1486 PE=4 SV=1 - [Q6MMY4_BDEBA]	2.11	1.87137	1	1	1	1
Q6MJU3	307	33.4827	6.31592	Putative membrane protein with protease subunit OS=Bdellovibrio bacteriovorus (strain ATCC 15356 / DSM 50701 / NCIMB 9529 / HD100) OX=264462 GN=Bd2675 PE=3 SV=1 - [Q6MJU3_BDEBA]	6.84	2.83337	1	1	1	1	208020660
Q6MPA0	447	49.112	5.84619	Putative inactivated Zn-dependent peptidase, PMBA ortholog OS=Bdellovibrio bacteriovorus (strain ATCC 15356 / DSM 50701 / NCIMB 9529 / HD100) OX=264462 GN=pmbA PE=3 SV=1 - [Q6MPA0_BDEBA]	2.91	0	1	1	1	1
Q6MI97	299	34.2472	5.07178	Ribosomal protein L11 methyltransferase OS=Bdellovibrio bacteriovorus (strain ATCC 15356 / DSM 50701 / NCIMB 9529 / HD100) OX=264462 GN=prmA PE=3 SV=1 - [Q6MI97_BDEBA]	9.36	0	1	1	1	1
Q6MMD4	275	31.3573	8.92432	Putative methyltransferase OS=Bdellovibrio bacteriovorus (strain ATCC 15356 / DSM 50701 / NCIMB 9529 / HD100) OX=264462 GN=Bd1701 PE=4 SV=1 - [Q6MMD4_BDEBA]	2.91	0	1	1	1	1	407611492
Q6MRQ3	322	32.8674	8.01611	Electron transfer flavoprotein alpha-subunit OS=Bdellovibrio bacteriovorus (strain ATCC 15356 / DSM 50701 / NCIMB 9529 / HD100) OX=264462 GN=etfA PE=3 SV=1 - [Q6MRQ3_BDEBA]	5.28	2.07893	1	1	1	1	67158407
Q6MI01	90	9.76743	10.2573	Putative DNA-binding protein HU-beta OS=Bdellovibrio bacteriovorus (strain ATCC 15356 / DSM 50701 / NCIMB 9529 / HD100) OX=264462 GN=Bd3382 PE=3 SV=1 - [Q6MI01_BDEBA]	8.89	1.72719	1	1	1	1	507187052
Q6MNW9	229	25.4134	6.13818	ABC-type antimicrobial peptide transporter, ATPase component OS=Bdellovibrio bacteriovorus (strain ATCC 15356 / DSM 50701 / NCIMB 9529 / HD100) OX=264462 GN=Bd1111 PE=4 SV=1 - [Q6MNW9_BDEBA]	5.68	0	1	1	1	1	36061750
Q6MM76	125	13.481	7.32764	Putative translation initiation inhibitor OS=Bdellovibrio bacteriovorus (strain ATCC 15356 / DSM 50701 / NCIMB 9529 / HD100) OX=264462 GN=tdcF PE=3 SV=1 - [Q6MM76_BDEBA]	9.6	0	1	1	1	1	658977756
Q6MNQ0	269	30.7881	8.41162	Putative hydrolase OS=Bdellovibrio bacteriovorus (strain ATCC 15356 / DSM 50701 / NCIMB 9529 / HD100) OX=264462 GN=Bd1192 PE=4 SV=1 - [Q6MNQ0_BDEBA]	5.95	0	1	1	1	1	801135660
Q6MLA8	402	43.9545	6.354	Thiol:disulfide interchange protein dsbA OS=Bdellovibrio bacteriovorus (strain ATCC 15356 / DSM 50701 / NCIMB 9529 / HD100) OX=264462 GN=dsbA PE=3 SV=1 - [Q6MLA8_BDEBA]	7.71	0	1	1	1	1
Q6MLD0	169	18.3635	7.02002	Bacterial transferase family protein OS=Bdellovibrio bacteriovorus (strain ATCC 15356 / DSM 50701 / NCIMB 9529 / HD100) OX=264462 GN=Bd2082 PE=4 SV=1 - [Q6MLD0_BDEBA]	14.2	0	1	1	1	1
Q6MMA0	347	37.1735	5.31299	Cell shape-determining protein MreB OS=Bdellovibrio bacteriovorus (strain ATCC 15356 / DSM 50701 / NCIMB 9529 / HD100) OX=264462 GN=mreB PE=3 SV=1 - [Q6MMA0_BDEBA]	5.76	0	1	1	1	1
Q6MP36	308	36.0476	6.99072	Magnesium and cobalt transport protein OS=Bdellovibrio bacteriovorus (strain ATCC 15356 / DSM 50701 / NCIMB 9529 / HD100) OX=264462 GN=corA PE=3 SV=1 - [Q6MP36_BDEBA]	3.57	1.6706	1	1	1	1
Q6MGQ7	211	24.1732	6.06201	Uncharacterized protein OS=Bdellovibrio bacteriovorus (strain ATCC 15356 / DSM 50701 / NCIMB 9529 / HD100) OX=264462 GN=Bd3867 PE=4 SV=1 - [Q6MGQ7_BDEBA]	10.43	0	1	1	1	1	140801111
Q6MGR6	280	30.6838	7.28369	Purine nucleoside phosphorylase OS=Bdellovibrio bacteriovorus (strain ATCC 15356 / DSM 50701 / NCIMB 9529 / HD100) OX=264462 GN=pnp PE=3 SV=1 - [Q6MGR6_BDEBA]	3.93	1.66406	1	1	1	1	64208384
Q6MGS9	224	25.0197	9.08545	Uncharacterized protein OS=Bdellovibrio bacteriovorus (strain ATCC 15356 / DSM 50701 / NCIMB 9529 / HD100) OX=264462 GN=Bd3843 PE=4 SV=1 - [Q6MGS9_BDEBA]	5.8	0	1	1	1	1	582989083
Q6MGX0	259	29.738	10.6821	Uncharacterized protein OS=Bdellovibrio bacteriovorus (strain ATCC 15356 / DSM 50701 / NCIMB 9529 / HD100) OX=264462 GN=Bd3799 PE=4 SV=1 - [Q6MGX0_BDEBA]	13.13	0	1	1	1	1
Q6MGX4	387	42.1525	7.29834	Cystathionine gamma-lyase OS=Bdellovibrio bacteriovorus (strain ATCC 15356 / DSM 50701 / NCIMB 9529 / HD100) OX=264462 GN=metB PE=3 SV=1 - [Q6MGX4_BDEBA]	4.13	2.26733	1	1	1	1	7.4962e+07
Q6MH38	913	101.242	8.39697	Uncharacterized protein OS=Bdellovibrio bacteriovorus (strain ATCC 15356 / DSM 50701 / NCIMB 9529 / HD100) OX=264462 GN=Bd3724 PE=4 SV=1 - [Q6MH38_BDEBA]	1.2	0	1	1	1	1	446432860
Q6MH59	49	5.49685	9.12939	Uncharacterized protein OS=Bdellovibrio bacteriovorus (strain ATCC 15356 / DSM 50701 / NCIMB 9529 / HD100) OX=264462 GN=Bd3699 PE=4 SV=1 - [Q6MH59_BDEBA]	38.78	0	1	1	1	1	4117649146
Q6MHC1	479	54.3645	9.17334	NAD(P)-bd_dom domain-containing protein OS=Bdellovibrio bacteriovorus (strain ATCC 15356 / DSM 50701 / NCIMB 9529 / HD100) OX=264462 GN=Bd3629 PE=4 SV=1 - [Q6MHC1_BDEBA]	3.97	0	1	1	1	1	1804206416
Q6MHD2	257	29.1874	6.354	Uncharacterized protein OS=Bdellovibrio bacteriovorus (strain ATCC 15356 / DSM 50701 / NCIMB 9529 / HD100) OX=264462 GN=Bd3618 PE=4 SV=1 - [Q6MHD2_BDEBA]	3.89	0	1	1	1	1	829752560
Q6MHF1	278	31.0624	4.88135	Uncharacterized protein OS=Bdellovibrio bacteriovorus (strain ATCC 15356 / DSM 50701 / NCIMB 9529 / HD100) OX=264462 GN=Bd3598 PE=4 SV=1 - [Q6MHF1_BDEBA]	11.15	0	1	1	1	1	1214803550
Q6MHF3	186	20.7628	8.03076	N-acetyltransferase domain-containing protein OS=Bdellovibrio bacteriovorus (strain ATCC 15356 / DSM 50701 / NCIMB 9529 / HD100) OX=264462 GN=Bd3596 PE=4 SV=1 - [Q6MHF3_BDEBA]	5.38	0	1	1	1	1	129994881
Q6MHM2	135	15.3187	5.021	DnaK deletion suppressor protein OS=Bdellovibrio bacteriovorus (strain ATCC 15356 / DSM 50701 / NCIMB 9529 / HD100) OX=264462 GN=dksA PE=4 SV=1 - [Q6MHM2_BDEBA]	9.63	2.2562	1	1	1	1	128558060
Q6MHQ5	333	36.7931	9.02686	3-deoxy-7-phosphoheptalonate synthase/chorismate mutase OS=Bdellovibrio bacteriovorus (strain ATCC 15356 / DSM 50701 / NCIMB 9529 / HD100) OX=264462 GN=aroAG PE=4 SV=1 - [Q6MHQ5_BDEBA]	5.41	0	1	1	1	1	747467477
Q6MHX0	119	13.3668	5.21143	Uncharacterized protein OS=Bdellovibrio bacteriovorus (strain ATCC 15356 / DSM 50701 / NCIMB 9529 / HD100) OX=264462 GN=Bd3414 PE=4 SV=1 - [Q6MHX0_BDEBA]	15.13	0	1	1	1	1
Q6MI02	235	25.1076	9.0415	Uncharacterized protein OS=Bdellovibrio bacteriovorus (strain ATCC 15356 / DSM 50701 / NCIMB 9529 / HD100) OX=264462 GN=Bd3380 PE=4 SV=1 - [Q6MI02_BDEBA]	6.81	0	1	1	1	1	124167608
Q6MI27	790	87.846	8.33838	Peptidoglycan glycosyltransferase OS=Bdellovibrio bacteriovorus (strain ATCC 15356 / DSM 50701 / NCIMB 9529 / HD100) OX=264462 GN=mrcB PE=3 SV=1 - [Q6MI27_BDEBA]	1.9	0	1	1	1	1
Q6MII1	271	30.9944	8.60205	YkuD domain-containing protein OS=Bdellovibrio bacteriovorus (strain ATCC 15356 / DSM 50701 / NCIMB 9529 / HD100) OX=264462 GN=Bd3176 PE=3 SV=1 - [Q6MII1_BDEBA]	7.75	0	1	1	1	1	59240099
Q6MIL9	256	28.9642	5.93506	DUF5602 domain-containing protein OS=Bdellovibrio bacteriovorus (strain ATCC 15356 / DSM 50701 / NCIMB 9529 / HD100) OX=264462 GN=Bd3135 PE=4 SV=1 - [Q6MIL9_BDEBA]	7.42	0	1	1	1	1
Q6MIP3	847	95.3481	7.1665	Helicase OS=Bdellovibrio bacteriovorus (strain ATCC 15356 / DSM 50701 / NCIMB 9529 / HD100) OX=264462 GN=hrpB PE=4 SV=1 - [Q6MIP3_BDEBA]	1.3	0	1	1	1	1	2.67048e+07
Q6MIQ2	328	35.5438	5.2749	VWFA domain-containing protein OS=Bdellovibrio bacteriovorus (strain ATCC 15356 / DSM 50701 / NCIMB 9529 / HD100) OX=264462 GN=Bd3099 PE=4 SV=1 - [Q6MIQ2_BDEBA]	7.93	0	1	1	1	1
Q6MIR6	159	17.7618	7.32764	NADH dehydrogenase I chain E OS=Bdellovibrio bacteriovorus (strain ATCC 15356 / DSM 50701 / NCIMB 9529 / HD100) OX=264462 GN=nuoE PE=3 SV=1 - [Q6MIR6_BDEBA]	6.92	0	1	1	1	1	217413718
Q6MIR8	504	56.4323	7.37158	NADH dehydrogenase I chain G OS=Bdellovibrio bacteriovorus (strain ATCC 15356 / DSM 50701 / NCIMB 9529 / HD100) OX=264462 GN=nuoG PE=4 SV=1 - [Q6MIR8_BDEBA]	2.78	1.85496	1	1	1	1	9.10291e+09
Q6MIT7	203	21.9419	5.52881	Uncharacterized protein OS=Bdellovibrio bacteriovorus (strain ATCC 15356 / DSM 50701 / NCIMB 9529 / HD100) OX=264462 GN=Bd3061 PE=4 SV=1 - [Q6MIT7_BDEBA]	21.18	0	1	1	1	1	1161766560
Q6MIV6	405	43.4769	8.14795	Uncharacterized protein OS=Bdellovibrio bacteriovorus (strain ATCC 15356 / DSM 50701 / NCIMB 9529 / HD100) OX=264462 GN=Bd3040 PE=4 SV=1 - [Q6MIV6_BDEBA]	4.2	0	1	1	1	1	104573355
Q6MJ66	153	16.9324	8.74854	Uncharacterized protein OS=Bdellovibrio bacteriovorus (strain ATCC 15356 / DSM 50701 / NCIMB 9529 / HD100) OX=264462 GN=Bd2917 PE=4 SV=1 - [Q6MJ66_BDEBA]	9.8	0	1	1	1	1
Q6MJ67	285	32.4749	9.5249	Putative transcriptional regulator OS=Bdellovibrio bacteriovorus (strain ATCC 15356 / DSM 50701 / NCIMB 9529 / HD100) OX=264462 GN=pobR PE=4 SV=1 - [Q6MJ67_BDEBA]	2.46	0	1	1	1	1	3928009937
Q6MJ70	327	33.9419	4.48779	DUF4382 domain-containing protein OS=Bdellovibrio bacteriovorus (strain ATCC 15356 / DSM 50701 / NCIMB 9529 / HD100) OX=264462 GN=Bd2913 PE=4 SV=1 - [Q6MJ70_BDEBA]	6.42	0	1	1	1	1
Q6MJB9	146	15.9722	7.37158	Uncharacterized protein OS=Bdellovibrio bacteriovorus (strain ATCC 15356 / DSM 50701 / NCIMB 9529 / HD100) OX=264462 GN=Bd2862 PE=4 SV=1 - [Q6MJB9_BDEBA]	30.14	0	1	1	1	1
Q6MJD2	169	19.2536	5.85889	Lactoylglutathione lyase OS=Bdellovibrio bacteriovorus (strain ATCC 15356 / DSM 50701 / NCIMB 9529 / HD100) OX=264462 GN=gloA PE=3 SV=1 - [Q6MJD2_BDEBA]	14.2	0	1	1	1	1	63546300
Q6MJD3	222	25.9141	9.26123	Uncharacterized protein OS=Bdellovibrio bacteriovorus (strain ATCC 15356 / DSM 50701 / NCIMB 9529 / HD100) OX=264462 GN=Bd2846 PE=4 SV=1 - [Q6MJD3_BDEBA]	4.95	0	1	1	1	1	4.24457e+08
Q6MJE7	716	77.8553	5.63037	Methyl-accepting chemotaxis protein OS=Bdellovibrio bacteriovorus (strain ATCC 15356 / DSM 50701 / NCIMB 9529 / HD100) OX=264462 GN=mcpA PE=3 SV=1 - [Q6MJE7_BDEBA]	2.79	0	1	1	1	1	565110726
Q6MJK3	214	24.3008	9.05615	Uncharacterized protein OS=Bdellovibrio bacteriovorus (strain ATCC 15356 / DSM 50701 / NCIMB 9529 / HD100) OX=264462 GN=Bd2774 PE=4 SV=1 - [Q6MJK3_BDEBA]	13.55	0	1	1	1	1
Q6MJN4	479	53.907	8.67529	Uncharacterized protein OS=Bdellovibrio bacteriovorus (strain ATCC 15356 / DSM 50701 / NCIMB 9529 / HD100) OX=264462 GN=Bd2738 PE=4 SV=1 - [Q6MJN4_BDEBA]	1.46	0	1	1	1	1	3.76277e+07
Q6MJQ4	262	29.9199	9.20264	BD_b_sandwich domain-containing protein OS=Bdellovibrio bacteriovorus (strain ATCC 15356 / DSM 50701 / NCIMB 9529 / HD100) OX=264462 GN=Bd2715 PE=4 SV=1 - [Q6MJQ4_BDEBA]	4.96	2.10397	1	1	1	1	164720396
Q6MJT3	152	16.6094	5.46533	Uncharacterized protein OS=Bdellovibrio bacteriovorus (strain ATCC 15356 / DSM 50701 / NCIMB 9529 / HD100) OX=264462 GN=Bd2685 PE=4 SV=1 - [Q6MJT3_BDEBA]	12.5	0	1	1	1	1
Q6MJZ4	512	54.906	5.32568	Methyl-accepting chemotaxis protein OS=Bdellovibrio bacteriovorus (strain ATCC 15356 / DSM 50701 / NCIMB 9529 / HD100) OX=264462 GN=trg PE=4 SV=1 - [Q6MJZ4_BDEBA]	3.52	1.70032	1	1	1	1	436714552
Q6MK27	243	26.196	8.32373	Uncharacterized protein OS=Bdellovibrio bacteriovorus (strain ATCC 15356 / DSM 50701 / NCIMB 9529 / HD100) OX=264462 GN=Bd2587 PE=4 SV=1 - [Q6MK27_BDEBA]	7	2.05134	1	1	1	1	1.41865e+08
Q6MK39	718	82.6954	7.6499	Phosphoglycerol transferase OS=Bdellovibrio bacteriovorus (strain ATCC 15356 / DSM 50701 / NCIMB 9529 / HD100) OX=264462 GN=Bd2574 PE=4 SV=1 - [Q6MK39_BDEBA]	2.51	0	1	1	1	1	6.71261e+08
Q6MK59	185	20.2631	8.04541	Uncharacterized protein OS=Bdellovibrio bacteriovorus (strain ATCC 15356 / DSM 50701 / NCIMB 9529 / HD100) OX=264462 GN=Bd2553 PE=4 SV=1 - [Q6MK59_BDEBA]	5.41	1.88607	1	1	1	1	412198000
Q6MKB9	362	39.4434	9.1001	Uncharacterized protein OS=Bdellovibrio bacteriovorus (strain ATCC 15356 / DSM 50701 / NCIMB 9529 / HD100) OX=264462 GN=Bd2485 PE=4 SV=1 - [Q6MKB9_BDEBA]	3.87	0	1	1	1	1	85497546
Q6MKI7	163	17.9917	4.65283	Uncharacterized protein OS=Bdellovibrio bacteriovorus (strain ATCC 15356 / DSM 50701 / NCIMB 9529 / HD100) OX=264462 GN=Bd2403 PE=4 SV=1 - [Q6MKI7_BDEBA]	11.04	2.72749	1	1	1	1	111109474
Q6MKK2	430	48.4243	6.48096	Uncharacterized protein OS=Bdellovibrio bacteriovorus (strain ATCC 15356 / DSM 50701 / NCIMB 9529 / HD100) OX=264462 GN=Bd2386 PE=4 SV=1 - [Q6MKK2_BDEBA]	3.02	0	1	1	1	1	63909176
Q6MKK6	1098	122.143	8.45557	Uncharacterized protein OS=Bdellovibrio bacteriovorus (strain ATCC 15356 / DSM 50701 / NCIMB 9529 / HD100) OX=264462 GN=Bd2382 PE=4 SV=1 - [Q6MKK6_BDEBA]	1.28	0	1	1	1	1	1.59157e+07
Q6MKM7	340	37.0264	9.20264	Uncharacterized protein OS=Bdellovibrio bacteriovorus (strain ATCC 15356 / DSM 50701 / NCIMB 9529 / HD100) OX=264462 GN=Bd2361 PE=4 SV=1 - [Q6MKM7_BDEBA]	3.53	0	1	1	1	1	277853780
Q6MKQ6	162	17.5765	9.33447	Uncharacterized protein OS=Bdellovibrio bacteriovorus (strain ATCC 15356 / DSM 50701 / NCIMB 9529 / HD100) OX=264462 GN=Bd2329 PE=4 SV=1 - [Q6MKQ6_BDEBA]	13.58	0	1	1	1	1
Q6MKR0	332	37.5878	5.56689	HD-GYP hydrolase domain containing protein OS=Bdellovibrio bacteriovorus (strain ATCC 15356 / DSM 50701 / NCIMB 9529 / HD100) OX=264462 GN=Bd2325 PE=4 SV=1 - [Q6MKR0_BDEBA]	3.92	0	1	1	1	1	264948616
Q6MKR1	701	79.1873	8.23584	ATP-dependent DNA helicase RecG OS=Bdellovibrio bacteriovorus (strain ATCC 15356 / DSM 50701 / NCIMB 9529 / HD100) OX=264462 GN=recG PE=3 SV=1 - [Q6MKR1_BDEBA]	5.71	0	1	1	1	1	191803216
Q6MKS6	67	7.75471	5.35107	Uncharacterized protein OS=Bdellovibrio bacteriovorus (strain ATCC 15356 / DSM 50701 / NCIMB 9529 / HD100) OX=264462 GN=Bd2307 PE=4 SV=1 - [Q6MKS6_BDEBA]	31.34	0	1	1	1	1	263002650
Q6MKU6	486	52.588	9.1001	NADH dehydrogenase OS=Bdellovibrio bacteriovorus (strain ATCC 15356 / DSM 50701 / NCIMB 9529 / HD100) OX=264462 GN=Bd2284 PE=4 SV=1 - [Q6MKU6_BDEBA]	1.44	0	1	1	1	1	22825753
Q6MKX4	740	83.7947	9.96436	DNA ligase (ATP) OS=Bdellovibrio bacteriovorus (strain ATCC 15356 / DSM 50701 / NCIMB 9529 / HD100) OX=264462 GN=lig PE=4 SV=1 - [Q6MKX4_BDEBA]	2.57	0	1	1	1	1	2.03493e+07
Q6MKZ7	142	15.6891	8.70459	Uncharacterized protein OS=Bdellovibrio bacteriovorus (strain ATCC 15356 / DSM 50701 / NCIMB 9529 / HD100) OX=264462 GN=Bd2229 PE=4 SV=1 - [Q6MKZ7_BDEBA]	4.93	0	1	1	1	1	134192304
Q6MKZ9	132	14.4628	9.49561	Uncharacterized protein OS=Bdellovibrio bacteriovorus (strain ATCC 15356 / DSM 50701 / NCIMB 9529 / HD100) OX=264462 GN=Bd2227 PE=4 SV=1 - [Q6MKZ9_BDEBA]	11.36	2.37517	1	1	1	1	916436955
Q6ML14	418	44.8864	6.93213	Hemolysin-type calcium binding protein / bacteriocin OS=Bdellovibrio bacteriovorus (strain ATCC 15356 / DSM 50701 / NCIMB 9529 / HD100) OX=264462 GN=frpC PE=4 SV=1 - [Q6ML14_BDEBA]	2.63	2.08664	1	1	1	1	1054413672
Q6ML27	157	16.9697	5.40186	Uncharacterized protein OS=Bdellovibrio bacteriovorus (strain ATCC 15356 / DSM 50701 / NCIMB 9529 / HD100) OX=264462 GN=Bd2195 PE=4 SV=1 - [Q6ML27_BDEBA]	9.55	2.11871	1	1	1	1	147374768
Q6ML35	265	28.989	5.19873	Uncharacterized protein OS=Bdellovibrio bacteriovorus (strain ATCC 15356 / DSM 50701 / NCIMB 9529 / HD100) OX=264462 GN=Bd2187 PE=4 SV=1 - [Q6ML35_BDEBA]	6.79	0	1	1	1	1	150311394
Q6ML65	323	36.7288	5.89697	Putative universal stress protein OS=Bdellovibrio bacteriovorus (strain ATCC 15356 / DSM 50701 / NCIMB 9529 / HD100) OX=264462 GN=Bd2153 PE=3 SV=1 - [Q6ML65_BDEBA]	6.19	0	1	1	1	1	151328885
Q6ML84	1031	105.039	6.32861	Uncharacterized protein OS=Bdellovibrio bacteriovorus (strain ATCC 15356 / DSM 50701 / NCIMB 9529 / HD100) OX=264462 GN=Bd2133 PE=4 SV=1 - [Q6ML84_BDEBA]	3.1	0	1	1	1	1	103433684
Q6ML93	450	50.0897	9.23193	Signal recognition particle protein OS=Bdellovibrio bacteriovorus (strain ATCC 15356 / DSM 50701 / NCIMB 9529 / HD100) OX=264462 GN=srp54 PE=3 SV=1 - [Q6ML93_BDEBA]	6.44	0	1	1	1	1	1.98744e+06
Q6ML95	83	9.13289	7.25439	RNA-binding protein KhpA OS=Bdellovibrio bacteriovorus (strain ATCC 15356 / DSM 50701 / NCIMB 9529 / HD100) OX=264462 GN=khpA PE=3 SV=1 - [Q6ML95_BDEBA]	9.64	0	1	1	1	1	251696320
Q6MLF9	233	25.7828	5.78271	Uncharacterized protein OS=Bdellovibrio bacteriovorus (strain ATCC 15356 / DSM 50701 / NCIMB 9529 / HD100) OX=264462 GN=Bd2052 PE=4 SV=1 - [Q6MLF9_BDEBA]	3	0	1	1	1	1	62527568
Q6MLJ7	256	27.3601	8.26514	3-oxoacyl-[acyl-carrier-protein] reductase OS=Bdellovibrio bacteriovorus (strain ATCC 15356 / DSM 50701 / NCIMB 9529 / HD100) OX=264462 GN=fabG PE=3 SV=1 - [Q6MLJ7_BDEBA]	7.42	0	1	1	1	1	104660440
Q6MLR9	543	59.6264	5.32568	Uncharacterized protein OS=Bdellovibrio bacteriovorus (strain ATCC 15356 / DSM 50701 / NCIMB 9529 / HD100) OX=264462 GN=Bd1937 PE=4 SV=1 - [Q6MLR9_BDEBA]	1.47	0	1	1	1	1	9.76248e+07
Q6MLV0	181	20.6213	9.37842	Uncharacterized protein OS=Bdellovibrio bacteriovorus (strain ATCC 15356 / DSM 50701 / NCIMB 9529 / HD100) OX=264462 GN=Bd1904 PE=4 SV=1 - [Q6MLV0_BDEBA]	7.73	2.44436	1	1	1	1	455851724
Q6MM20	720	79.945	5.74463	Histidine kinase OS=Bdellovibrio bacteriovorus (strain ATCC 15356 / DSM 50701 / NCIMB 9529 / HD100) OX=264462 GN=Bd1828 PE=4 SV=1 - [Q6MM20_BDEBA]	5.97	0	1	1	1	1	2.61933e+07
Q6MM43	123	12.7324	9.61279	High-potential iron-sulfur protein OS=Bdellovibrio bacteriovorus (strain ATCC 15356 / DSM 50701 / NCIMB 9529 / HD100) OX=264462 GN=Bd1802 PE=3 SV=1 - [Q6MM43_BDEBA]	20.33	1.62216	1	1	1	1	51614932
Q6MM69	416	45.5933	6.72705	Lipoprotein releasing system transmembrane protein OS=Bdellovibrio bacteriovorus (strain ATCC 15356 / DSM 50701 / NCIMB 9529 / HD100) OX=264462 GN=Bd1774 PE=3 SV=1 - [Q6MM69_BDEBA]	7.69	0	1	1	1	1	55340884
Q6MMF7	556	63.2617	8.11865	Putative phosphoglycerol transferase OS=Bdellovibrio bacteriovorus (strain ATCC 15356 / DSM 50701 / NCIMB 9529 / HD100) OX=264462 GN=Bd1676 PE=4 SV=1 - [Q6MMF7_BDEBA]	3.06	0	1	1	1	1
Q6MMP1	657	72.0545	9.23193	Putative type 4 fimbrial biogenesis protein PilM OS=Bdellovibrio bacteriovorus (strain ATCC 15356 / DSM 50701 / NCIMB 9529 / HD100) OX=264462 GN=pilM PE=4 SV=1 - [Q6MMP1_BDEBA]	1.22	1.60642	1	1	1	1	2.63543e+08
Q6MMS9	145	16.4346	7.15186	Putative peptide N-acetyltransferase OS=Bdellovibrio bacteriovorus (strain ATCC 15356 / DSM 50701 / NCIMB 9529 / HD100) OX=264462 GN=Bd1544 PE=4 SV=1 - [Q6MMS9_BDEBA]	12.41	0	1	1	1	1	87170365
Q6MMT1	398	44.3368	4.85596	Uncharacterized protein OS=Bdellovibrio bacteriovorus (strain ATCC 15356 / DSM 50701 / NCIMB 9529 / HD100) OX=264462 GN=Bd1542 PE=4 SV=1 - [Q6MMT1_BDEBA]	3.77	0	1	1	1	1
Q6MMY1	405	44.615	8.93896	Lipoprotein releasing system transmembrane protein OS=Bdellovibrio bacteriovorus (strain ATCC 15356 / DSM 50701 / NCIMB 9529 / HD100) OX=264462 GN=lolC PE=3 SV=1 - [Q6MMY1_BDEBA]	1.73	0	1	1	1	1	1041729844
Q6MPC5	511	54.234	5.52881	Mcp protein OS=Bdellovibrio bacteriovorus (strain ATCC 15356 / DSM 50701 / NCIMB 9529 / HD100) OX=264462 GN=mcp PE=4 SV=1 - [Q6MPC5_BDEBA]	3.91	0	1	1	1	1	1.92832e+07
Q6MPG8	486	53.5377	8.98291	SH3b domain-containing protein OS=Bdellovibrio bacteriovorus (strain ATCC 15356 / DSM 50701 / NCIMB 9529 / HD100) OX=264462 GN=Bd0886 PE=3 SV=1 - [Q6MPG8_BDEBA]	1.85	1.83164	1	1	1	1	5.69971e+07
Q6MPL5	707	74.7439	8.96826	Hypothetical abductin-like protein OS=Bdellovibrio bacteriovorus (strain ATCC 15356 / DSM 50701 / NCIMB 9529 / HD100) OX=264462 GN=Bd0834 PE=4 SV=1 - [Q6MPL5_BDEBA]	2.55	1.70658	1	1	1	1
Q6MPV5	301	32.7159	4.61475	Uncharacterized protein OS=Bdellovibrio bacteriovorus (strain ATCC 15356 / DSM 50701 / NCIMB 9529 / HD100) OX=264462 GN=Bd0735 PE=4 SV=1 - [Q6MPV5_BDEBA]	5.32	0	1	1	1	1	37577854
Q6MPW5	244	28.2237	8.79248	HTH cro/C1-type domain-containing protein OS=Bdellovibrio bacteriovorus (strain ATCC 15356 / DSM 50701 / NCIMB 9529 / HD100) OX=264462 GN=Bd0724 PE=4 SV=1 - [Q6MPW5_BDEBA]	7.38	0	1	1	1	1
Q6MPX1	578	65.5343	7.06396	Uncharacterized protein OS=Bdellovibrio bacteriovorus (strain ATCC 15356 / DSM 50701 / NCIMB 9529 / HD100) OX=264462 GN=Bd0718 PE=4 SV=1 - [Q6MPX1_BDEBA]	1.21	1.739	1	1	1	1
Q6MPZ1	170	19.1338	10.0522	Putative actin-binding protein OS=Bdellovibrio bacteriovorus (strain ATCC 15356 / DSM 50701 / NCIMB 9529 / HD100) OX=264462 GN=Bd0697 PE=4 SV=1 - [Q6MPZ1_BDEBA]	5.29	0	1	1	1	1	126001275
Q6MQ19	496	56.0105	9.15869	PBPb domain-containing protein OS=Bdellovibrio bacteriovorus (strain ATCC 15356 / DSM 50701 / NCIMB 9529 / HD100) OX=264462 GN=Bd0668 PE=4 SV=1 - [Q6MQ19_BDEBA]	6.45	0	1	1	1	1	17914452
Q6MQ52	984	110.362	6.40479	Uncharacterized protein OS=Bdellovibrio bacteriovorus (strain ATCC 15356 / DSM 50701 / NCIMB 9529 / HD100) OX=264462 GN=Bd0632 PE=4 SV=1 - [Q6MQ52_BDEBA]	4.17	0	1	1	1	1
Q6MQ53	153	17.2908	6.31592	Uncharacterized protein OS=Bdellovibrio bacteriovorus (strain ATCC 15356 / DSM 50701 / NCIMB 9529 / HD100) OX=264462 GN=Bd0631 PE=4 SV=1 - [Q6MQ53_BDEBA]	3.92	0	1	1	1	1	1599218024
Q6MQ81	357	38.9485	9.20264	Uncharacterized protein OS=Bdellovibrio bacteriovorus (strain ATCC 15356 / DSM 50701 / NCIMB 9529 / HD100) OX=264462 GN=Bd0600 PE=4 SV=1 - [Q6MQ81_BDEBA]	5.04	0	1	1	1	1
Q6MQD2	361	39.8231	5.10986	FgL, flagellar protein OS=Bdellovibrio bacteriovorus (strain ATCC 15356 / DSM 50701 / NCIMB 9529 / HD100) OX=264462 GN=flgL PE=4 SV=1 - [Q6MQD2_BDEBA]	6.93	2.1419	1	1	1	1
Q6MQG6	136	15.9823	6.56592	Regulatory protein RecX OS=Bdellovibrio bacteriovorus (strain ATCC 15356 / DSM 50701 / NCIMB 9529 / HD100) OX=264462 GN=recX PE=3 SV=1 - [Q6MQG6_BDEBA]	8.09	0	1	1	1	1
Q6MQH0	614	68.3224	5.38916	Uncharacterized protein OS=Bdellovibrio bacteriovorus (strain ATCC 15356 / DSM 50701 / NCIMB 9529 / HD100) OX=264462 GN=Bd0498 PE=4 SV=1 - [Q6MQH0_BDEBA]	3.58	0	1	1	1	1
Q6MQI7	348	37.0776	8.44092	Uncharacterized protein OS=Bdellovibrio bacteriovorus (strain ATCC 15356 / DSM 50701 / NCIMB 9529 / HD100) OX=264462 GN=Bd0479 PE=4 SV=1 - [Q6MQI7_BDEBA]	4.02	1.63554	1	1	1	1	101154766
Q6MQJ1	228	25.2569	5.07178	Uncharacterized protein OS=Bdellovibrio bacteriovorus (strain ATCC 15356 / DSM 50701 / NCIMB 9529 / HD100) OX=264462 GN=Bd0475 PE=4 SV=1 - [Q6MQJ1_BDEBA]	3.07	0	1	1	1	1	223543786
Q6MQL1	259	28.2499	4.69092	Uncharacterized protein OS=Bdellovibrio bacteriovorus (strain ATCC 15356 / DSM 50701 / NCIMB 9529 / HD100) OX=264462 GN=Bd0454 PE=4 SV=1 - [Q6MQL1_BDEBA]	10.42	0	1	1	1	1	197409214
Q6MQN8	510	57.8822	5.56689	Gene product involved in ubiquinone production OS=Bdellovibrio bacteriovorus (strain ATCC 15356 / DSM 50701 / NCIMB 9529 / HD100) OX=264462 GN=aarF PE=4 SV=1 - [Q6MQN8_BDEBA]	2.16	0	1	1	1	1	271853136
Q6MQT4	565	59.4152	5.22412	Putative extracellular serine protease OS=Bdellovibrio bacteriovorus (strain ATCC 15356 / DSM 50701 / NCIMB 9529 / HD100) OX=264462 GN=Bd0376 PE=4 SV=1 - [Q6MQT4_BDEBA]	3.89	0	1	1	1	1	791325708
Q6MQW2	221	24.1629	6.88818	ABC-type transporter, ATP-binding protein OS=Bdellovibrio bacteriovorus (strain ATCC 15356 / DSM 50701 / NCIMB 9529 / HD100) OX=264462 GN=Bd0341 PE=4 SV=1 - [Q6MQW2_BDEBA]	6.79	0	1	1	1	1	51601006
Q6MQZ5	308	33.9578	6.53662	Carboxypeptidase OS=Bdellovibrio bacteriovorus (strain ATCC 15356 / DSM 50701 / NCIMB 9529 / HD100) OX=264462 GN=Bd0306 PE=4 SV=1 - [Q6MQZ5_BDEBA]	7.14	0	1	1	1	1	46916844
Q6MR66	251	28.2926	6.37939	Two-component response regulator OS=Bdellovibrio bacteriovorus (strain ATCC 15356 / DSM 50701 / NCIMB 9529 / HD100) OX=264462 GN=Bd0233 PE=4 SV=1 - [Q6MR66_BDEBA]	5.58	1.72278	1	1	1	1
Q6MR82	288	30.9883	6.82959	Uncharacterized protein OS=Bdellovibrio bacteriovorus (strain ATCC 15356 / DSM 50701 / NCIMB 9529 / HD100) OX=264462 GN=Bd0214 PE=4 SV=1 - [Q6MR82_BDEBA]	5.21	0	1	1	1	1	84975567
Q6MR99	654	71.3765	5.30029	Uncharacterized protein OS=Bdellovibrio bacteriovorus (strain ATCC 15356 / DSM 50701 / NCIMB 9529 / HD100) OX=264462 GN=Bd0193 PE=4 SV=1 - [Q6MR99_BDEBA]	2.29	0	1	1	1	1	40039560
Q6MRA1	221	25.818	6.0874	Uncharacterized protein OS=Bdellovibrio bacteriovorus (strain ATCC 15356 / DSM 50701 / NCIMB 9529 / HD100) OX=264462 GN=Bd0191 PE=4 SV=1 - [Q6MRA1_BDEBA]	8.6	0	1	1	1	1
Q6MRD2	535	61.181	8.51416	Nitrogen fixation specific regulatory protein NifA OS=Bdellovibrio bacteriovorus (strain ATCC 15356 / DSM 50701 / NCIMB 9529 / HD100) OX=264462 GN=nifA PE=4 SV=1 - [Q6MRD2_BDEBA]	2.43	0	1	1	1	1	3.15771e+07
Q6MRI2	100	11.0779	6.13818	Co-chaperonin GroES OS=Bdellovibrio bacteriovorus (strain ATCC 15356 / DSM 50701 / NCIMB 9529 / HD100) OX=264462 GN=groES PE=3 SV=1 - [Q6MRI2_BDEBA]	7	0	1	1	1	1	335440897
Q6MRJ3	692	78.9211	8.71924	Uncharacterized protein OS=Bdellovibrio bacteriovorus (strain ATCC 15356 / DSM 50701 / NCIMB 9529 / HD100) OX=264462 GN=Bd0086 PE=4 SV=1 - [Q6MRJ3_BDEBA]	1.45	0	1	1	1	1	5.83107e+07
Q6MRL4	459	48.5904	4.44971	Uncharacterized protein OS=Bdellovibrio bacteriovorus (strain ATCC 15356 / DSM 50701 / NCIMB 9529 / HD100) OX=264462 GN=Bd0063 PE=4 SV=1 - [Q6MRL4_BDEBA]	3.92	0	1	1	1	1	11911781
Q6MRN3	190	20.6207	5.64307	Uncharacterized protein OS=Bdellovibrio bacteriovorus (strain ATCC 15356 / DSM 50701 / NCIMB 9529 / HD100) OX=264462 GN=Bd0042 PE=4 SV=1 - [Q6MRN3_BDEBA]	7.89	1.77847	1	1	1	1	130669279
Q6MN13	276	31.2515	8.92432	Transcriptional regulator, LysR family OS=Bdellovibrio bacteriovorus (strain ATCC 15356 / DSM 50701 / NCIMB 9529 / HD100) OX=264462 GN=oxyR PE=3 SV=1 - [Q6MN13_BDEBA]	6.16	0	1	1	1	1
Q6MN15	327	37.2945	8.55811	Transcriptional regulator, MarR family OS=Bdellovibrio bacteriovorus (strain ATCC 15356 / DSM 50701 / NCIMB 9529 / HD100) OX=264462 GN=Bd1451 PE=4 SV=1 - [Q6MN15_BDEBA]	9.79	0	1	1	1	1	83678882
Q6MN16	2576	264.944	4.81787	Cell wall surface anchor family protein OS=Bdellovibrio bacteriovorus (strain ATCC 15356 / DSM 50701 / NCIMB 9529 / HD100) OX=264462 GN=Bd1449 PE=4 SV=1 - [Q6MN16_BDEBA]	1.4	0	1	1	1	1
Q6MN20	173	18.9139	7.85498	Uncharacterized protein OS=Bdellovibrio bacteriovorus (strain ATCC 15356 / DSM 50701 / NCIMB 9529 / HD100) OX=264462 GN=Bd1443 PE=4 SV=1 - [Q6MN20_BDEBA]	12.72	0	1	1	1	1
Q6MN34	254	29.5366	9.45166	Putative amino acid ABC transporter OS=Bdellovibrio bacteriovorus (strain ATCC 15356 / DSM 50701 / NCIMB 9529 / HD100) OX=264462 GN=Bd1429 PE=4 SV=1 - [Q6MN34_BDEBA]	3.15	0	1	1	1	1	31838564
Q6MN38	148	16.4616	6.34131	Transcriptional regulator OS=Bdellovibrio bacteriovorus (strain ATCC 15356 / DSM 50701 / NCIMB 9529 / HD100) OX=264462 GN=Bd1425 PE=4 SV=1 - [Q6MN38_BDEBA]	15.54	0	1	1	1	1
Q6MN62	185	19.7293	8.42627	Uncharacterized protein OS=Bdellovibrio bacteriovorus (strain ATCC 15356 / DSM 50701 / NCIMB 9529 / HD100) OX=264462 GN=Bd1399 PE=4 SV=1 - [Q6MN62_BDEBA]	4.86	0	1	1	1	1	331551964
Q6MN81	119	12.939	4.97021	Uncharacterized protein OS=Bdellovibrio bacteriovorus (strain ATCC 15356 / DSM 50701 / NCIMB 9529 / HD100) OX=264462 GN=Bd1379 PE=4 SV=1 - [Q6MN81_BDEBA]	10.92	0	1	1	1	1	1119076496
Q6MN89	564	65.3407	6.66846	Glutamine--tRNA ligase OS=Bdellovibrio bacteriovorus (strain ATCC 15356 / DSM 50701 / NCIMB 9529 / HD100) OX=264462 GN=glnS PE=3 SV=1 - [Q6MN89_BDEBA]	1.77	0	1	1	1	1	7.73535e+07
Q6MND9	310	35.2427	6.72705	Uncharacterized protein OS=Bdellovibrio bacteriovorus (strain ATCC 15356 / DSM 50701 / NCIMB 9529 / HD100) OX=264462 GN=Bd1319 PE=4 SV=1 - [Q6MND9_BDEBA]	7.74	0	1	1	1	1	62995676
Q6MNH4	195	21.1405	8.80713	Uncharacterized protein OS=Bdellovibrio bacteriovorus (strain ATCC 15356 / DSM 50701 / NCIMB 9529 / HD100) OX=264462 GN=Bd1281 PE=4 SV=1 - [Q6MNH4_BDEBA]	9.74	2.50205	1	1	1	1	95291000
Q6MNS8	515	57.0956	8.77783	Uncharacterized protein OS=Bdellovibrio bacteriovorus (strain ATCC 15356 / DSM 50701 / NCIMB 9529 / HD100) OX=264462 GN=Bd1159 PE=4 SV=1 - [Q6MNS8_BDEBA]	4.08	0	1	1	1	1	697896312
Q6MNT2	509	58.4978	7.25439	Catalase OS=Bdellovibrio bacteriovorus (strain ATCC 15356 / DSM 50701 / NCIMB 9529 / HD100) OX=264462 GN=katA PE=3 SV=1 - [Q6MNT2_BDEBA]	3.73	0	1	1	1	1	3.82044e+07
A7KNL2	124	13.9037	11.3413	30S ribosomal protein S12 OS=Bdellovibrio bacteriovorus OX=959 GN=rpsL PE=3 SV=1 - [A7KNL2_BDEBC]	8.87	2.21615	2	1	1	1	2.24206e+08

## Sheet: Bdellovibrio peptides
Accession	Description	Coverage	Score	# Proteins	# Unique Peptides	# Peptides	# PSMs	Area	# AAs	MW [kDa]	calc. pI
Q6MNG6	Fimbrial protein pilA OS=Bdellovibrio bacteriovorus (strain ATCC 15356 / DSM 50701 / NCIMB 9529 / HD100) OX=264462 GN=pilA PE=4 SV=1 - [Q6MNG6_BDEBA]	52.11	67.1035	1	5	5	37	2.69685e+10	190	19.603	9.02686
	A2	Sequence	# PSMs	# Proteins	# Protein Groups	Protein Group Accessions	Modifications	ΔCn	Area	q-Value	PEP	XCorr	Charge	MH+ [Da]	ΔM [ppm]	RT [min]	# Missed Cleavages
	High	NTAAYcGTTGVIGAAGcTVLAGATNAVVPGLPATLLNGTQFR	3	1	1	Q6MNG6	C6(Carbamidomethyl); C17(Carbamidomethyl)	0	2.66295e+09	0	8.994e-05	4.21258	4	4106.09	1.25288	127.8	0
	High	AAAIAVIHTAMPAGDVWTIDQNK	7	1	1	Q6MNG6		0	43989113008	0	7.366e-05	3.55439	2	2393.22	-2.34723	67.469	0
	High	AFYAEYTAYHTMFGAIGYSPEGK	16	1	1	Q6MNG6		0	1876353986	0	0.000209	3.43903	2	2574.16	-3.72332	82.9481	0
	High	TNLSSLYTSEKAFYAEYTAYHTMFGAIGYSPEGK	2	1	1	Q6MNG6		0	4062956013	0	0.0006453	2.88605	4	3797.77	-0.220835	108.322	1
	High	TNLSSLYTSEK	2	1	1	Q6MNG6		0	32853497832	0	0.002577	2.31627	2	1242.62	0.304461	23.9391	0
	High	AAAIAVIHTAmPAGDVWTIDQNK	4	1	1	Q6MNG6	M11(Oxidation)	0	3.65745e+09	0	0.02059	2.03355	3	2409.23	2.56014	52.9634	0
	High	AFYAEYTAYHTmFGAIGYSPEGK	3	1	1	Q6MNG6	M12(Oxidation)	0	317346272	0	0.0173	1.63621	2	2590.17	3.63552	61.4005	0
Q6MJ00	Elongation factor Tu OS=Bdellovibrio bacteriovorus (strain ATCC 15356 / DSM 50701 / NCIMB 9529 / HD100) OX=264462 GN=tuf PE=3 SV=1 - [EFTU_BDEBA]	43.43	46.3277	1	12	12	30	2.4484e+09	396	43.2384	6.26514
	A2	Sequence	# PSMs	# Proteins	# Protein Groups	Protein Group Accessions	Modifications	ΔCn	Area	q-Value	PEP	XCorr	Charge	MH+ [Da]	ΔM [ppm]	RT [min]	# Missed Cleavages
	High	VDMVDDKELLELVELEVR	1	1	1	Q6MJ00		0	70653391	0	0.002845	3.28857	3	2144.12	1.42026	118.522	1
	High	NMITGAAQMDGAILVVSSADGPmPQTR	3	1	1	Q6MJ00	M23(Oxidation)	0	209640104	0	0.01732	2.94028	3	2747.37	19.6577	136.889	0
	High	LmEAcDTYIPAPVR	1	1	1	Q6MJ00	M2(Oxidation); C5(Carbamidomethyl)	0	279897810	0	0.0007001	2.92216	2	1651.78	0.0664256	33.9972	0
	High	ALEGDTSEIGRPAIMK	1	1	1	Q6MJ00		0	3710843228	0	0.009412	2.8712	3	1687.87	0.826405	23.3816	0
	High	NmITGAAQmDGAILVVSSADGPmPQTR	1	1	1	Q6MJ00	M2(Oxidation); M9(Oxidation); M23(Oxidation)	0	0	0	0.06945	2.77205	3	2779.33	9.60717	65.9148	0
	High	ELLELVELEVR	2	1	1	Q6MJ00		0	2148738304	0	0.002349	2.7366	2	1341.76	1.74159	96.2326	0
	High	TFLMPVEDVFSISGR	3	1	1	Q6MJ00		0	1485604384	0	0.001208	2.66745	2	1697.86	0.315753	111.746	0
	High	VGDEIEIVGIRPTQK	1	1	1	Q6MJ00		0	193630084	0	0.005461	2.58796	2	1653.92	0.774681	31.425	0
	High	NMITGAAQMDGAILVVSSADGPMPQTR	5	1	1	Q6MJ00		0	25492295	0	0.01454	2.52189	3	2731.34	5.33047	118.692	0
	High	TFLmPVEDVFSISGR	1	1	1	Q6MJ00	M4(Oxidation)	0	143162209	0	0.007612	2.14455	2	1713.86	3.35102	98.6818	0
	High	TTLTAAITTTLAASGK	3	1	1	Q6MJ00		0	524482356	0	0.0008629	2.06225	2	1520.86	1.52084	63.7642	0
	High	LMEAcDTYIPAPVR	1	1	1	Q6MJ00	C5(Carbamidomethyl)	0	194491172	0	0.05933	1.98373	3	1635.79	3.44261	45.4592	0
	High	LLDEGQAGDNcGVLLR	2	1	1	Q6MJ00	C11(Carbamidomethyl)	0	0	0	0.0123	1.66444	2	1729.86	4.55911	41.495	0
	High	TTVTGIEMFR	1	1	1	Q6MJ00		0	783909840	0	0.01597	1.50538	2	1154.59	1.34728	42.8649	0
	High	QVGVPALVVFMNK	1	1	1	Q6MJ00		0	1.72177e+08	0.001	0.07921	1.79825	2	1401.79	1.25816	86.117	0
	High	YEFPGDDIPVVK	1	1	1	Q6MJ00		0	0	0.001	0.08881	1.39453	2	1378.69	1.97774	57.1465	0
	High	NMITGAAQmDGAILVVSSADGPmPQTR	1	1	1	Q6MJ00	M9(Oxidation); M23(Oxidation)	0	0	0.009	0.2749	1.25262	3	2763.33	6.78452	79.845	0
	Medium	nmITGAAQMDGAILVVSSADGPMPQTR	1	1	1	Q6MJ00	N-Term(Acetyl); M2(Oxidation)	0	0	0.026	0.4265	1.60945	3	2789.39	21.8759	67.4137	0
Q6MJA9	Uncharacterized protein OS=Bdellovibrio bacteriovorus (strain ATCC 15356 / DSM 50701 / NCIMB 9529 / HD100) OX=264462 GN=Bd2872 PE=4 SV=1 - [Q6MJA9_BDEBA]	36.9	55.5044	1	12	12	29	8.94572e+09	626	62.7253	4.76709
	A2	Sequence	# PSMs	# Proteins	# Protein Groups	Protein Group Accessions	Modifications	ΔCn	Area	q-Value	PEP	XCorr	Charge	MH+ [Da]	ΔM [ppm]	RT [min]	# Missed Cleavages
	High	IADGTIVTSDVADAAITSAK	5	1	1	Q6MJA9		0	8132777088	0	0.000251	3.99442	3	1919	3.16964	53.9934	0
	High	VTFTVGSDTITLSPDFQMR	3	1	1	Q6MJA9		0	988995808	0	0.0001735	3.68604	2	2115.05	3.11232	102.047	0
	High	VLSPGPEAcVLFEENR	1	1	1	Q6MJA9	C9(Carbamidomethyl)	0	9441848270	0	9.913e-05	3.6772	2	1816.89	1.43011	59.7116	0
	High	ILDGSIVTADMADAAITSAK	4	1	1	Q6MJA9		0	5240949088	0	0.0002508	3.61226	3	1963.01	1.61321	80.2222	0
	High	IADGSIATADMANSAVTTAK	2	1	1	Q6MJA9		0	7537452257	0	0.003962	3.32385	3	1907.95	5.99843	30.7448	0
	High	IEDGTIVTSDIADAAINSAK	3	1	1	Q6MJA9		0	9262522460	0	0.0001855	3.23124	2	2004.02	2.9697	68.1988	0
	High	SVANVGPGAGQVLK	2	1	1	Q6MJA9		0	180021194	0	0.0006356	3.1403	2	1296.73	0.562571	21.4319	0
	High	IIQPNGLPLEDSHVSFNIK	2	1	1	Q6MJA9		0	7750346592	0	0.0002102	3.11161	3	2121.14	1.48402	60.0933	0
	High	NSAAINGLSScAAGYTAYVPQPGDAR	1	1	1	Q6MJA9	C11(Carbamidomethyl)	0	514293098	0	0.01972	2.21329	3	2611.22	0.245591	58.1567	0
	High	SVPFALESENAVALNGK	1	1	1	Q6MJA9		0	2492184384	0	0.002524	1.72775	2	1745.91	0.895559	55.6666	0
	High	iEDGTIVTSDIADAAINSAK	1	1	1	Q6MJA9	N-Term(Acetyl)	0	0	0	0.07738	1.55783	2	2046.02	-2.0163	112.657	0
	High	IADGAITFNK	1	1	1	Q6MJA9		0.0488	6406727788	0	0.06049	1.55707	2	1049.57	2.35314	23.8857	0
	High	VTFTVGSDTITLSPDFQmR	1	1	1	Q6MJA9	M18(Oxidation)	0	158878156	0.001	0.1197	1.2622	2	2131.04	1.23625	90.2872	0
	High	GIINFTLGAGENGATVVNTGPLLAIHQILK	1	1	1	Q6MJA9		0	0	0.002	0.1533	2.39298	4	3031.67	-6.778	123.41	0
	Medium	ILDGSIVTADmADAAITSAK	1	1	1	Q6MJA9	M11(Oxidation)	0	2.15695e+07	0.022	0.3964	0.804559	2	1979	2.11007	54.4079	0
P25526	Succinate-semialdehyde dehydrogenase [NADP(+)] GabD OS=Escherichia coli (strain K12) OX=83333 GN=gabD PE=1 SV=1 - [GABD_ECOLI]	43.78	64.3506	1	15	15	25	4.83052e+09	482	51.6876	5.60498
	A2	Sequence	# PSMs	# Proteins	# Protein Groups	Protein Group Accessions	Modifications	ΔCn	Area	q-Value	PEP	XCorr	Charge	MH+ [Da]	ΔM [ppm]	RT [min]	# Missed Cleavages
	High	AGVPAGVFNVVTGSAGAVGNELTSNPLVR	3	1	1	P25526		0	1281090144	0	4.799e-05	4.58304	4	2753.46	1.74765	110.23	0
	High	LHIGDGLDNGVTIGPLIDEK	1	1	1	P25526		0	2012715004	0	0.0001449	4.55277	3	2076.1	1.64242	70.2895	0
	High	VGEALEYGIVGINTGIISNEVAPFGGIK	2	1	1	P25526		0	105381544	0	9.109e-05	3.99876	3	2817.5	-0.165913	137.964	0
	High	NWFNLMMEHQDDLAR	2	1	1	P25526		0	1736783784	0	8.649e-06	3.83489	2	1919.86	2.55348	78.8355	0
	High	VSLELGGNAPFIVFDDADLDK	3	1	1	P25526		0	1281541952	0	0.0005578	3.80451	3	2235.11	-1.64075	114.833	0
	High	GEISYAASFIEWFAEEGKR	2	1	1	P25526		0	302080944	0	0.0004209	3.50443	3	2190.05	-0.578031	121.197	1
	High	KVSLELGGNAPFIVFDDADLDK	2	1	1	P25526		0	3222489500	0	0.0004215	3.1804	3	2363.21	-0.105193	94.8818	1
	High	GGNFFQPTILVDVPANAK	1	1	1	P25526		0	888279866	0	0.005435	2.60617	2	1888	3.92503	82.2395	0
	High	NWFNLMmEHQDDLAR	1	1	1	P25526	M7(Oxidation)	0	164701310	0	0.005268	2.29777	3	1935.85	3.70185	64.9142	0
	High	EETFGPLAPLFR	2	1	1	P25526		0	3415124584	0	0.009205	2.21266	2	1376.72	2.07099	93.9393	0
	High	LSFTGSTEIGR	1	1	1	P25526		0	2572584612	0	0.002242	2.18819	2	1167.6	1.28041	28.7856	0
	High	VSKEETFGPLAPLFR	1	1	1	P25526		0	476958888	0	0.04143	1.96272	3	1690.92	1.50636	69.3491	1
	High	LYVQDGVYDR	1	1	1	P25526		0	4.02787e+09	0	0.00823	1.89566	2	1227.6	0.438617	23.4985	0
	High	LNDSNLFR	1	1	1	P25526		0	3.24075e+09	0	0.01355	1.69251	2	978.5	-0.320594	25.4939	0
	High	YGIEDYLEIK	1	1	1	P25526		0	7.04855e+09	0	0.01184	1.61992	2	1242.63	1.08899	76.8477	0
	Medium	ALPAWR	1	1	1	P25526		0	1221902371	0.032	0.4687	0.948597	2	713.41	1.00991	23.9416	0
Q6ML11	Uncharacterized protein OS=Bdellovibrio bacteriovorus (strain ATCC 15356 / DSM 50701 / NCIMB 9529 / HD100) OX=264462 GN=Bd2212 PE=4 SV=1 - [Q6ML11_BDEBA]	30.85	39.1473	1	18	18	22	9.95546e+08	995	108.19	7.51807
	A2	Sequence	# PSMs	# Proteins	# Protein Groups	Protein Group Accessions	Modifications	ΔCn	Area	q-Value	PEP	XCorr	Charge	MH+ [Da]	ΔM [ppm]	RT [min]	# Missed Cleavages
	High	ELAGSSGLVFQSPVFVNR	2	1	1	Q6ML11		0	502553998	0	0.0001645	4.50113	2	1907.01	5.06401	78.8728	0
	High	ADPFQWTAVDPDcGIAAGTTASNTTcK	1	1	1	Q6ML11	C13(Carbamidomethyl); C26(Carbamidomethyl)	0	94401210	0	5.177e-05	3.67238	3	2855.27	2.85892	75.1019	0
	High	YcFSNDNLLMNDLGAEcNLAHTGSVER	1	1	1	Q6ML11	C2(Carbamidomethyl); C17(Carbamidomethyl)	0	4.16674e+08	0	8.729e-05	3.01557	3	3100.37	3.60578	72.4229	0
	High	AGINWSSVYHPQATR	2	1	1	Q6ML11		0	693829232	0	0.00204	2.74807	3	1686.84	0.662947	30.2043	0
	High	AWDSTMNAGDVALHK	1	1	1	Q6ML11		0	556406881	0	0.001153	2.5612	3	1615.75	-1.02625	26.4433	0
	High	VVVDAADYNDAVVK	1	1	1	Q6ML11		0	489551280	0	0.0004709	2.49151	2	1477.76	6.25915	28.0216	0
	High	LIMSTEQENFIR	1	1	1	Q6ML11		0	717780808	0	0.00122	2.324	2	1480.75	1.48136	42.2509	0
	High	ATTSHPLFPVLNSLK	1	1	1	Q6ML11		0	0	0	0.009931	2.17561	3	1624.91	2.22514	52.8016	0
	High	LImSTEQENFIR	1	1	1	Q6ML11	M3(Oxidation)	0	39504321	0	0.01696	2.08482	2	1496.71	-18.9522	27.4701	0
	High	GVENDGGLDAGLIYLADK	1	1	1	Q6ML11		0	590803373	0	0.02228	2.05211	2	1819.91	-0.232622	80.2916	0
	High	EVGSFALLIPQDLYMDR	1	1	1	Q6ML11		0	88611507	0	0.01966	1.95286	2	1966.99	-2.82369	117.093	0
	High	VYMGNGDIMTAK	1	1	1	Q6ML11		0	208368992	0	0.0436	1.88028	2	1299.61	2.05414	25.0719	0
	High	ADLVDSLGNVTPIK	1	1	1	Q6ML11		0	1575029161	0	0.02376	1.72301	2	1441.79	0.648994	64.6114	0
	High	TQLNFPGAISR	1	1	1	Q6ML11		0	487977064	0	0.07109	1.6503	2	1203.64	-2.72365	35.0666	0
	High	NIYLPTDEAADDATPDSINYAGVTFADR	1	1	1	Q6ML11		0	0	0	0.05783	1.34642	3	3015.39	0.0779469	88.515	0
	High	IIGTFIVGR	1	1	1	Q6ML11		0	166823978	0	0.02407	1.22283	2	975.608	9.62219	44.8538	0
	High	TFGGFLK	1	1	1	Q6ML11		0	128413756	0.001	0.08908	1.33321	2	769.426	2.1713	34.7729	0
	High	TPSGGSAVQLAETNDLEQMMTEcSK	1	1	1	Q6ML11	C23(Carbamidomethyl)	0	29039474	0.002	0.1231	1.52953	3	2684.19	0.623401	72.9728	0
	High	SFSGADcNATNNEPIWHPIPSIK	2	1	1	Q6ML11	C7(Carbamidomethyl)	0	0	0.004	0.1772	1.74123	3	2555.2	0.527129	51.1882	0
Q6MJP4	Uncharacterized protein OS=Bdellovibrio bacteriovorus (strain ATCC 15356 / DSM 50701 / NCIMB 9529 / HD100) OX=264462 GN=Bd2726 PE=4 SV=1 - [Q6MJP4_BDEBA]	23.48	33.0153	1	13	14	18	9.50766e+08	924	102.596	8.45557
	A2	Sequence	# PSMs	# Proteins	# Protein Groups	Protein Group Accessions	Modifications	ΔCn	Area	q-Value	PEP	XCorr	Charge	MH+ [Da]	ΔM [ppm]	RT [min]	# Missed Cleavages
	High	TcIIESSANLVSGFLNcEK	1	1	1	Q6MJP4	C2(Carbamidomethyl); C17(Carbamidomethyl)	0	70332136	0	0.01428	2.99941	3	2142.02	0.771553	102.309	0
	High	APDLAVDIAEGDTVYTPVTFK	2	1	1	Q6MJP4		0	304316264	0	0.006122	2.82787	3	2222.14	6.38383	91.6274	0
	High	VPLEDGISQEINLANFSTMHPVYK	1	1	1	Q6MJP4		0	406580009	0	0.0006891	2.69922	3	2702.35	-0.188031	86.7849	0
	High	LETTSFVGVYPR	2	1	1	Q6MJP4		0	5.67536e+08	0	0.0009438	2.57909	2	1368.72	3.94361	43.4556	0
	High	TLGTNTSAFAGTDWSK	1	1	1	Q6MJP4		0	2.68776e+08	0	0.0002756	2.41972	2	1656.79	2.11451	39.1647	0
	High	GALVFNPDGGGFDVSQTLLDSR	1	1	1	Q6MJP4		0.0122	1.49749e+09	0	0.002758	2.41749	2	2265.13	5.31329	99.0604	0
	High	YNLNTTANSQLTGALLSK	1	1	1	Q6MJP4		0	235886802	0	0.007116	2.35781	2	1909.01	3.39941	53.2672	0
	High	VILGYGPIK	3	1	1	Q6MJP4		0	410682350	0	0.02957	2.2588	2	959.593	0.173647	35.6918	0
	High	LALTDGNLFNPQTK	1	1	1	Q6MJP4		0	787271741	0	0.0129	2.25678	2	1531.81	1.527	56.5794	0
	High	YPVWHPYPSMR	1	1	1	Q6MJP4		0	508238876	0	0.04318	1.92885	3	1432.69	2.80285	30.8729	0
	High	FYVLEVSR	1	1	1	Q6MJP4		0	247351864	0	0.0406	1.70119	2	1012.55	2.78261	41.2831	0
	High	ESASDLGVGGAYFK	1	1	1	Q6MJP4		0	528847116	0	0.01178	1.54883	2	1400.67	3.00442	40.013	0
	High	QESVDFLR	1	1	1	Q6MJP4		0	382085636	0	0.03215	1.53398	2	993.501	1.4294	29.4708	0
	High	FGNLEVEGEVPLDGTVTLEPK	1	1	1	Q6MJP4		0	274662938	0.005	0.2139	1.4135	2	2243.15	2.74031	80.9213	0
	A2	Sequence	# PSMs	# Proteins	# Protein Groups	Protein Group Accessions	Modifications	ΔCn	Area	q-Value	PEP	XCorr	Charge	MH+ [Da]	ΔM [ppm]	RT [min]	# Missed Cleavages
	High	RYTPNVADATEAQIQQATK	1	1	1	P0ABJ9		0	5360882264	0	0.0004611	3.63806	3	2105.07	1.58409	26.1404	1
	High	MEMVSFSELVLNPVAQVK	3	1	1	P0ABJ9		0	2529907100	0	0.0008966	3.20526	2	2021.05	2.66452	110.948	0
	High	YTPNVADATEAQIQQATK	2	1	1	P0ABJ9		0	6891704936	0	0.0002557	2.7971	2	1948.97	2.05452	39.0147	0
	High	FAIQIPYALGIIATR	2	1	1	P0ABJ9		0	770688980	0	0.0007904	2.14398	3	1646.97	2.26879	118.419	0
	High	AYSLLEQLR	2	1	1	P0ABJ9		0	18817940215	0	0.02491	1.97354	2	1092.61	1.08303	50.7945	0
	High	mEMVSFSELVLNPVAQVK	3	1	1	P0ABJ9	M1(Oxidation)	0	221138188	0	0.03012	1.88063	3	2037.04	-0.949151	99.4978	0
	High	DLGYGLLLKR	1	1	1	P0ABJ9		0	6.39421e+08	0	0.03239	1.81795	3	1147.69	1.69568	47.0283	1
	High	SVDTPVIGLK	1	1	1	P0ABJ9		0	10419029660	0	0.01134	1.58973	2	1028.6	1.76956	30.2998	0
	High	DLGYGLLLK	2	1	1	P0ABJ9		0	12568685800	0	0.03537	1.30545	2	991.585	2.42245	71.8347	0
Q6MIH4	PA14 domain-containing protein OS=Bdellovibrio bacteriovorus (strain ATCC 15356 / DSM 50701 / NCIMB 9529 / HD100) OX=264462 GN=Bd3184 PE=4 SV=1 - [Q6MIH4_BDEBA]	54.34	33.9969	1	13	13	17	4.40057e+09	392	43.258	7.29834
	A2	Sequence	# PSMs	# Proteins	# Protein Groups	Protein Group Accessions	Modifications	ΔCn	Area	q-Value	PEP	XCorr	Charge	MH+ [Da]	ΔM [ppm]	RT [min]	# Missed Cleavages
	High	TPTGESIGSVDFADPEK	2	1	1	Q6MIH4		0	5438184068	0	1.304e-05	3.30712	2	1749.82	3.1835	39.7595	0
	High	EAGVWNELVNNDGVHPTR	1	1	1	Q6MIH4		0	6.82193e+08	0	0.0007444	3.1094	2	2006.97	-0.743927	43.3512	0
	High	AVLSGLIHGLQYQIQAISVDAK	1	1	1	Q6MIH4		0	373491606	0	0.006706	2.9779	3	2324.31	3.32855	114.299	0
	High	KPSSHSLcGIQSNSFFYNPK	2	1	1	Q6MIH4	C8(Carbamidomethyl)	0	347318818	0	0.03279	2.93275	4	2298.09	-1.77754	25.4964	0
	High	EGHYEISLLSDDGAR	1	1	1	Q6MIH4		0	1161004273	0	0.02389	2.6916	3	1661.78	3.06304	33.8452	0
	High	LDQDLYFSDVNVPTR	1	1	1	Q6MIH4		0	3880257120	0	0.0008182	2.66922	2	1781.87	0.073949	60.9735	0
	High	LIENFAIEYTSVLK	3	1	1	Q6MIH4		0	1873561928	0	0.00593	2.62539	2	1639.91	7.51899	89.2404	0
	High	VLEATGWDVVAPANFHMPPLKPNPcVEPDFAISDFK	1	1	1	Q6MIH4	C25(Carbamidomethyl)	0	527422890	0	0.0324	2.55729	4	4008.98	3.64045	105.73	0
	High	ILYYQGPR	1	1	1	Q6MIH4		0	2686512600	0	0.05208	1.74098	2	1009.55	2.53436	23.6581	0
	High	SVMDYYNQGVK	1	1	1	Q6MIH4		0	2579957604	0	0.009374	1.72142	2	1303.6	0.226544	27.2425	0
	High	IFTDGFATK	1	1	1	Q6MIH4		0	3883283664	0	0.06683	1.40453	2	999.516	1.4182	30.7994	0
	High	DTELPIR	1	1	1	Q6MIH4		0	0	0.007	0.2442	1.34597	2	843.459	1.99954	24.7027	0
	Medium	TVcDPLGSGSANNSENGLFAK	1	1	1	Q6MIH4	C3(Carbamidomethyl)	0	7.67386e+08	0.018	0.3658	0.807269	2	2137.98	-2.28109	42.4826	0
	A2	Sequence	# PSMs	# Proteins	# Protein Groups	Protein Group Accessions	Modifications	ΔCn	Area	q-Value	PEP	XCorr	Charge	MH+ [Da]	ΔM [ppm]	RT [min]	# Missed Cleavages
	High	LAPALAAGNcVVLKPSEITPLTALK	1	1	1	P77674	C10(Carbamidomethyl)	0	2605373783	0	0.000355	4.70692	3	2547.46	0.257911	78.4681	0
	High	APVIVFDDADIEAVVEGVR	4	1	1	P77674		0	2.63313e+09	0	1.67e-05	4.25926	2	2014.06	3.44014	115.024	0
	High	LADVIEENGQVFAELESR	2	1	1	P77674		0	92942414	0	2.463e-05	3.36709	2	2019	0.517393	82.19	0
	High	TFGYYNAGQDcTAAcR	1	1	1	P77674	C11(Carbamidomethyl); C15(Carbamidomethyl)	0	680342736	0	0.0006592	2.94886	2	1854.76	4.48416	23.5745	0
	High	SGAPDDESTELGPLSSLAHLER	1	1	1	P77674		0	240390566	0	0.002495	2.8817	3	2281.09	-0.631995	69.8058	0
	High	DMSLYGLEDYTVVR	1	1	1	P77674		0	1983250302	0	0.0003744	2.77782	2	1660.79	-1.55402	90.1762	0
	High	LLINGELVSGEGEK	2	1	1	P77674		0	2593165468	0	0.02608	2.24254	2	1457.79	0.777138	39.2265	0
	High	DmSLYGLEDYTVVR	1	1	1	P77674	M2(Oxidation)	0	92272744	0	0.002128	2.23172	2	1676.77	-5.42265	73.2004	0
	High	NcGKPLHSAFNDEIPAIVDVFR	1	1	1	P77674	C2(Carbamidomethyl)	0	930131884	0	0.01762	2.21655	4	2499.25	1.46149	79.3011	0
	High	GIYDTLVEK	1	1	1	P77674		0	3101577448	0	0.06404	1.32991	2	1037.55	0.634428	35.1248	0
	High	QPVYNPATGDVLLEIAEASAEQVDAAVR	1	1	1	P77674		0	34163644	0.002	0.1425	0.774432	3	2926.5	8.09314	138.227	0
Q6MNU3	Uncharacterized protein OS=Bdellovibrio bacteriovorus (strain ATCC 15356 / DSM 50701 / NCIMB 9529 / HD100) OX=264462 GN=Bd1141 PE=4 SV=1 - [Q6MNU3_BDEBA]	44.32	37.4101	1	14	14	16	2.02066e+09	546	58.5292	8.83643
	A2	Sequence	# PSMs	# Proteins	# Protein Groups	Protein Group Accessions	Modifications	ΔCn	Area	q-Value	PEP	XCorr	Charge	MH+ [Da]	ΔM [ppm]	RT [min]	# Missed Cleavages
	High	NYcNADNGYAFGSSTNNNDLAR	1	1	1	Q6MNU3	C3(Carbamidomethyl)	0	90269959	0	9.104e-05	3.42294	2	2438	-2.14977	27.6915	0
	High	LSALDNGGIYLYR	1	1	1	Q6MNU3		0	1028812908	0	9.094e-05	3.24748	2	1454.77	2.00715	56.4213	0
	High	cQIDNVAISSGSASVR	1	1	1	Q6MNU3	C1(Carbamidomethyl)	0	638512682	0	0.0002694	3.17939	2	1663.81	2.59616	23.0422	0
	High	INEILAPATAESSAAVVDcSAQLPK	2	1	1	Q6MNU3	C19(Carbamidomethyl)	0	2358976168	0	0.001188	3.06845	2	2555.31	3.06456	65.3377	0
	High	VSDSPNYLLANETVSADKK	1	1	1	Q6MNU3		0	478257740	0	0.002903	3.06119	3	2051.03	2.01754	26.0855	1
	High	VPASYINGVGLNVASVQR	1	1	1	Q6MNU3		0	152578672	0	0.0001264	2.93974	2	1844.01	2.21696	52.3035	0
	High	ASVGSTYLNYScR	1	1	1	Q6MNU3	C12(Carbamidomethyl)	0	1077017499	0	0.0004213	2.92283	2	1477.68	1.5442	24.7946	0
	High	IYGMNTNGEGADLR	1	1	1	Q6MNU3		0	452617424	0	0.003634	2.80746	2	1510.7	2.30417	26.2698	0
	High	ELIAIDGSANNR	1	1	1	Q6MNU3		0	522964329	0	0.0141	2.45393	2	1272.66	6.25283	26.6948	0
	High	IPLYISPGVTYVK	1	1	1	Q6MNU3		0	2392788744	0	0.00279	2.33579	2	1449.84	1.36878	61.3082	0
	High	NNVIAQNQFYK	1	1	1	Q6MNU3		0	1300585064	0	0.0189	1.8696	2	1338.68	0.539659	22.8622	0
	High	NGETLWERPSDVTIK	2	1	1	Q6MNU3		0	1310214103	0	0.0493	1.8035	2	1744.89	0.979944	31.3617	0
	High	NGGDcHVIGQVLcQ	1	1	1	Q6MNU3	C5(Carbamidomethyl); C13(Carbamidomethyl)	0	4.82351e+08	0.002	0.1321	2.14268	2	1556.7	0.794638	30.2681	0
	Medium	LINSNISGSSTSVAVYLDAESGHNLIQNNSIHTDTEK	1	1	1	Q6MNU3		0	284397160	0.015	0.3356	1.85542	4	3928.92	0.278363	59.9042	0
Q6MJP7	Uncharacterized protein OS=Bdellovibrio bacteriovorus (strain ATCC 15356 / DSM 50701 / NCIMB 9529 / HD100) OX=264462 GN=Bd2723 PE=4 SV=1 - [Q6MJP7_BDEBA]	34.11	20.0193	1	7	7	14	4.16926e+09	384	41.3566	5.92236
	A2	Sequence	# PSMs	# Proteins	# Protein Groups	Protein Group Accessions	Modifications	ΔCn	Area	q-Value	PEP	XCorr	Charge	MH+ [Da]	ΔM [ppm]	RT [min]	# Missed Cleavages
	High	ASVDGITVNISNTcFGTNLR	1	1	1	Q6MJP7	C14(Carbamidomethyl)	0	407934868	0	8.577e-06	3.97382	2	2139.06	2.56292	71.808	0
	High	HVSNPLSPVSSVLVK	1	1	1	Q6MJP7		0	5403303944	0	0.04139	2.95966	2	1562.89	2.6114	38.1506	0
	High	VILPVNFTTTVDEEGNISNDFEAK	6	1	1	Q6MJP7		0	723255750	0	0.003455	2.44211	3	2652.3	0.0954288	96.1641	0
	High	LEAVSFDQVFAPGQK	3	1	1	Q6MJP7		0	5952657935	0	0.003307	2.35886	2	1635.84	3.82704	67.999	0
	High	VIDLWFSPK	1	1	1	Q6MJP7		0	53827463	0	0.01621	1.77289	2	1104.61	0.729162	75.9154	0
	High	QGGAYMGYNGPLSASVYTSNSK	1	1	1	Q6MJP7		0	438894403	0.001	0.0989	0.706104	2	2252.03	1.93577	45.8903	0
	Medium	YPANVVTQAGNDAQVTQVSDVTAGVK	1	1	1	Q6MJP7		0	1151832652	0.011	0.2928	0.850905	2	2632.33	2.19757	46.3422	0
Q6MH57	Uncharacterized protein OS=Bdellovibrio bacteriovorus (strain ATCC 15356 / DSM 50701 / NCIMB 9529 / HD100) OX=264462 GN=Bd3701 PE=4 SV=1 - [Q6MH57_BDEBA]	32.36	30.1223	1	9	9	14	5.01628e+09	309	34.1445	6.13818
	A2	Sequence	# PSMs	# Proteins	# Protein Groups	Protein Group Accessions	Modifications	ΔCn	Area	q-Value	PEP	XCorr	Charge	MH+ [Da]	ΔM [ppm]	RT [min]	# Missed Cleavages
	High	RQTVYPQNAVIGQSASSIVLYTR	1	1	1	Q6MH57		0	267413514	0	3.673e-06	4.42165	3	2551.36	0.659949	51.6452	1
	High	GNAQLESVTVNLR	3	1	1	Q6MH57		0	5625025452	0	0.01135	2.82907	2	1400.75	-0.498694	32.1941	0
	High	QTVYPQNAVIGQSASSIVLYTR	1	1	1	Q6MH57		0	1845417200	0	0.002225	2.68688	3	2395.26	-0.424601	69.3272	0
	High	EESVYSPQGSVLLRPQYR	3	1	1	Q6MH57		0	5261605004	0	0.05066	2.64471	3	2108.08	2.67377	33.7986	0
	High	GYVVESVEAEFR	1	1	1	Q6MH57		0	4162201250	0	0.002348	2.57002	2	1384.68	2.36777	57.0965	0
	High	SSGYNTEVILLTDGR	2	1	1	Q6MH57		0	3829731976	0	0.0005484	2.33298	2	1624.82	1.98123	53.2232	0
	High	LDLGMYLDMNR	1	1	1	Q6MH57		0	852436248	0	0.0017	2.30576	2	1340.64	1.85492	82.6008	0
	High	TLQLEIR	1	1	1	Q6MH57		0	3963274624	0	0.05757	1.2919	2	872.521	1.64997	29.2615	0
	High	SSGYNTEVILLTDGRR	1	1	1	Q6MH57		0	2.54016e+09	0.002	0.1311	2.54525	3	1780.92	1.87713	34.536	1
Q6MJJ3	Aconitate hydratase A OS=Bdellovibrio bacteriovorus (strain ATCC 15356 / DSM 50701 / NCIMB 9529 / HD100) OX=264462 GN=leuC PE=4 SV=1 - [Q6MJJ3_BDEBA]	21.81	23.2303	1	13	13	14	4.12301e+08	752	80.6341	7.07861
	A2	Sequence	# PSMs	# Proteins	# Protein Groups	Protein Group Accessions	Modifications	ΔCn	Area	q-Value	PEP	XCorr	Charge	MH+ [Da]	ΔM [ppm]	RT [min]	# Missed Cleavages
	High	GWVIIGDENYGEGSSR	1	1	1	Q6MJJ3		0	8.57872e+07	0	0.0004601	3.00674	2	1738.81	2.01686	55.0118	0
	High	ILFGHLDDPQNQELVR	2	1	1	Q6MJJ3		0	433842362	0	0.009461	2.67745	3	1893.99	2.10755	47.711	0
	High	NQLTGETAEFAQVAR	1	1	1	Q6MJJ3		0	151232929	0	0.001616	2.39658	2	1634.82	5.03388	35.6225	0
	High	LDFNPATDELEGPK	1	1	1	Q6MJJ3		0	394549759	0	0.002842	2.35179	2	1545.75	3.86984	47.8641	0
	High	DILSADADVVANPGK	1	1	1	Q6MJJ3		0	87963244	0	0.00109	2.29773	2	1484.76	2.46752	45.0115	0
	High	LQLLSPFTK	1	1	1	Q6MJJ3		0	166218792	0	0.04146	2.23067	2	1046.63	1.10512	60.1918	0
	High	VVEYFGEGTSSIScTGK	1	1	1	Q6MJJ3	C14(Carbamidomethyl)	0	5.1064e+07	0	0.001505	2.22724	2	1820.84	2.96654	32.6455	0
	High	LQAPVAPELPAK	1	1	1	Q6MJJ3		0	4.0851e+08	0	0.015	2.21436	2	1233.72	0.627017	29.9012	0
	High	AGSALNLIR	1	1	1	Q6MJJ3		0	1.35952e+08	0	0.02867	1.99173	2	914.544	1.95223	27.8149	0
	High	IETTPDMVQNVYK	1	1	1	Q6MJJ3		0	98190635	0	0.07278	1.83597	2	1537.77	6.05262	32.0181	0
	High	DFVDQLVLAK	1	1	1	Q6MJJ3		0	301154202	0	0.01965	1.48571	2	1147.64	2.53405	76.1786	0
	High	VSLVDLK	1	1	1	Q6MJJ3		0	1.1331e+08	0	0.07731	1.26603	2	773.478	1.76434	29.6656	0
	Medium	GESFLLLRPDR	1	1	1	Q6MJJ3		0	187715970	0.01	0.287	1.12784	3	1302.72	2.68981	38.1429	0
Q6MJ10	DNA-directed RNA polymerase subunit beta' OS=Bdellovibrio bacteriovorus (strain ATCC 15356 / DSM 50701 / NCIMB 9529 / HD100) OX=264462 GN=rpoC PE=3 SV=1 - [RPOC_BDEBA]	8.95	20.5131	1	5	10	11	6501919011	1375	151.654	8.104
	A2	Sequence	# PSMs	# Proteins	# Protein Groups	Protein Group Accessions	Modifications	ΔCn	Area	q-Value	PEP	XCorr	Charge	MH+ [Da]	ΔM [ppm]	RT [min]	# Missed Cleavages
	High	MLQEAVDALLDNGRR	1	2	2	P0A8T7;Q6MJ10		0	3376860988	0	0.0002981	3.19819	3	1700.88	1.3882	63.5018	1
	High	RMLQEAVDALLDNGRR	1	2	2	P0A8T7;Q6MJ10		0	1467426964	0	0.01269	3.13898	3	1856.98	2.33149	63.63	2
	High	AGEALMDGPTNPHDILAVLGAK	1	1	1	Q6MJ10		0	98215800	0	0.001814	2.81035	3	2190.12	0.0878861	85.8063	0
	High	MLQEAVDALLDNGR	2	2	2	P0A8T7;Q6MJ10		0	1216220222	0	0.001603	2.64472	3	1544.78	3.21756	81.4409	0
	High	FATSDLNDLYR	1	2	2	P0A8T7;Q6MJ10		0	12316655432	0	0.0005794	2.61912	2	1314.63	1.66575	45.0563	0
	High	LGIQAFEPVLHEGK	1	1	1	Q6MJ10		0	139417134	0	0.02883	1.99866	3	1537.85	8.3705	49.4098	0
	High	DITGGLPR	1	2	2	P0A8T7;Q6MJ10		0	3812240613	0.003	0.1734	1.85868	2	828.458	0.74127	23.5252	0
	Medium	GQTVAEWDPYSNPIIAEVSAK	1	1	1	Q6MJ10		0	0	0.011	0.2956	1.11952	2	2275.12	-1.23765	92.1762	0
	Medium	lTVmNRNGSALVIDEAGR	1	1	1	Q6MJ10	N-Term(Acetyl); M4(Oxidation)	0	273484876	0.02	0.3813	1.62043	2	1974.02	6.04017	31.9641	1
	Medium	EVPFNEVNVTMGK	1	1	1	Q6MJ10		0	184253136	0.04	0.5114	1.23449	2	1463.66	-37.7483	43.9557	0
Q6MGM7	ATP synthase subunit beta OS=Bdellovibrio bacteriovorus (strain ATCC 15356 / DSM 50701 / NCIMB 9529 / HD100) OX=264462 GN=atpD PE=3 SV=1 - [ATPB_BDEBA]	37.61	21.1926	1	11	11	11	8.51092e+08	468	50.7705	5.47803
	A2	Sequence	# PSMs	# Proteins	# Protein Groups	Protein Group Accessions	Modifications	ΔCn	Area	q-Value	PEP	XCorr	Charge	MH+ [Da]	ΔM [ppm]	RT [min]	# Missed Cleavages
	High	IPSAVGYQPTLATEMGTLQER	1	1	1	Q6MGM7		0	244585324	0	0.001021	3.36157	3	2262.15	3.06103	66.9813	0
	High	IINVVGEPIDEMGPVNAK	1	1	1	Q6MGM7		0	424286836	0	0.001574	3.28388	2	1895	1.11676	61.6414	0
	High	FTQAGAEVSALLGR	1	1	1	Q6MGM7		0	0	0	0.0003099	3.04873	2	1419.77	4.86525	58.4621	0
	High	EILDGKHDALPEQAFYLVGTIEDAIEK	1	1	1	Q6MGM7		0	64999130	0	0.02141	3.02885	4	3014.54	0.707662	132.389	1
	High	ALGTQITAPVGR	1	1	1	Q6MGM7		0	843479040	0	0.03367	2.65637	2	1183.68	-0.963982	23.6836	0
	High	TISMDQTEGLVR	1	1	1	Q6MGM7		0	496289829	0	0.01791	2.17785	2	1349.68	4.52956	30.5924	0
	High	VALTGLTVAEYFR	1	1	1	Q6MGM7		0	311240724	0	0.01069	1.82426	2	1439.79	1.86727	85.014	0
	High	TVLIQELIR	1	1	1	Q6MGM7		0	693668408	0	0.02479	1.81112	2	1084.67	0.573446	64.1252	0
	High	LLDPTVIGEEHYK	1	1	1	Q6MGM7		0	1.01613e+09	0.001	0.08746	1.6687	3	1513.79	1.449	30.9529	0
	High	NIATEHGGFSVFAGVGER	1	1	1	Q6MGM7		0	0	0.001	0.09173	0.835223	2	1847.9	-0.776065	43.5634	0
	Medium	DIAAmAIFPAVHPLTSTSRLLDPTVIGEEHYK	1	1	1	Q6MGM7	M5(Oxidation)	0	25590849	0.03	0.4523	2.3138	4	3508.85	9.31487	89.7134	1
Q6MLZ4	Uncharacterized protein OS=Bdellovibrio bacteriovorus (strain ATCC 15356 / DSM 50701 / NCIMB 9529 / HD100) OX=264462 GN=Bd1859 PE=4 SV=1 - [Q6MLZ4_BDEBA]	24.95	26.531	1	11	11	11	1.41439e+09	537	61.2592	8.14795
	A2	Sequence	# PSMs	# Proteins	# Protein Groups	Protein Group Accessions	Modifications	ΔCn	Area	q-Value	PEP	XCorr	Charge	MH+ [Da]	ΔM [ppm]	RT [min]	# Missed Cleavages
	High	EVFDHQYTQPVAVIFPQEAALLAGEK	1	1	1	Q6MLZ4		0	416344654	0	0.0002829	4.17638	3	2900.48	-0.549174	98.3872	0
	High	YREVFDHQYTQPVAVIFPQEAALLAGEK	1	1	1	Q6MLZ4		0	911766545	0	0.005352	3.4384	4	3219.65	0.198995	87.0398	1
	High	GQGQILFTETVAAPR	1	1	1	Q6MLZ4		0	1238725472	0	0.0005432	2.60851	2	1587.85	1.5598	46.4652	0
	High	AFAVAVPGLAR	1	1	1	Q6MLZ4		0	1803868654	0	0.006615	2.60378	2	1071.63	1.26957	52.1833	0
	High	VTSVYTLEVR	1	1	1	Q6MLZ4		0	703919408	0	0.001734	2.46351	2	1166.64	1.71516	30.9683	0
	High	VSYTDYEEYWDSEYQcR	1	1	1	Q6MLZ4	C16(Carbamidomethyl)	0	337829002	0	0.0005074	2.45432	2	2292.91	1.90794	69.8255	0
	High	DQTAALEEVQSQYK	1	1	1	Q6MLZ4		0	951211234	0	0.00199	2.43843	2	1609.78	3.16752	32.6048	0
	High	EAITLANGELGIALK	1	1	1	Q6MLZ4		0	470362931	0	0.007541	2.38259	2	1512.87	1.73249	70.0476	0
	High	NSAMVQLVR	1	1	1	Q6MLZ4		0	278352838	0	0.01108	2.17241	2	1017.55	0.340882	24.2237	0
	High	ETVQVVLR	1	1	1	Q6MLZ4		0	1200583960	0	0.03508	1.7927	2	943.557	-0.0379735	22.6771	0
	High	IEWLAEK	1	1	1	Q6MLZ4		0	622868872	0	0.06176	1.25198	2	888.484	2.06115	31.9933	0
Q6MH56	Uncharacterized protein OS=Bdellovibrio bacteriovorus (strain ATCC 15356 / DSM 50701 / NCIMB 9529 / HD100) OX=264462 GN=Bd3702 PE=4 SV=1 - [Q6MH56_BDEBA]	26.38	16.5204	1	8	8	11	2111129748	470	50.6112	9.14404
	A2	Sequence	# PSMs	# Proteins	# Protein Groups	Protein Group Accessions	Modifications	ΔCn	Area	q-Value	PEP	XCorr	Charge	MH+ [Da]	ΔM [ppm]	RT [min]	# Missed Cleavages
	High	LPGNYSDNPEYLVLR	2	1	1	Q6MH56		0	2626021204	0	0.0005941	2.76978	2	1749.89	3.61691	61.1948	0
	High	NSSADLFFK	1	1	1	Q6MH56		0	1157649890	0	0.01943	2.51113	2	1028.5	-0.923207	38.034	0
	High	ATYAQDQFAITFMR	1	1	1	Q6MH56		0	41039700	0	0.001304	2.47516	2	1662.81	7.90439	71.9081	0
	High	DQEDTLDLISLNNTK	2	1	1	Q6MH56		0	735325296	0	0.002295	2.47496	2	1718.85	0.660492	67.7303	0
	High	IGSSPTSAIINIVFR	1	1	1	Q6MH56		0	1225989516	0	0.0007851	2.45737	2	1574.89	1.4225	100.755	0
	High	IKPIVDLTDDNLK	2	1	1	Q6MH56		0	2481378524	0	0.002694	2.2138	2	1483.83	-4.5205	36.6262	0
	High	GGNSELLAFAGPLLAPEAGTGVNIPLSR	1	1	1	Q6MH56		0	0	0	0.02373	1.29851	2	2721.45	-1.46565	122.174	0
	High	MSVDGLSGDVIITLK	1	1	1	Q6MH56		0	123884090	0.001	0.1014	1.61824	2	1547.83	-3.6296	80.6426	0
Q6MMV7	Phospholipase D family protein OS=Bdellovibrio bacteriovorus (strain ATCC 15356 / DSM 50701 / NCIMB 9529 / HD100) OX=264462 GN=Bd1516 PE=4 SV=1 - [Q6MMV7_BDEBA]	21.83	17.2646	1	11	11	11	469505997	742	85.6229	8.77783
	A2	Sequence	# PSMs	# Proteins	# Protein Groups	Protein Group Accessions	Modifications	ΔCn	Area	q-Value	PEP	XCorr	Charge	MH+ [Da]	ΔM [ppm]	RT [min]	# Missed Cleavages
	High	QLQVVNQSSALAQQR	1	1	1	Q6MMV7		0	0	0	6.515e-05	2.88425	2	1669.9	-1.28731	21.8024	0
	High	GDTVDWILSESNKPTVNR	1	1	1	Q6MMV7		0	168975583	0	0.001484	2.8615	3	2031.03	6.76355	49.541	0
	High	FVEPANPYLDLHNLVEGcLMPR	1	1	1	Q6MMV7	C18(Carbamidomethyl)	0	593057331	0	0.0004532	2.60656	3	2584.28	3.72259	105.124	0
	High	LIPANSVTScELK	1	1	1	Q6MMV7	C10(Carbamidomethyl)	0	565360612	0	0.000521	2.59841	2	1431.75	1.62901	24.7752	0
	High	NPNIQLQELK	1	1	1	Q6MMV7		0	250100048	0	0.01964	2.07563	2	1196.67	2.72614	26.4086	0
	High	NYLISVDDPNEER	1	1	1	Q6MMV7		0	225644326	0	0.00258	2.04418	2	1563.73	1.61498	35.0186	0
	High	LYQQLSIYEYTEPK	1	1	1	Q6MMV7		0	105255592	0	0.06166	1.16356	2	1774.89	-1.30855	56.2801	0
	High	IMISTPYFRPPTPIVEALER	1	1	1	Q6MMV7		0	1.00555e+08	0.002	0.1361	2.19407	3	2330.25	-1.32065	95.8136	0
	High	YASMTcPQAVPAVVNLPEAVDSLK	1	1	1	Q6MMV7	C6(Carbamidomethyl)	0	0	0.003	0.1713	0.703999	2	2560.28	0.921054	91.6568	0
	Medium	DYQIQIK	1	1	1	Q6MMV7		0	58877918	0.011	0.2995	0.88305	2	907.489	0.816545	25.3956	0
	Medium	FFLTDK	1	1	1	Q6MMV7		0	1.71925e+08	0.021	0.3883	1.15496	2	770.41	2.16695	32.8751	0
Q6MJ09	DNA-directed RNA polymerase subunit beta OS=Bdellovibrio bacteriovorus (strain ATCC 15356 / DSM 50701 / NCIMB 9529 / HD100) OX=264462 GN=rpoB PE=3 SV=2 - [RPOB_BDEBA]	8.5	12.0582	1	9	10	10	4.44686e+09	1412	156.981	5.5415
	A2	Sequence	# PSMs	# Proteins	# Protein Groups	Protein Group Accessions	Modifications	ΔCn	Area	q-Value	PEP	XCorr	Charge	MH+ [Da]	ΔM [ppm]	RT [min]	# Missed Cleavages
	High	DLDITELDVLPEDLEGK	1	1	1	Q6MJ09		0	112785348	0	0.0002183	3.11491	2	1913.97	7.04319	113.854	0
	High	DIANVGEEALK	1	1	1	Q6MJ09		0	3.28595e+08	0	0.007857	2.45019	2	1158.6	1.03975	31.5824	0
	High	APSGVYGTVIDAQVYSR	1	1	1	Q6MJ09		0	109165384	0	0.0007952	2.24275	2	1782.9	1.23011	47.4605	0
	High	FGISMDEcPPSHR	1	1	1	Q6MJ09	C8(Carbamidomethyl)	0	9.06782e+07	0	0.002548	2.19727	3	1532.66	-0.353039	22.354	0
	High	LSALGPGGLTR	1	2	2	Q6MJ09;P0A8V2		0	1.27231e+10	0	0.008368	2.05306	2	1041.61	1.49361	24.9944	0
	High	DINYLSALEEAGHHIAPAAR	1	1	1	Q6MJ09		0	288914644	0	0.03428	1.95615	4	2148.09	2.64359	70.9068	0
	High	SVLFDGR	1	1	1	Q6MJ09		0	5.58119e+07	0.001	0.09578	1.20904	2	793.422	2.09514	24.6307	0
	High	GSWLDAEFDQK	1	1	1	Q6MJ09		0	158394642	0.003	0.1639	1.13033	2	1295.59	2.96583	54.9436	0
	Medium	TLIDLK	1	1	1	Q6MJ09		0	3.57985e+07	0.011	0.2942	1.49473	2	702.442	3.6088	27.3276	0
	Medium	DILSTIK	1	1	1	Q6MJ09		0	85728186	0.015	0.3415	0.984248	2	789.472	0.908674	35.3735	0
Q6MIS8	Uncharacterized protein OS=Bdellovibrio bacteriovorus (strain ATCC 15356 / DSM 50701 / NCIMB 9529 / HD100) OX=264462 GN=Bd3070 PE=4 SV=1 - [Q6MIS8_BDEBA]	21.02	16.7225	1	9	9	10	1.11663e+09	509	58.988	8.76318
	A2	Sequence	# PSMs	# Proteins	# Protein Groups	Protein Group Accessions	Modifications	ΔCn	Area	q-Value	PEP	XCorr	Charge	MH+ [Da]	ΔM [ppm]	RT [min]	# Missed Cleavages
	High	YDFAMNDDDYSDLFcSEVIR	2	1	1	Q6MIS8	C15(Carbamidomethyl)	0	98200447	0	1.55e-05	3.52586	2	2475.02	4.0067	104.654	0
	High	TNVQFEAVATLLEK	1	1	1	Q6MIS8		0	0	0	0.002198	3.04827	2	1562.85	2.61313	84.5374	0
	High	SIGPEVMDTVFQIR	1	1	1	Q6MIS8		0	770686576	0	0.002158	2.27029	2	1591.81	-1.58044	92.1009	0
	High	VLADIGNPQVFNAK	1	1	1	Q6MIS8		0	786177364	0	0.02108	2.05601	2	1485.81	2.2981	44.2691	0
	High	FDFVAEYR	1	1	1	Q6MIS8		0	5.28307e+08	0	0.0158	1.78306	2	1046.5	2.89411	44.4593	0
	High	SGDVLLIR	1	1	1	Q6MIS8		0	0	0	0.03717	1.72305	2	872.522	1.91832	30.8539	0
	High	EcILEMR	1	1	1	Q6MIS8	C2(Carbamidomethyl)	0	4.27922e+08	0.002	0.1272	1.22454	2	950.446	2.64628	28.0178	0
	High	FMPLLR	1	1	1	Q6MIS8		0	183290962	0.004	0.2014	1.09452	2	776.451	2.26259	40.4712	0
	Medium	VTDYLYYLPADHFLPK	1	1	1	Q6MIS8		0	1793015838	0.019	0.3725	1.36814	3	1955	0.716494	84.7905	0
Q6MRD8	Uncharacterized protein OS=Bdellovibrio bacteriovorus (strain ATCC 15356 / DSM 50701 / NCIMB 9529 / HD100) OX=264462 GN=Bd0149 PE=4 SV=1 - [Q6MRD8_BDEBA]	20.58	30.556	1	6	6	10	3.57685e+09	486	48.7748	7.02002
	A2	Sequence	# PSMs	# Proteins	# Protein Groups	Protein Group Accessions	Modifications	ΔCn	Area	q-Value	PEP	XCorr	Charge	MH+ [Da]	ΔM [ppm]	RT [min]	# Missed Cleavages
	High	TLNNINTVASMITGVAVQDAcSNLAK	1	1	1	Q6MRD8	C21(Carbamidomethyl)	0	3.37165e+09	0	3.685e-05	4.8551	3	2705.37	2.58342	112.027	0
	High	LETALNAAESLGGAPGVAAFK	2	1	1	Q6MRD8		0	3529712162	0	6.96e-05	3.68262	2	1987.05	1.10924	75.305	0
	High	AEITKLETALNAAESLGGAPGVAAFK	1	1	1	Q6MRD8		0	965246787	0	0.001258	3.50107	3	2529.34	-4.96663	93.5061	1
	High	LAQGGLTAYTAAcSSAR	2	1	1	Q6MRD8	C13(Carbamidomethyl)	0	1366322458	0	4.005e-05	3.33312	2	1697.83	2.05379	24.2962	0
	High	TLNNINTVASmITGVAVQDAcSNLAK	1	1	1	Q6MRD8	M11(Oxidation); C21(Carbamidomethyl)	0	89098086	0	0.002173	3.18816	3	2721.35	-2.04496	93.1024	0
	High	TLENTTAcNSLDTQLNAVSAK	2	1	1	Q6MRD8	C8(Carbamidomethyl)	0	2139023544	0	0.0003883	2.92783	3	2251.09	0.856983	36.565	0
	High	TQSTASWLcR	1	1	1	Q6MRD8	C9(Carbamidomethyl)	0	3829173327	0	0.01043	2.28655	2	1209.57	1.24208	24.6831	0
Q6MGM5	ATP synthase subunit alpha OS=Bdellovibrio bacteriovorus (strain ATCC 15356 / DSM 50701 / NCIMB 9529 / HD100) OX=264462 GN=atpA PE=3 SV=1 - [ATPA_BDEBA]	14	5.17719	3	5	7	9	8.74117e+09	507	55.3353	7.89893
	A2	Sequence	# PSMs	# Proteins	# Protein Groups	Protein Group Accessions	Modifications	ΔCn	Area	q-Value	PEP	XCorr	Charge	MH+ [Da]	ΔM [ppm]	RT [min]	# Missed Cleavages
	High	SMEAFAAFASDLDK	1	1	1	Q6MGM5		0	92638589	0	0.002769	2.78012	2	1502.69	2.04008	85.3995	0
	High	HALIVYDDLTK	1	1	1	Q6MGM5		0	411987124	0	0.001664	2.39707	2	1287.7	1.81065	29.6288	0
	High	QLSLLLR	3	3	3	P0AG90;Q6MGM5;P0ABB0		0	12963915218	0	0.05675	1.56566	2	842.548	1.99591	43.6386	0
	High	KIEVSETGSVLSVGDGVAR	1	1	1	Q6MGM5		0	65677938	0	0.0253	1.54987	2	1903.02	3.73615	31.2459	1
	High	EMIEFLK	1	1	1	Q6MGM5		0	2.29499e+08	0.001	0.1198	1.5147	2	909.476	0.551088	47.3804	0
	High	ELIIGDR	1	2	2	P0ABB0;Q6MGM5		0	12847609796	0.001	0.09084	1.37384	2	815.464	2.41289	23.7635	0
	High	LIEVLK	1	3	1	Q6MGM5		0	81834248	0.008	0.2606	0.945455	2	714.477	1.22324	25.8099	0
Q6MJY9	Periplasmic protease OS=Bdellovibrio bacteriovorus (strain ATCC 15356 / DSM 50701 / NCIMB 9529 / HD100) OX=264462 GN=Bd2627 PE=4 SV=1 - [Q6MJY9_BDEBA]	34.9	26.7668	1	6	6	9	2.15447e+09	298	32.2053	6.96143
	A2	Sequence	# PSMs	# Proteins	# Protein Groups	Protein Group Accessions	Modifications	ΔCn	Area	q-Value	PEP	XCorr	Charge	MH+ [Da]	ΔM [ppm]	RT [min]	# Missed Cleavages
	High	LADSTVALIKEENLQEGADFTR	3	1	1	Q6MJY9		0	731401906	0	4.641e-05	4.27241	3	2420.23	1.77423	54.6037	1
	High	cAEIIHTEVLATGSDFALIK	1	1	1	Q6MJY9	C1(Carbamidomethyl)	0	4.66619e+08	0	0.001362	4.20814	3	2188.14	1.42067	72.6897	0
	High	FGEQENAAFcSGSLVAPDVIATAGHcVR	1	1	1	Q6MJY9	C10(Carbamidomethyl); C26(Carbamidomethyl)	0	1778396257	0	4.12e-05	3.71306	3	2963.37	-2.28678	68.0465	0
	High	RLADSTVALIKEENLQEGADFTR	1	1	1	Q6MJY9		0	128303484	0	0.0002886	3.51429	3	2576.33	-1.05178	50.8576	2
	High	GDTDFVYQGScTVSNR	1	1	1	Q6MJY9	C11(Carbamidomethyl)	0	480489566	0	0.0003319	2.95127	2	1805.78	1.87131	25.8339	0
	High	VGTSLVVIGHPVGLPTK	2	1	1	Q6MJY9		0	3.95361e+09	0	0.003597	2.70962	2	1674	1.44012	43.3537	0
Q6MP21	Uncharacterized protein OS=Bdellovibrio bacteriovorus (strain ATCC 15356 / DSM 50701 / NCIMB 9529 / HD100) OX=264462 GN=Bd1047 PE=4 SV=1 - [Q6MP21_BDEBA]	29.91	18.8857	1	7	7	9	2.51997e+09	321	35.007	9.61279
	A2	Sequence	# PSMs	# Proteins	# Protein Groups	Protein Group Accessions	Modifications	ΔCn	Area	q-Value	PEP	XCorr	Charge	MH+ [Da]	ΔM [ppm]	RT [min]	# Missed Cleavages
	High	ELTNTGTVYAGDTAISENLNLR	1	1	1	Q6MP21		0	716062188	0	7.013e-06	3.42029	2	2352.17	1.93845	60.3773	0
	High	EVIGGIIGGIIGGGIGTQIGK	2	1	1	Q6MP21		0	111315880	0	0.006106	3.31382	3	1909.12	2.19455	111.144	0
	High	AAIIIGAVAGTLIGSK	2	1	1	Q6MP21		0	2.67883e+08	0	0.001611	2.98446	2	1454.9	3.20985	85.7048	0
	High	AESMGGVADVLVK	1	1	1	Q6MP21		0	3329977536	0	0.01327	1.82159	2	1275.66	-1.32146	40.5881	0
	High	EYTSIIYMR	1	1	1	Q6MP21		0	1612267520	0	0.03201	1.63948	2	1175.58	1.58683	41.9514	0
	High	DGSWYEVK	1	1	1	Q6MP21		0	612602580	0.001	0.104	1.22629	2	983.447	0.336458	29.9198	0
	High	VQVIDIR	1	1	1	Q6MP21		0	2.61768e+09	0.002	0.1256	1.30299	2	842.514	5.25959	25.1379	0
Q6MP05	30S ribosomal protein S1 OS=Bdellovibrio bacteriovorus (strain ATCC 15356 / DSM 50701 / NCIMB 9529 / HD100) OX=264462 GN=rpsA PE=3 SV=1 - [Q6MP05_BDEBA]	16.3	13.5381	1	7	7	9	8.29483e+08	595	65.8195	5.46533
	A2	Sequence	# PSMs	# Proteins	# Protein Groups	Protein Group Accessions	Modifications	ΔCn	Area	q-Value	PEP	XCorr	Charge	MH+ [Da]	ΔM [ppm]	RT [min]	# Missed Cleavages
	High	SQTLDTMAEGSVVTGVVK	2	1	1	Q6MP05		0	299854536	0	0.005083	2.54505	2	1821.93	2.25926	47.2411	0
	High	VLAFLDAEDAK	1	1	1	Q6MP05		0	593581424	0	0.002382	2.44762	2	1191.63	0.108021	50.7748	0
	High	INSVEEFIKPGQSVK	2	1	1	Q6MP05		0	697586942	0	0.01713	2.18141	2	1674.91	3.12449	27.9117	0
	High	QLESDPWSNIENK	1	1	1	Q6MP05		0	3.16472e+08	0	0.01659	2.06281	2	1559.74	4.14723	38.2752	0
	High	SEGLIAINEFR	1	1	1	Q6MP05		0	384052988	0	0.06096	1.90076	2	1248.66	1.78492	54.4177	0
	High	AAENEEVIEGTVVAK	1	1	1	Q6MP05		0	295023896	0.001	0.07868	1.40999	2	1558.8	0.29062	23.9696	0
	Medium	AFLPGSQIDLRPVR	1	1	1	Q6MP05		0	1.19728e+09	0.013	0.3222	2.40045	3	1568.9	2.69768	45.1213	0
P0AAI9	Malonyl CoA-acyl carrier protein transacylase OS=Escherichia coli (strain K12) OX=83333 GN=fabD PE=1 SV=2 - [FABD_ECOLI]	38.83	14.8326	1	6	6	8	6.81449e+08	309	32.3964	5.03369
	A2	Sequence	# PSMs	# Proteins	# Protein Groups	Protein Group Accessions	Modifications	ΔCn	Area	q-Value	PEP	XCorr	Charge	MH+ [Da]	ΔM [ppm]	RT [min]	# Missed Cleavages
	High	AcEEAAEGQVVSPVNFNSPGQVVIAGHK	1	1	1	P0AAI9	C2(Carbamidomethyl)	0	454853080	0	6.638e-05	3.71404	3	2894.41	1.42569	47.223	0
	High	SVEYMAAQGVEHLYEVGPGK	1	1	1	P0AAI9		0	346567781	0	0.001743	2.24951	2	2164.05	3.662	59.3596	0
	High	QLYNPVQWTK	1	1	1	P0AAI9		0	0	0	0.00789	2.05285	2	1276.67	0.974436	40.4207	0
	High	ITFNAPTVPVVNNVDVK	2	1	1	P0AAI9		0	1242926098	0	0.05996	1.61563	2	1827	-0.00824763	62.546	0
	High	RALPLPVSVPSHcALMKPAADK	1	1	1	P0AAI9	C13(Carbamidomethyl)	0	161990809	0	0.06236	1.57514	4	2358.28	1.7081	27.6173	1
	High	RIVDTLTASALNEPSAMAAALEL	2	1	1	P0AAI9		0	204410798	0.001	0.08081	3.13406	3	2357.24	1.1792	120.122	1
Q6MMS2	Polyribonucleotide nucleotidyltransferase OS=Bdellovibrio bacteriovorus (strain ATCC 15356 / DSM 50701 / NCIMB 9529 / HD100) OX=264462 GN=pnp PE=3 SV=1 - [PNP_BDEBA]	15.06	13.4276	1	8	8	8	3.18919e+08	697	75.0747	6.39209
	A2	Sequence	# PSMs	# Proteins	# Protein Groups	Protein Group Accessions	Modifications	ΔCn	Area	q-Value	PEP	XCorr	Charge	MH+ [Da]	ΔM [ppm]	RT [min]	# Missed Cleavages
	High	AIAMINDIIAEAEVGK	1	1	1	Q6MMS2		0	127497230	0	0.003534	2.28596	2	1657.89	2.68864	99.6504	0
	High	VAVLTDILGDEDHLGDMDFK	1	1	1	Q6MMS2		0	328762778	0	0.02252	2.18888	3	2203.06	1.58858	96.1486	0
	High	TVRPIANEVGILPR	1	1	1	Q6MMS2		0	151375342	0	0.05633	1.96913	2	1534.91	-0.192697	29.7698	0
	High	GNVAGVAMGLIK	1	1	1	Q6MMS2		0	3.19958e+08	0	0.07101	1.86377	2	1129.64	3.73504	49.8934	0
	High	NGLLMVEGETK	1	1	1	Q6MMS2		0	1.40553e+08	0	0.07546	1.75406	2	1190.61	3.2362	30.4684	0
	High	VAGSPAGITALQMDIK	1	1	1	Q6MMS2		0	122021944	0	0.03817	1.68323	2	1571.85	3.17625	54.3806	0
	High	ELNSIVEDLK	1	1	1	Q6MMS2		0	308036992	0	0.02968	1.68254	2	1159.62	0.929898	44.9073	0
	High	FPYTIR	1	1	1	Q6MMS2		0	67811655	0.006	0.2393	1.09754	2	796.44	5.37319	26.6516	0
Q6MJP6	Uncharacterized protein OS=Bdellovibrio bacteriovorus (strain ATCC 15356 / DSM 50701 / NCIMB 9529 / HD100) OX=264462 GN=Bd2724 PE=4 SV=1 - [Q6MJP6_BDEBA]	28.31	17.173	1	7	7	8	6.76486e+08	325	35.9654	9.15869
	A2	Sequence	# PSMs	# Proteins	# Protein Groups	Protein Group Accessions	Modifications	ΔCn	Area	q-Value	PEP	XCorr	Charge	MH+ [Da]	ΔM [ppm]	RT [min]	# Missed Cleavages
	High	EITNEIEDKVDNILAER	2	1	1	Q6MJP6		0	784757838	0	0.0003154	3.20053	3	2001.02	2.34499	78.0504	1
	High	SPIFLGSVQAPGATR	1	1	1	Q6MJP6		0	648801579	0	0.001786	2.73989	2	1500.83	5.50471	46.2305	0
	High	DSIVQFSDPQGLGR	1	1	1	Q6MJP6		0	595897342	0	0.002863	2.37208	2	1518.76	0.747766	51.6131	0
	High	QFFDYVPDVTQSAVDNAPR	1	1	1	Q6MJP6		0	146647530	0	0.006463	2.2504	2	2169.04	5.01644	78.8563	0
	High	YSEPSFNNVIITDDNGR	1	1	1	Q6MJP6		0	166365886	0	0.001345	1.9897	2	1940.9	1.42275	50.7591	0
	High	SAHDALIYFK	1	1	1	Q6MJP6		0	9.83517e+07	0.002	0.1463	1.49083	3	1164.61	3.57253	27.6096	0
	High	VDNILAER	1	1	1	Q6MJP6		0	76667285	0.003	0.1557	1.96867	2	929.506	0.713931	22.0322	0
Q6MPQ8	Disulfide interchange protein OS=Bdellovibrio bacteriovorus (strain ATCC 15356 / DSM 50701 / NCIMB 9529 / HD100) OX=264462 GN=Bd0789 PE=4 SV=1 - [Q6MPQ8_BDEBA]	38.46	13.8041	1	8	8	8	1789051190	260	28.9651	7.82568
	A2	Sequence	# PSMs	# Proteins	# Protein Groups	Protein Group Accessions	Modifications	ΔCn	Area	q-Value	PEP	XCorr	Charge	MH+ [Da]	ΔM [ppm]	RT [min]	# Missed Cleavages
	High	HLPLDFHPMAMPAAQYFEAIALQDAAK	1	1	1	Q6MPQ8		0	219814568	0	0.002479	3.88677	4	2996.49	2.68796	119.559	0
	High	DPEQFIEVVNK	1	1	1	Q6MPQ8		0	2133424608	0	0.002205	3.04503	2	1317.67	3.37711	51.5651	0
	High	FNFSGTPGFLINGVSLR	1	1	1	Q6MPQ8		0	147799628	0	0.0006805	2.69852	2	1825.95	-2.86864	100.081	0
	High	DPSIVFAAIEKDPEQFIEVVNK	1	1	1	Q6MPQ8		0	376020868	0	0.0681	2.15237	3	2488.3	-0.52276	114.049	1
	High	DPSIVFAAIEK	1	1	1	Q6MPQ8		0	1269382200	0	0.0116	2.0214	2	1189.65	1.46059	69.4701	0
	High	FYNLVFENQGDLR	1	1	1	Q6MPQ8		0	246961237	0	0.06454	1.70852	3	1614.79	-0.774832	66.7323	0
	High	VTIIEYSDFEcPYcAK	1	1	1	Q6MPQ8	C11(Carbamidomethyl); C14(Carbamidomethyl)	0	1964346762	0	0.03697	1.40066	2	1994.88	-1.40266	65.7958	0
	High	EAVEKDPSIVFAAIEK	1	1	1	Q6MPQ8		0	545695768	0.001	0.08887	1.37969	3	1745.94	3.43206	50.0533	1
Q6MJ06	50S ribosomal protein L7/L12 OS=Bdellovibrio bacteriovorus (strain ATCC 15356 / DSM 50701 / NCIMB 9529 / HD100) OX=264462 GN=rplL PE=3 SV=1 - [RL7_BDEBA]	38.52	19.8407	1	3	3	7	1.68716e+09	122	12.3848	5.31299
	A2	Sequence	# PSMs	# Proteins	# Protein Groups	Protein Group Accessions	Modifications	ΔCn	Area	q-Value	PEP	XCorr	Charge	MH+ [Da]	ΔM [ppm]	RT [min]	# Missed Cleavages
	High	WGVSAAAPVAAAAAGPAAAVEEK	3	1	1	Q6MJ06		0	1746527382	0	5.343e-05	4.20249	3	2065.08	2.61253	58.3554	0
	High	TVLEIAELVK	3	1	1	Q6MJ06		0	2705777202	0	0.007733	2.80496	2	1114.68	3.55937	69.6838	0
	High	TAFDVILVDAGANK	1	1	1	Q6MJ06		0	609177680	0	0.02704	2.0304	3	1433.77	1.55529	70.8217	0
Q6MRI1	Chaperonin GroEL OS=Bdellovibrio bacteriovorus (strain ATCC 15356 / DSM 50701 / NCIMB 9529 / HD100) OX=264462 GN=groEL PE=3 SV=1 - [CH60_BDEBA]	11.9	12.1303	1	5	6	7	1.75149e+09	546	58.0914	5.92236
	A2	Sequence	# PSMs	# Proteins	# Protein Groups	Protein Group Accessions	Modifications	ΔCn	Area	q-Value	PEP	XCorr	Charge	MH+ [Da]	ΔM [ppm]	RT [min]	# Missed Cleavages
	High	FENMGAQMVK	1	2	2	P0A6F5;Q6MRI1		0	4013150480	0	0.009262	2.53999	2	1154.53	0.23008	21.6845	0
	High	EIGQMLADAMDK	1	1	1	Q6MRI1		0	270997291	0	0.005815	2.50059	2	1321.61	0.167476	56.8429	0
	High	GYLSPYFVTNAER	2	1	1	Q6MRI1		0	137782496	0	0.007081	2.00341	2	1516.74	0.629542	54.0989	0
	High	DMIGILEGVAK	1	1	1	Q6MRI1		0	485032647	0	0.005915	1.75512	2	1145.62	0.666778	91.0535	0
	High	AVGIIIEELK	1	1	1	Q6MRI1		0	756293637	0.002	0.1234	1.62463	2	1084.66	1.23905	56.1945	0
	High	SFGSPLITK	1	1	1	Q6MRI1		0	357396618	0.008	0.2658	1.16573	2	949.534	-1.24803	28.0116	0
Q6MK78	Uncharacterized protein OS=Bdellovibrio bacteriovorus (strain ATCC 15356 / DSM 50701 / NCIMB 9529 / HD100) OX=264462 GN=Bd2532 PE=4 SV=1 - [Q6MK78_BDEBA]	13.96	10.5279	1	6	6	7	3.21816e+08	616	68.5902	8.90967
	A2	Sequence	# PSMs	# Proteins	# Protein Groups	Protein Group Accessions	Modifications	ΔCn	Area	q-Value	PEP	XCorr	Charge	MH+ [Da]	ΔM [ppm]	RT [min]	# Missed Cleavages
	High	GRPANINLVTPYLEAR	2	1	1	Q6MK78		0	260139248	0	0.003764	3.3908	3	1783.98	1.70903	42.8699	0
	High	SLYTEVALDPVcGVVKEE	1	1	1	Q6MK78	C12(Carbamidomethyl)	0	310273537	0	0.02912	2.47403	2	2008	2.86074	76.2109	1
	High	DILTADYFYDVK	1	1	1	Q6MK78		0	395035568	0	0.004372	2.30533	2	1462.71	1.36899	84.0458	0
	High	NMYTTTcVNHFGTANITDQER	1	1	1	Q6MK78	C7(Carbamidomethyl)	0	52365323	0	0.07482	1.1417	3	2473.09	2.10871	27.4163	0
	High	LGDRFEAVNYNLK	1	1	1	Q6MK78		0	38953225	0.002	0.1448	2.35776	2	1538.8	0.449246	26.6032	1
	High	LAYLIK	1	1	1	Q6MK78		0	9.22318e+07	0.009	0.2764	1.36846	2	720.467	1.7504	26.7215	0
Q6MJ12	30S ribosomal protein S7 OS=Bdellovibrio bacteriovorus (strain ATCC 15356 / DSM 50701 / NCIMB 9529 / HD100) OX=264462 GN=rpsG PE=3 SV=1 - [RS7_BDEBA]	29.94	5.76925	1	6	6	6	6.2005e+08	157	18.2047	10.1987
	A2	Sequence	# PSMs	# Proteins	# Protein Groups	Protein Group Accessions	Modifications	ΔCn	Area	q-Value	PEP	XCorr	Charge	MH+ [Da]	ΔM [ppm]	RT [min]	# Missed Cleavages
	High	RLAGEFLDAYNNR	1	1	1	Q6MJ12		0	277850426	0	0.01088	2.18667	2	1538.78	3.70404	31.505	1
	High	VQGEEPLAVFK	1	1	1	Q6MJ12		0	561715508	0	0.06086	1.93585	2	1216.66	3.50576	39.4454	0
	High	WLVEYSR	1	1	1	Q6MJ12		0	179527315	0	0.05774	1.64673	2	952.492	2.92011	33.2351	0
	High	EIIPDPVFK	1	1	1	Q6MJ12		0	860017376	0	0.01883	1.45574	2	1057.59	1.32809	51.9713	0
	High	LAGEFLDAYNNR	1	1	1	Q6MJ12		0	121449564	0	0.06977	1.33757	2	1382.68	6.98045	41.2973	0
	High	LFYGALK	1	1	1	Q6MJ12		0	4.38417e+08	0.003	0.1678	1.37658	2	811.474	2.88127	31.6809	0
P61061	50S ribosomal protein L4 OS=Bdellovibrio bacteriovorus (strain ATCC 15356 / DSM 50701 / NCIMB 9529 / HD100) OX=264462 GN=rplD PE=3 SV=1 - [RL4_BDEBA]	32.06	11.8997	1	6	6	6	7.96642e+08	209	22.7913	10.0815
	A2	Sequence	# PSMs	# Proteins	# Protein Groups	Protein Group Accessions	Modifications	ΔCn	Area	q-Value	PEP	XCorr	Charge	MH+ [Da]	ΔM [ppm]	RT [min]	# Missed Cleavages
	High	VGSVELAADVFETPVKK	1	1	1	P61061		0	1154734956	0	0.001636	2.64409	3	1788.98	1.11806	50.5233	1
	High	SILMPGGGTAFGPQPR	1	1	1	P61061		0	648900213	0	0.001087	2.51974	2	1585.82	0.448021	51.321	0
	High	LFIVDSMASEGK	1	1	1	P61061		0	586290223	0	0.001572	2.29765	2	1296.65	2.6892	51.7698	0
	High	YFPVEGLNVFDLLK	1	1	1	P61061		0	4.38094e+08	0	0.0004286	2.24362	2	1653.89	0.503459	134.643	0
	High	VGSVELAADVFETPVK	1	1	1	P61061		0	108176656	0	0.004899	2.1946	2	1660.88	-0.294736	72.2632	0
	High	SYAFVLPK	1	1	1	P61061		0	341892852	0.001	0.08806	1.35117	2	924.522	2.78055	40.6612	0
P12281	Molybdopterin molybdenumtransferase OS=Escherichia coli (strain K12) OX=83333 GN=moeA PE=1 SV=1 - [MOEA_ECOLI]	20.44	10.1994	1	5	5	6	2.5664e+08	411	44.0396	5.13525
	A2	Sequence	# PSMs	# Proteins	# Protein Groups	Protein Group Accessions	Modifications	ΔCn	Area	q-Value	PEP	XCorr	Charge	MH+ [Da]	ΔM [ppm]	RT [min]	# Missed Cleavages
	High	LTTAELPVIASLGIAEVPVIR	2	1	1	P12281		0	9.05038e+07	0	0.003535	2.72777	3	2162.28	0.524232	127.548	0
	High	LADIASGQPLPVAGK	1	1	1	P12281		0	600132984	0	0.03153	2.50988	2	1436.81	1.86723	33.1983	0
	High	TILEELGEIAFWK	1	1	1	P12281		0	79284370	0	0.03879	1.72884	2	1548.83	-1.13127	134.621	0
	High	SFAGQPYHGEWPAGTcIR	1	1	1	P12281	C16(Carbamidomethyl)	0	38291883	0	0.02099	1.60954	2	2033.93	-0.348678	31.447	0
	High	RGEDISAGAVVFPAGTR	1	1	1	P12281		0	29074949	0.001	0.09346	1.62336	2	1702.89	1.53081	29.1756	1
Q6MK08	Copper-containing nitrite reductase OS=Bdellovibrio bacteriovorus (strain ATCC 15356 / DSM 50701 / NCIMB 9529 / HD100) OX=264462 GN=Bd2608 PE=3 SV=1 - [Q6MK08_BDEBA]	15.29	9.24325	1	4	4	6	920991458	471	50.7713	8.08936
	A2	Sequence	# PSMs	# Proteins	# Protein Groups	Protein Group Accessions	Modifications	ΔCn	Area	q-Value	PEP	XCorr	Charge	MH+ [Da]	ΔM [ppm]	RT [min]	# Missed Cleavages
	High	AISAVIHGLEGPIK	2	1	1	Q6MK08		0	1792445716	0	0.0001584	3.40936	2	1404.82	1.97659	38.5144	0
	High	DGIYLPEGGVIQEIGAEAPK	2	1	1	Q6MK08		0	854359858	0	0.003537	2.94604	2	2056.06	1.80095	92.9399	0
	High	LDTTGTFILVDHSIFR	1	1	1	Q6MK08		0	116168800	0	0.01377	1.74543	3	1834.97	1.78005	86.5318	0
	High	LVNENVQTTLIPAGGSAIVEFK	1	1	1	Q6MK08		0	86945171	0.001	0.1224	1.99199	3	2300.25	-1.73443	78.996	0
Q6MNJ6	PLD phosphodiesterase domain-containing protein OS=Bdellovibrio bacteriovorus (strain ATCC 15356 / DSM 50701 / NCIMB 9529 / HD100) OX=264462 GN=Bd1257 PE=4 SV=1 - [Q6MNJ6_BDEBA]	7.67	4.42628	1	5	5	6	3.20766e+08	730	85.1593	8.70459
	A2	Sequence	# PSMs	# Proteins	# Protein Groups	Protein Group Accessions	Modifications	ΔCn	Area	q-Value	PEP	XCorr	Charge	MH+ [Da]	ΔM [ppm]	RT [min]	# Missed Cleavages
	High	TWTNGLQLVDLGR	1	1	1	Q6MNJ6		0	73365422	0	0.003528	2.32863	2	1472.79	2.08624	76.4593	0
	High	ILALTGSPLSR	2	1	1	Q6MNJ6		0	1.28904e+08	0	0.01389	2.09765	2	1127.68	1.01949	43.6953	0
	High	LENDIPVPGSVFREEK	1	1	1	Q6MNJ6		0	2.75494e+08	0	0.03647	1.67213	3	1828.95	4.07879	40.7919	1
	High	ILVIDK	1	1	1	Q6MNJ6		0	3.30186e+07	0.006	0.2322	1.16002	2	700.462	1.89335	23.8388	0
	Medium	IHLAGDGTPK	1	1	1	Q6MNJ6		0	557900372	0.043	0.527	1.37586	2	1008.56	15.7022	35.1545	0
Q6MJB1	Uncharacterized protein OS=Bdellovibrio bacteriovorus (strain ATCC 15356 / DSM 50701 / NCIMB 9529 / HD100) OX=264462 GN=Bd2870 PE=4 SV=1 - [Q6MJB1_BDEBA]	48.1	6.87805	1	5	5	6	1.35655e+09	210	22.1414	5.12256
	A2	Sequence	# PSMs	# Proteins	# Protein Groups	Protein Group Accessions	Modifications	ΔCn	Area	q-Value	PEP	XCorr	Charge	MH+ [Da]	ΔM [ppm]	RT [min]	# Missed Cleavages
	High	QPIAGVVTDPAIcDFAK	2	1	1	Q6MJB1	C13(Carbamidomethyl)	0	744975584	0	0.02202	2.87911	3	1801.92	1.04066	62.3181	0
	High	TLQVTNLADYQGQK	1	1	1	Q6MJB1		0	1083283749	0	0.001551	2.306	2	1578.82	4.12453	32.469	0
	High	GLGTVPVVcTASDEYGFSVcSIR	1	1	1	Q6MJB1	C9(Carbamidomethyl); C20(Carbamidomethyl)	0	1.82569e+08	0	0.01268	1.97686	3	2474.17	2.18431	81.4425	0
	High	DLLFDAIVK	1	1	1	Q6MJB1		0	2.24139e+09	0	0.03845	1.08633	2	1033.59	0.768415	88.6765	0
	Medium	EATRIVSSGGEVTVATHPSGWQmTGSVGSQYGDIMVQK	1	1	1	Q6MJB1	M23(Oxidation)	0	0	0.043	0.5288	0.784338	3	3966.91	2.45851	108.639	1
Q6ML31	ABC transporter, substrate binding protein OS=Bdellovibrio bacteriovorus (strain ATCC 15356 / DSM 50701 / NCIMB 9529 / HD100) OX=264462 GN=appA PE=4 SV=1 - [Q6ML31_BDEBA]	12.59	6.80129	1	6	6	6	3.30069e+08	564	63.658	9.20264
	A2	Sequence	# PSMs	# Proteins	# Protein Groups	Protein Group Accessions	Modifications	ΔCn	Area	q-Value	PEP	XCorr	Charge	MH+ [Da]	ΔM [ppm]	RT [min]	# Missed Cleavages
	High	LIPNTGTMEANLR	1	1	1	Q6ML31		0	403104656	0	0.0006692	2.69369	2	1429.75	1.12564	31.3425	0
	High	IVANWEIIESAK	1	1	1	Q6ML31		0	315674452	0	0.003872	2.33059	2	1372.75	2.01364	55.3643	0
	High	SLVVLTPEGK	1	1	1	Q6ML31		0	271429196	0	0.02828	1.77702	2	1042.62	1.01931	29.7239	0
	Medium	VFFGETMSK	1	1	1	Q6ML31		0	97102212	0.01	0.2821	1.31152	2	1045.51	5.0355	31.0012	0
	Medium	DPWFTADPK	1	1	1	Q6ML31		0	159010361	0.011	0.2987	1.25257	2	1076.51	5.00519	42.4128	0
	Medium	MAGHQFYETNNIEDWNLN	1	1	1	Q6ML31		0	3.54737e+07	0.03	0.4512	1.55035	2	2195.96	8.6466	65.3465	0
Q6MJ05	50S ribosomal protein L10 OS=Bdellovibrio bacteriovorus (strain ATCC 15356 / DSM 50701 / NCIMB 9529 / HD100) OX=264462 GN=rplJ PE=3 SV=1 - [RL10_BDEBA]	20.33	4.96434	1	4	4	5	3.2356e+08	182	19.2632	9.34912
	A2	Sequence	# PSMs	# Proteins	# Protein Groups	Protein Group Accessions	Modifications	ΔCn	Area	q-Value	PEP	XCorr	Charge	MH+ [Da]	ΔM [ppm]	RT [min]	# Missed Cleavages
	High	DHPAIETAFANSMK	2	1	1	Q6MJ05		0	249233476	0	0.008673	2.70141	3	1531.72	0.206519	33.6453	0
	High	GAFIVDFK	1	1	1	Q6MJ05		0	425451724	0.001	0.0855	1.36725	2	896.491	3.37753	49.5758	0
	High	ALADFAK	1	1	1	Q6MJ05		0	8.49342e+07	0.001	0.1173	1.34377	2	735.404	0.498995	21.8303	0
	High	FLATLPGK	1	1	1	Q6MJ05		0	295993644	0.005	0.2196	1.31281	2	846.515	7.71265	27.5239	0
Q6MP77	Elongation factor G 2 OS=Bdellovibrio bacteriovorus (strain ATCC 15356 / DSM 50701 / NCIMB 9529 / HD100) OX=264462 GN=fusA2 PE=3 SV=1 - [EFG2_BDEBA]	9.12	9.6767	1	4	4	5	2.03837e+08	702	78.0961	6.12549
	A2	Sequence	# PSMs	# Proteins	# Protein Groups	Protein Group Accessions	Modifications	ΔCn	Area	q-Value	PEP	XCorr	Charge	MH+ [Da]	ΔM [ppm]	RT [min]	# Missed Cleavages
	High	FDLHPDPTKPLVALAFK	1	1	1	Q6MP77		0	112139198	0	0.02132	3.0317	4	1909.06	2.53515	71.5572	0
	High	LETTVPDEYQGSAVGQINQR	2	1	1	Q6MP77		0	163756220	0	0.003763	2.56523	2	2205.09	5.03461	31.9705	0
	High	LQETPFGQLTYMR	1	1	1	Q6MP77		0	335614374	0	0.001585	2.20481	2	1583.79	0.951787	63.6095	0
	High	IQPLPPQEDGAVFK	1	1	1	Q6MP77		0	0	0	0.02581	1.87496	2	1538.83	4.79693	37.9245	0
Q6MMS6	Translation initiation factor IF-2 OS=Bdellovibrio bacteriovorus (strain ATCC 15356 / DSM 50701 / NCIMB 9529 / HD100) OX=264462 GN=infB PE=3 SV=1 - [IF2_BDEBA]	9.54	7.797	1	5	5	5	8.71044e+07	975	103.181	8.36768
	A2	Sequence	# PSMs	# Proteins	# Protein Groups	Protein Group Accessions	Modifications	ΔCn	Area	q-Value	PEP	XCorr	Charge	MH+ [Da]	ΔM [ppm]	RT [min]	# Missed Cleavages
	High	VQSAGPGIPVEVLGLEAVPAAGDKFDIVKDEVTATK	1	1	1	Q6MMS6		0	0	0	0.002184	3.41095	4	3620.92	-5.69128	95.8047	2
	High	IEDGSLITFLDTPGHEAFTAMR	1	1	1	Q6MMS6		0	115081810	0	0.0009428	2.61423	3	2421.18	1.72287	94.1725	0
	High	TSLLDAIR	1	1	1	Q6MMS6		0	9.29098e+07	0	0.04221	1.77183	2	888.518	2.8726	46.9756	0
	High	LVAEVAELK	1	1	1	Q6MMS6		0	53321542	0	0.03289	1.46851	2	971.577	-0.350399	26.6019	0
	High	AAMGGLLSPDIVEEVLGR	1	1	1	Q6MMS6		0	35529145	0.001	0.08934	1.44209	2	1826.97	-1.73396	125.905	0
Q6MJ17	50S ribosomal protein L2 OS=Bdellovibrio bacteriovorus (strain ATCC 15356 / DSM 50701 / NCIMB 9529 / HD100) OX=264462 GN=rplB PE=3 SV=1 - [RL2_BDEBA]	30.88	9.93902	1	5	5	5	6.17477e+08	272	29.4307	10.5356
	A2	Sequence	# PSMs	# Proteins	# Protein Groups	Protein Group Accessions	Modifications	ΔCn	Area	q-Value	PEP	XCorr	Charge	MH+ [Da]	ΔM [ppm]	RT [min]	# Missed Cleavages
	High	ADIKPGNSLTLGAIPVGTVIHNIELRPGK	1	1	1	Q6MJ17		0	805160200	0	0.0008335	4.48596	5	2980.69	-0.500872	73.7739	0
	High	AYILAPVGLNVGDTVISSDK	1	1	1	Q6MJ17		0	385556689	0	0.0001524	3.40825	2	2032.1	0.383902	87.5544	0
	High	VIAIEYDPNR	1	1	1	Q6MJ17		0	661715442	0	0.0172	2.04481	2	1189.62	1.68561	28.9711	0
	High	ASIGQVGNTDNENINLGK	1	1	1	Q6MJ17		0	215718762	0	0.05564	1.30543	2	1843.92	4.67048	24.9843	0
	High	SLLAPLK	1	1	1	Q6MJ17		0.04	2.87973e+07	0.002	0.14	1.20095	2	741.49	4.50535	30.173	0
Q6MK92	Alkyl hydroperoxide reductase C OS=Bdellovibrio bacteriovorus (strain ATCC 15356 / DSM 50701 / NCIMB 9529 / HD100) OX=264462 GN=ahpC PE=3 SV=1 - [Q6MK92_BDEBA]	30.32	4.64583	1	4	4	5	4.66721e+08	188	21.0487	6.80029
	A2	Sequence	# PSMs	# Proteins	# Protein Groups	Protein Group Accessions	Modifications	ΔCn	Area	q-Value	PEP	XCorr	Charge	MH+ [Da]	ΔM [ppm]	RT [min]	# Missed Cleavages
	High	IVLAEVQDNGIGR	1	1	1	Q6MK92		0	703590113	0	0.001815	2.40888	2	1383.76	3.31572	33.8233	0
	High	YPMLADPTFQLTR	1	1	1	Q6MK92		0	2.00137e+08	0	0.003075	2.23694	2	1552.79	2.19681	71.9293	0
	High	TQAAQYIAANPGEVcPAK	1	1	1	Q6MK92	C15(Carbamidomethyl)	0	274647196	0	0.03491	1.45916	2	1888.92	0.211613	23.8077	0
	High	STLKPGLDLVGKI	2	1	1	Q6MK92		0	421924495	0.004	0.1899	1.29085	3	1340.82	3.07429	43.9102	1
Q6MQU9	ABC-type Dipeptide transport protein, periplasmic OS=Bdellovibrio bacteriovorus (strain ATCC 15356 / DSM 50701 / NCIMB 9529 / HD100) OX=264462 GN=dppA PE=4 SV=1 - [Q6MQU9_BDEBA]	8.89	5.77598	1	5	5	5	7.43186e+08	540	61.5662	9.02686
	A2	Sequence	# PSMs	# Proteins	# Protein Groups	Protein Group Accessions	Modifications	ΔCn	Area	q-Value	PEP	XCorr	Charge	MH+ [Da]	ΔM [ppm]	RT [min]	# Missed Cleavages
	High	GAYNFDTVTLR	1	1	1	Q6MQU9		0	331275081	0	0.004581	1.62223	2	1256.63	1.05218	40.9331	0
	High	FTLIYPNK	1	1	1	Q6MQU9		0	419329469	0	0.07292	1.44135	2	995.557	1.29406	38.4536	0
	High	YLEWNSFLK	1	1	1	Q6MQU9		0	1478954816	0	0.0368	1.18851	2	1199.61	-0.123958	77.3294	0
	High	WWGLNEPLYK	1	1	1	Q6MQU9		0	2.61397e+08	0.001	0.08899	1.79249	2	1305.67	2.96416	74.7987	0
	High	KGELDYLDLR	1	1	1	Q6MQU9		0	5.8559e+07	0.005	0.2195	2.36125	3	1221.65	0.826617	35.8578	1
Q6MMS7	Transcription termination/antitermination protein NusA OS=Bdellovibrio bacteriovorus (strain ATCC 15356 / DSM 50701 / NCIMB 9529 / HD100) OX=264462 GN=nusA PE=3 SV=1 - [Q6MMS7_BDEBA]	12.99	9.63668	1	5	5	5	1.90388e+08	462	51.1453	4.86865
	A2	Sequence	# PSMs	# Proteins	# Protein Groups	Protein Group Accessions	Modifications	ΔCn	Area	q-Value	PEP	XCorr	Charge	MH+ [Da]	ΔM [ppm]	RT [min]	# Missed Cleavages
	High	FAcNALAPAEISR	1	1	1	Q6MMS7	C3(Carbamidomethyl)	0	2.25271e+08	0	0.009348	2.28086	2	1419.71	1.90455	31.4377	0
	High	IDIVPWDEDITR	1	1	1	Q6MMS7		0	2.29398e+08	0	0.00869	2.04085	2	1471.74	1.35029	78.6829	0
	High	VQNIVQELR	1	1	1	Q6MMS7		0	0	0	0.02596	1.6909	2	1098.63	1.6696	27.4866	0
	High	GAIVVDLGR	1	1	1	Q6MMS7		0	1.16493e+08	0.002	0.1228	1.73172	2	899.532	1.13135	30.3725	0
	High	EMEIVVPDSQLSLAIGK	1	1	1	Q6MMS7		0	6.36076e+07	0.004	0.2013	1.89234	2	1828.97	-1.00088	87.5987	0
Q6MKA6	2-methylcitrate dehydratase OS=Bdellovibrio bacteriovorus (strain ATCC 15356 / DSM 50701 / NCIMB 9529 / HD100) OX=264462 GN=Bd2500 PE=3 SV=1 - [Q6MKA6_BDEBA]	9.96	4.66316	1	4	4	5	7.60983e+08	502	55.9047	7.12256
	A2	Sequence	# PSMs	# Proteins	# Protein Groups	Protein Group Accessions	Modifications	ΔCn	Area	q-Value	PEP	XCorr	Charge	MH+ [Da]	ΔM [ppm]	RT [min]	# Missed Cleavages
	High	EHSAEYQSQALIDLAR	2	1	1	Q6MKA6		0	166198735	0	0.01115	2.53719	3	1830.91	4.88627	35.2984	0
	High	ADVVDMVINR	1	1	1	Q6MKA6		0	944419072	0.002	0.1417	1.26339	2	1131.57	-15.2568	49.3385	0
	High	KFDILTEGIITK	1	1	1	Q6MKA6		0	92045764	0.009	0.2709	1.52125	3	1377.8	1.79482	52.1397	1
	Medium	IAEIATDNAPIK	1	1	1	Q6MKA6		0	1172329952	0.048	0.5519	1.34136	2	1255.69	4.52545	22.5931	0
Q6MH39	Isocitrate dehydrogenase [NADP] OS=Bdellovibrio bacteriovorus (strain ATCC 15356 / DSM 50701 / NCIMB 9529 / HD100) OX=264462 GN=icdA PE=3 SV=1 - [Q6MH39_BDEBA]	16.14	4.45121	1	5	5	5	290651812	409	46.2214	7.6792
	A2	Sequence	# PSMs	# Proteins	# Protein Groups	Protein Group Accessions	Modifications	ΔCn	Area	q-Value	PEP	XCorr	Charge	MH+ [Da]	ΔM [ppm]	RT [min]	# Missed Cleavages
	High	VANPVVELDGDEMTR	1	1	1	Q6MH39		0	276125836	0	0.002527	2.33054	2	1644.79	0.43388	43.1478	0
	High	VcVETVEAGFMTK	1	1	1	Q6MH39	C2(Carbamidomethyl)	0	319712020	0	0.0008341	2.12067	2	1470.7	2.4272	44.9304	0
	High	LVPNWTAPIcIGR	1	1	1	Q6MH39	C10(Carbamidomethyl)	0	276117580	0	0.05418	1.53779	2	1496.81	1.34734	71.3908	0
	High	DATNDQVTVDAAEAIK	1	1	1	Q6MH39		0	106807806	0	0.05958	1.27048	2	1660.8	-1.68057	34.647	0
	High	DIFEEIYQK	1	1	1	Q6MH39		0	257061760	0	0.03648	1.02139	2	1184.59	2.26735	65.6123	0
Q6MIR7	NADH-quinone oxidoreductase subunit F OS=Bdellovibrio bacteriovorus (strain ATCC 15356 / DSM 50701 / NCIMB 9529 / HD100) OX=264462 GN=nuoF PE=3 SV=1 - [Q6MIR7_BDEBA]	14.19	7.11212	1	5	5	5	126503836	430	46.7237	7.88428
	A2	Sequence	# PSMs	# Proteins	# Protein Groups	Protein Group Accessions	Modifications	ΔCn	Area	q-Value	PEP	XCorr	Charge	MH+ [Da]	ΔM [ppm]	RT [min]	# Missed Cleavages
	High	AVIPGGSSAPVLTAEEVAK	1	1	1	Q6MIR7		0	220998396	0	0.0007855	3.13575	2	1795.98	-0.386187	47.9289	0
	High	EAYAAGLLGK	1	1	1	Q6MIR7		0	57522490	0	0.02572	2.26607	2	992.543	1.67443	29.0903	0
	High	MQPQAIIDEVK	1	1	1	Q6MIR7		0	0	0	0.02174	1.7103	2	1271.67	0.639025	38.3361	0
	High	YLLcNADEGEPGTFK	1	1	1	Q6MIR7	C4(Carbamidomethyl)	0	100990622	0	0.0566	1.41343	2	1713.77	-2.6104	37.1748	0
	Medium	WGFLPK	1	1	1	Q6MIR7		0	1.84447e+07	0.013	0.3159	1.16395	2	747.421	2.29927	46.8046	0
Q6MK44	Peptidyl-prolyl cis-trans isomerase OS=Bdellovibrio bacteriovorus (strain ATCC 15356 / DSM 50701 / NCIMB 9529 / HD100) OX=264462 GN=fkpA PE=3 SV=1 - [Q6MK44_BDEBA]	34.63	6.62205	1	5	5	5	8.9137e+08	231	24.7968	9.01221
	A2	Sequence	# PSMs	# Proteins	# Protein Groups	Protein Group Accessions	Modifications	ΔCn	Area	q-Value	PEP	XCorr	Charge	MH+ [Da]	ΔM [ppm]	RT [min]	# Missed Cleavages
	High	ASYAIGQQIGGNLK	1	1	1	Q6MK44		0	647795685	0	0.002764	2.62181	2	1419.76	-1.91304	27.8781	0
	High	GTLTNGEQFDSSYDR	1	1	1	Q6MK44		0	388069788	0	0.0006924	2.37237	2	1689.74	0.947269	22.4954	0
	High	QQNIDFDADALAMALK	1	1	1	Q6MK44		0	317814958	0	0.01051	1.62787	2	1763.86	-0.433635	90.0908	0
	High	TTASGLQYIVEK	1	1	1	Q6MK44		0	1625420151	0	0.0306	1.53309	2	1309.7	0.205804	31.0435	0
	High	GQPAEFPVGGVIPGWTEALQLMK	1	1	1	Q6MK44		0	400895086	0.002	0.1312	1.77378	3	2425.27	5.3133	132.407	0
Q6MML9	Molybdopterin oxidoreductase, iron-sulfur binding subunit OS=Bdellovibrio bacteriovorus (strain ATCC 15356 / DSM 50701 / NCIMB 9529 / HD100) OX=264462 GN=hmoA PE=4 SV=1 - [Q6MML9_BDEBA]	6.78	6.89836	1	5	5	5	227758626	1033	113.722	8.23584
	A2	Sequence	# PSMs	# Proteins	# Protein Groups	Protein Group Accessions	Modifications	ΔCn	Area	q-Value	PEP	XCorr	Charge	MH+ [Da]	ΔM [ppm]	RT [min]	# Missed Cleavages
	High	KGDVVILSGNVASPATR	1	1	1	Q6MML9		0	71660919	0	0.006962	2.66252	3	1683.94	0.456716	22.7923	1
	High	GYALLEEWHAAPSVR	1	1	1	Q6MML9		0	359734528	0	0.006786	2.54019	3	1698.87	3.62635	52.8372	0
	High	ASYGDDVVPAFR	1	1	1	Q6MML9		0	243201970	0	0.01298	1.69565	2	1296.63	2.6704	39.0042	0
	High	HVVWEALSNDDVR	1	1	1	Q6MML9		0	80339380	0.001	0.08528	1.45823	2	1539.76	0.602527	33.2034	0
	High	TIAVEATLADYNK	1	1	1	Q6MML9		0	0	0.004	0.1902	1.27895	2	1408.74	7.60253	38.1518	0
Q6MJR4	50S ribosomal protein L25 OS=Bdellovibrio bacteriovorus (strain ATCC 15356 / DSM 50701 / NCIMB 9529 / HD100) OX=264462 GN=rplY PE=3 SV=1 - [RL25_BDEBA]	21.23	4.94898	1	3	3	4	3.35297e+08	212	22.4581	8.5874
	A2	Sequence	# PSMs	# Proteins	# Protein Groups	Protein Group Accessions	Modifications	ΔCn	Area	q-Value	PEP	XCorr	Charge	MH+ [Da]	ΔM [ppm]	RT [min]	# Missed Cleavages
	High	AIGLSEGGLLNVVLR	1	1	1	Q6MJR4		0	278849836	0	0.0001101	2.7963	2	1510.9	1.01583	97.2466	0
	High	NVPAVIYGAVTPTNVSVGEK	2	1	1	Q6MJR4		0	1.82015e+08	0	0.0009321	2.15268	2	2015.09	5.62723	57.2319	0
	High	AYENALFNLK	1	1	1	Q6MJR4		0	545025856	0	0.04715	1.29346	2	1182.62	4.65568	49.1921	0
Q6MGY6	30S ribosomal protein S2 OS=Bdellovibrio bacteriovorus (strain ATCC 15356 / DSM 50701 / NCIMB 9529 / HD100) OX=264462 GN=rpsB PE=3 SV=1 - [RS2_BDEBA]	15.02	8.94389	1	2	3	4	2.47281e+09	313	34.4389	9.0415
	A2	Sequence	# PSMs	# Proteins	# Protein Groups	Protein Group Accessions	Modifications	ΔCn	Area	q-Value	PEP	XCorr	Charge	MH+ [Da]	ΔM [ppm]	RT [min]	# Missed Cleavages
	High	RLGIPVVAIADTNSDPESVDFAIPGNDDAIR	1	1	1	Q6MGY6		0	353154512	0	1.275e-05	5.12089	3	3237.65	2.10391	93.6446	1
	High	LTDFLAGIR	1	1	1	Q6MGY6		0	8.7719e+08	0	0.008492	2.16582	2	1005.57	0.779318	59.2995	0
	High	LIFVGTK	2	2	2	P0A7V0;Q6MGY6		0	6.18807e+09	0	0.04912	1.65719	2	777.489	2.33418	30.5114	0
P61331	Elongation factor Ts OS=Bdellovibrio bacteriovorus (strain ATCC 15356 / DSM 50701 / NCIMB 9529 / HD100) OX=264462 GN=tsf PE=3 SV=1 - [EFTS_BDEBA]	20.45	7.04481	1	4	4	4	2.96008e+08	308	32.9362	6.81494
	A2	Sequence	# PSMs	# Proteins	# Protein Groups	Protein Group Accessions	Modifications	ΔCn	Area	q-Value	PEP	XCorr	Charge	MH+ [Da]	ΔM [ppm]	RT [min]	# Missed Cleavages
	High	FLAENcLLDQPFVK	1	1	1	P61331	C6(Carbamidomethyl)	0	558195364	0	0.001198	2.73193	2	1693.86	0.924289	77.2223	0
	High	ALEATSGDFNAAVEWLR	1	1	1	P61331		0	2.14752e+08	0	0.0003146	2.58017	2	1849.91	-0.422164	88.2016	0
	High	TNLEGDVLAQAYAADSSK	1	1	1	P61331		0	0	0	0.02131	1.73271	2	1852.9	4.47464	55.1138	0
	High	KTNDFAAEVAAQMK	1	1	1	P61331		0	115076629	0	0.03978	1.37051	2	1523.75	0.33727	30.8083	1
Q6MJS6	Protease OS=Bdellovibrio bacteriovorus (strain ATCC 15356 / DSM 50701 / NCIMB 9529 / HD100) OX=264462 GN=Bd2692 PE=3 SV=1 - [Q6MJS6_BDEBA]	12.28	7.53645	1	4	4	4	5.6855e+08	513	52.9526	6.3667
	A2	Sequence	# PSMs	# Proteins	# Protein Groups	Protein Group Accessions	Modifications	ΔCn	Area	q-Value	PEP	XCorr	Charge	MH+ [Da]	ΔM [ppm]	RT [min]	# Missed Cleavages
	High	FLGADGSGDLNNAIK	1	1	1	Q6MJS6		0	624544290	0	0.00379	2.78445	2	1491.75	2.41517	37.5489	0
	High	VDAYEAVEAVMSK	1	1	1	Q6MJS6		0	499013970	0	0.002942	2.76159	2	1411.68	0.76724	75.7195	0
	High	MVVVPAAATIKPSETLALSVLHGK	1	1	1	Q6MJS6		0	389705630	0	0.024	2.35413	4	2432.4	3.21708	74.8739	0
	High	SQAAPLLEAVK	1	1	1	Q6MJS6		0	582093124	0	0.005769	1.9904	2	1126.65	2.54953	30.8717	0
Q6MHE6	Uncharacterized protein OS=Bdellovibrio bacteriovorus (strain ATCC 15356 / DSM 50701 / NCIMB 9529 / HD100) OX=264462 GN=Bd3603 PE=4 SV=1 - [Q6MHE6_BDEBA]	6.29	6.39655	1	4	4	4	1.36502e+08	684	77.4948	8.38232
	A2	Sequence	# PSMs	# Proteins	# Protein Groups	Protein Group Accessions	Modifications	ΔCn	Area	q-Value	PEP	XCorr	Charge	MH+ [Da]	ΔM [ppm]	RT [min]	# Missed Cleavages
	High	VIVVDPESEAPQAYFGSK	1	1	1	Q6MHE6		0	233589872	0	0.00176	2.81925	2	1935.98	4.46385	58.5254	0
	High	EQILAWFR	1	1	1	Q6MHE6		0	39120865	0	0.06213	1.87143	2	1062.57	1.17368	75.9133	0
	High	EFGAQLFDQK	1	1	1	Q6MHE6		0	136795202	0	0.06739	1.70587	2	1182.58	1.7597	44.036	0
	High	IQWFNDR	1	1	1	Q6MHE6		0	0	0.002	0.1512	1.36116	2	978.481	1.93708	34.979	0
Q6MP53	Uncharacterized protein OS=Bdellovibrio bacteriovorus (strain ATCC 15356 / DSM 50701 / NCIMB 9529 / HD100) OX=264462 GN=Bd1012 PE=4 SV=1 - [Q6MP53_BDEBA]	4.04	3.74566	1	4	4	4	115482020	1336	148.818	8.45557
	A2	Sequence	# PSMs	# Proteins	# Protein Groups	Protein Group Accessions	Modifications	ΔCn	Area	q-Value	PEP	XCorr	Charge	MH+ [Da]	ΔM [ppm]	RT [min]	# Missed Cleavages
	High	NNASDTLMTVETSTGGAK	1	1	1	Q6MP53		0	105582938	0	0.002084	2.13617	2	1796.83	-0.94767	28.1603	0
	High	NFDFPDFILTLK	1	1	1	Q6MP53		0	192591304	0	0.05514	1.6095	2	1469.77	0.209941	127.755	0
	High	EIFSLGLNALQDDLGLR	1	1	1	Q6MP53		0	17733271	0	0.05144	1.24426	2	1874	-1.24972	124.999	0
	High	SLIGLTR	1	1	1	Q6MP53		0.0213	48271818	0.002	0.1487	1.38307	2	759.475	4.08062	26.88	0
Q6MNC2	SWIB/MDM2 domain-containing protein OS=Bdellovibrio bacteriovorus (strain ATCC 15356 / DSM 50701 / NCIMB 9529 / HD100) OX=264462 GN=Bd1337 PE=4 SV=1 - [Q6MNC2_BDEBA]	20.71	8.65433	1	2	2	4	2570377743	140	14.7476	10.8726
	A2	Sequence	# PSMs	# Proteins	# Protein Groups	Protein Group Accessions	Modifications	ΔCn	Area	q-Value	PEP	XCorr	Charge	MH+ [Da]	ΔM [ppm]	RT [min]	# Missed Cleavages
	High	ALTPSAALAAVVGASPLPR	3	1	1	Q6MNC2		0	3773830300	0	0.0001939	3.38666	3	1762.02	0.51939	101.251	0
	High	TQVSMFDMTK	1	1	1	Q6MNC2		0	1366925186	0.001	0.1218	1.18062	2	1187.55	1.28016	35.6724	0
Q6MM13	Acetyl-CoA acyltransferase OS=Bdellovibrio bacteriovorus (strain ATCC 15356 / DSM 50701 / NCIMB 9529 / HD100) OX=264462 GN=Bd1835 PE=3 SV=1 - [Q6MM13_BDEBA]	10.07	8.40172	1	4	4	4	1.72772e+08	447	48.0581	8.77783
	A2	Sequence	# PSMs	# Proteins	# Protein Groups	Protein Group Accessions	Modifications	ΔCn	Area	q-Value	PEP	XCorr	Charge	MH+ [Da]	ΔM [ppm]	RT [min]	# Missed Cleavages
	High	AEALGYKPLATIR	1	1	1	Q6MM13		0	1.4309e+08	0	0.003371	2.80342	3	1402.81	1.14637	24.7355	0
	High	MGLGPVYSTPVALK	1	1	1	Q6MM13		0	228447740	0	0.005819	2.33321	2	1432.79	-0.943086	54.8001	0
	High	VVALNAGIPLK	1	1	1	Q6MM13		0	146778078	0	0.01445	1.63363	2	1094.7	2.9117	39.9517	0
	High	IVLTLAK	1	1	1	Q6MM13		0	24300504	0.004	0.189	1.63146	2	757.52	2.73256	27.4293	0
Q6ML47	Acyl-coenzyme A dehydrogenase OS=Bdellovibrio bacteriovorus (strain ATCC 15356 / DSM 50701 / NCIMB 9529 / HD100) OX=264462 GN=Bd2174 PE=3 SV=1 - [Q6ML47_BDEBA]	6.86	9.08341	1	4	4	4	2.1345e+08	816	88.9435	8.66064
	A2	Sequence	# PSMs	# Proteins	# Protein Groups	Protein Group Accessions	Modifications	ΔCn	Area	q-Value	PEP	XCorr	Charge	MH+ [Da]	ΔM [ppm]	RT [min]	# Missed Cleavages
	High	DVIVNAEDAIIGGVAGAGK	1	1	1	Q6ML47		0	114643162	0	0.01122	2.56194	3	1768.94	0.0653974	95.8175	0
	High	IGAAAYQLEAMR	1	1	1	Q6ML47		0	256776942	0	0.00336	2.29795	2	1293.67	5.55455	33.6606	0
	High	VHLLLDEALQK	1	1	1	Q6ML47		0	125148400	0	0.06811	2.25392	3	1278.75	2.69758	37.9463	0
	High	DLFSGNPNFGNLLK	1	1	1	Q6ML47		0	2.58425e+08	0	0.004928	1.96959	2	1535.78	-0.645887	96.1673	0
Q6MMC1	Putative K(+)-stimulated pyrophosphate-energized sodium pump OS=Bdellovibrio bacteriovorus (strain ATCC 15356 / DSM 50701 / NCIMB 9529 / HD100) OX=264462 GN=ppa PE=3 SV=1 - [Q6MMC1_BDEBA]	8.87	6.94844	1	4	4	4	2.59953e+08	688	69.1093	5.78271
	A2	Sequence	# PSMs	# Proteins	# Protein Groups	Protein Group Accessions	Modifications	ΔCn	Area	q-Value	PEP	XCorr	Charge	MH+ [Da]	ΔM [ppm]	RT [min]	# Missed Cleavages
	High	AITDELDAVGNTTAAIGK	1	1	1	Q6MMC1		0	345863296	0	0.0007207	3.07813	2	1759.91	2.742	60.2124	0
	High	DTSGPGVAILIK	1	1	1	Q6MMC1		0	1.14196e+08	0	0.01091	1.95508	2	1170.68	2.37083	49.0484	0
	High	AAVVGDTVGDPFK	1	1	1	Q6MMC1		0	261788219	0	0.002687	1.91522	2	1275.66	1.32815	36.5508	0
	Medium	aATYANVRTSQAAAGGSK	1	1	1	Q6MMC1	N-Term(Acetyl)	0	172206118	0.023	0.4096	1.58556	3	1765.89	2.50009	44.906	1
Q6MP85	Putative hydrolase OS=Bdellovibrio bacteriovorus (strain ATCC 15356 / DSM 50701 / NCIMB 9529 / HD100) OX=264462 GN=Bd0978 PE=4 SV=1 - [Q6MP85_BDEBA]	11.04	7.29978	1	3	3	4	3.84332e+08	317	35.5355	8.60205
	A2	Sequence	# PSMs	# Proteins	# Protein Groups	Protein Group Accessions	Modifications	ΔCn	Area	q-Value	PEP	XCorr	Charge	MH+ [Da]	ΔM [ppm]	RT [min]	# Missed Cleavages
	High	NAGLEcITcGIQK	1	1	1	Q6MP85	C6(Carbamidomethyl); C9(Carbamidomethyl)	0	692317084	0	0.002128	2.86484	2	1463.7	3.49481	30.3573	0
	High	DMSHADWTYFNQLLNR	2	1	1	Q6MP85		0	231415854	0	0.009486	2.55059	3	2010.91	-1.45064	91.9386	0
	Medium	DFcILK	1	1	1	Q6MP85	C3(Carbamidomethyl)	0	2.29262e+08	0.011	0.2981	1.13849	2	795.409	2.90796	40.3925	0
Q6MH16	Lon protease OS=Bdellovibrio bacteriovorus (strain ATCC 15356 / DSM 50701 / NCIMB 9529 / HD100) OX=264462 GN=lon PE=2 SV=1 - [Q6MH16_BDEBA]	3.49	5.75617	1	3	3	4	1.6369e+08	831	93.3797	8.55811
	A2	Sequence	# PSMs	# Proteins	# Protein Groups	Protein Group Accessions	Modifications	ΔCn	Area	q-Value	PEP	XCorr	Charge	MH+ [Da]	ΔM [ppm]	RT [min]	# Missed Cleavages
	High	VMAIGGLK	1	1	1	Q6MH16		0	7.78435e+06	0	0.05165	2.13364	2	788.471	1.96817	24.2352	0
	High	VQQLPLLPLR	1	1	1	Q6MH16		0	265277777	0	0.02338	1.88289	2	1176.75	1.47285	64.648	0
	High	SINALEEAMSK	2	1	1	Q6MH16		0	218008211	0	0.02	1.73964	2	1192.59	2.5043	35.4801	0
Q6MHE5	Uncharacterized protein OS=Bdellovibrio bacteriovorus (strain ATCC 15356 / DSM 50701 / NCIMB 9529 / HD100) OX=264462 GN=Bd3604 PE=4 SV=1 - [Q6MHE5_BDEBA]	11.19	3.57253	1	4	4	4	153825554	402	45.1402	8.82178
	A2	Sequence	# PSMs	# Proteins	# Protein Groups	Protein Group Accessions	Modifications	ΔCn	Area	q-Value	PEP	XCorr	Charge	MH+ [Da]	ΔM [ppm]	RT [min]	# Missed Cleavages
	High	SIPTGQFLVESK	1	1	1	Q6MHE5		0	210657992	0	0.02682	1.94556	2	1305.71	1.72291	38.1191	0
	High	DALLENFVK	1	1	1	Q6MHE5		0	175562185	0	0.03921	1.62697	2	1048.57	2.2492	61.4913	0
	High	STDTGTVYNNSVYIPAK	1	1	1	Q6MHE5		0	75256485	0.003	0.1691	0.717873	2	1829.89	-0.123657	28.6105	0
	High	FGLPSIK	1	1	1	Q6MHE5		0	2.74057e+07	0.004	0.1814	1.49029	2	761.458	3.01007	36.4943	0
Q6MLA3	LPS-assembly protein LptD OS=Bdellovibrio bacteriovorus (strain ATCC 15356 / DSM 50701 / NCIMB 9529 / HD100) OX=264462 GN=ostA PE=3 SV=1 - [Q6MLA3_BDEBA]	4.48	0	1	1	1	4	76929658	803	91.8249	5.24951
	A2	Sequence	# PSMs	# Proteins	# Protein Groups	Protein Group Accessions	Modifications	ΔCn	Area	q-Value	PEP	XCorr	Charge	MH+ [Da]	ΔM [ppm]	RT [min]	# Missed Cleavages
	Medium	DQVKSWAYIAQFKPPGDcmMITFIHDQVTGGDTNFK	4	1	1	Q6MLA3	C18(Carbamidomethyl); M19(Oxidation)	0	76929658	0.042	0.5183	0.239671	3	4161.93	-3.84452	124.835	1
Q6MPH6	Uncharacterized protein OS=Bdellovibrio bacteriovorus (strain ATCC 15356 / DSM 50701 / NCIMB 9529 / HD100) OX=264462 GN=Bd0878 PE=4 SV=1 - [Q6MPH6_BDEBA]	7.09	7.42284	1	3	3	4	5.09145e+08	578	64.8833	8.646
	A2	Sequence	# PSMs	# Proteins	# Protein Groups	Protein Group Accessions	Modifications	ΔCn	Area	q-Value	PEP	XCorr	Charge	MH+ [Da]	ΔM [ppm]	RT [min]	# Missed Cleavages
	High	NYVTDVPDLITDNHIPSSR	2	1	1	Q6MPH6		0	652273894	0	0.0003541	2.79812	3	2156.07	2.38372	58.6252	0
	High	FQYPFFSHPQVK	1	1	1	Q6MPH6		0	658722000	0	0.01017	2.37646	3	1524.76	0.767499	41.9369	0
	High	SWTGLLGLLK	1	1	1	Q6MPH6		0	216438021	0	0.01721	1.37819	2	1087.65	0.437232	103.854	0
Q6MR70	Serine protein kinase OS=Bdellovibrio bacteriovorus (strain ATCC 15356 / DSM 50701 / NCIMB 9529 / HD100) OX=264462 GN=prkA PE=4 SV=1 - [Q6MR70_BDEBA]	7.24	6.58311	1	4	4	4	3.62164e+08	691	79.7341	6.75635
	A2	Sequence	# PSMs	# Proteins	# Protein Groups	Protein Group Accessions	Modifications	ΔCn	Area	q-Value	PEP	XCorr	Charge	MH+ [Da]	ΔM [ppm]	RT [min]	# Missed Cleavages
	High	LDVAFLYDLLGASQEHR	1	1	1	Q6MR70		0	2.91174e+08	0	0.0002746	3.00352	3	1947	2.68217	119.297	0
	High	IDIPYITR	1	1	1	Q6MR70		0	664603273	0	0.02875	1.95107	2	990.565	3.00398	54.9319	0
	High	EHWSGTFEEYLDLVK	1	1	1	Q6MR70		0	108862261	0	0.05215	1.91025	3	1852.87	-1.44562	87.3201	0
	High	GMIEFVEVLK	1	1	1	Q6MR70		0	1.30713e+08	0	0.03039	1.62852	2	1164.64	2.80171	82.7573	0
CON_IPI00714446.3	SWISS-PROT:Q3ZBD7 (Bos taurus) Glucose-6-phosphate isomerase	10.23	1.6438	1	3	3	3	2.83284e+08	557	62.831	7.7085
	A2	Sequence	# PSMs	# Proteins	# Protein Groups	Protein Group Accessions	Modifications	ΔCn	Area	q-Value	PEP	XCorr	Charge	MH+ [Da]	ΔM [ppm]	RT [min]	# Missed Cleavages
	High	SGTRVNYQTGPIVWGEPGTNGQHAFYQLIHQGTK	1	1	1	CON_IPI00714446.3		0	262825224	0	0.07215	2.17222	4	3741.83	-5.02336	79.8918	1
	High	FAAYFQQGDMESNGK	1	1	1	CON_IPI00714446.3		0	473041388	0.005	0.2086	1.6438	2	1692.74	2.25096	34.2825	0
	Medium	sRGVEAAR	1	1	1	CON_IPI00714446.3	N-Term(Acetyl)	0	113984400	0.02	0.3861	1.14255	2	887.473	4.54095	75.1611	1
Q6MJ27	50S ribosomal protein L6 OS=Bdellovibrio bacteriovorus (strain ATCC 15356 / DSM 50701 / NCIMB 9529 / HD100) OX=264462 GN=rplF PE=3 SV=1 - [RL6_BDEBA]	12.78	4.29	1	2	2	3	5.49472e+08	180	19.2004	10.0669
	A2	Sequence	# PSMs	# Proteins	# Protein Groups	Protein Group Accessions	Modifications	ΔCn	Area	q-Value	PEP	XCorr	Charge	MH+ [Da]	ΔM [ppm]	RT [min]	# Missed Cleavages
[truncated: 1,314 more rows]
