# Supplementary material for: Prey killing without invasion by Bdellovibrio bacteriovorus defective for a MIDAS-family adhesin
Source: Nat Commun. 2024 Apr 9;15:3078. doi: 10.1038/s41467-024-47412-3 (PMC11003981; doi:10.1038/s41467-024-47412-3)
Supplement: Supplementary file 6 — Source data [file 41467_2024_47412_MOESM6_ESM.xlsx]

## Sheet: Figure 1a
Timecourse for mCherry labelled WT and mutant
Three biological repeats. Images from one experiment illustrated in Figure 1a
Images for panels
DBd875:Bd0064mCherry SXO
	Image number used
Time	DBd875	HD100
0	005	007
15	016, 017	018
30	009	012
45	001	014
60	008, 002	014
120	007, 005	020
180	001	012, 017
240	012, 008, 004, 001	023, 017
300	002, 004	013, 014, 015
360	013, 010, 012	001

## Sheet: Figure 1b
Example bdelloplasts- Original images from which a region of interest was chosen and false coloured
Three biological repeats.
Original (full) image screenshot with region of interest highlighted in grey rectangle											False coloured (full) image screenshot with region of interest highlighted in grey rectangle
Region of interest with figure 1b displayed bdelloplasts highlighted (original colour)

## Sheet: Figure 1c data
Statistical analysis of bdelloplast phenotype for the midas knockout mutants
Three biological repeats
Multiple images per strain were counted, with the phenotype of the bdelloplast scored. This data was inputted into prism for analysis.
	HD100	Bd0767	Bd0875	ΔBd3132	Bd0767Bd0875Bd3132	HD100a	ΔBd1483a
Number of values	3	3	3	3	3	3	3
Minimum	0	0	7.5	0	8.8	0	0
Maximum	0.4	0.5	13.2	0.8	16.6	0.3	0
Range	0.4	0.5	5.7	0.8	7.8	0.3	0
Mean	0.2333	0.1667	10.07	0.3333	11.7	0.1	0
Std. Deviation	0.2082	0.2887	2.892	0.4163	4.267	0.1732	0
Std. Error of Mean	0.1202	0.1667	1.67	0.2404	2.464	0.1	0
Percentage of rounded dead bdelloplasts
HD100	ΔBd0767	ΔBd0875	ΔBd3132	ΔBd0767ΔBd0875ΔBd3132	HD100a	ΔBd1483a
0.4	0.5	9.5	0.2	8.8	0.3	0
0.3	0	13.2	0.8	16.6	0	0
0	0	7.5	0	9.7	0	0
Number of families	1
Number of comparisons per family	10
Alpha	0.05
Analysis- ordinary one way ANOVA (multiple comparisons)
Tukey's multiple comparisons test	Mean Diff.	95.00% CI of diff.	Below threshold?	Summary	Adjusted P Value
HD100 vs. ΔBd0767	0.06667	-6.163 to 6.296	No	ns	>0.9999	A-B
HD100 vs. ΔBd0875	-9.833	-16.06 to -3.604	Yes	**	0.0029	A-C
HD100 vs. ΔBd3132	-0.1	-6.330 to 6.130	No	ns	>0.9999	A-D
HD100 vs. ΔBd0767ΔBd0875ΔBd3132	-11.47	-17.70 to -5.237	Yes	***	0.0009	A-E
ΔBd0767 vs. ΔBd0875	-9.9	-16.13 to -3.670	Yes	**	0.0027	B-C
ΔBd0767 vs. ΔBd3132	-0.1667	-6.396 to 6.063	No	ns	>0.9999	B-D
ΔBd0767 vs. ΔBd0767ΔBd0875ΔBd3132	-11.53	-17.76 to -5.304	Yes	***	0.0009	B-E
ΔBd0875 vs. ΔBd3132	9.733	3.504 to 15.96	Yes	**	0.0031	C-D
ΔBd0875 vs. ΔBd0767ΔBd0875ΔBd3132	-1.633	-7.863 to 4.596	No	ns	0.9041	C-E
ΔBd3132 vs. ΔBd0767ΔBd0875ΔBd3132	-11.37	-17.60 to -5.137	Yes	***	0.001	D-E
Test details	Mean 1	Mean 2	Mean Diff.	SE of diff.	n1	n2	q	DF
HD100 vs. ΔBd0767	0.2333	0.1667	0.06667	1.893	3	3	0.04981	10
HD100 vs. ΔBd0875	0.2333	10.07	-9.833	1.893	3	3	7.347	10
HD100 vs. ΔBd3132	0.2333	0.3333	-0.1	1.893	3	3	0.07471	10
HD100 vs. ΔBd0767ΔBd0875ΔBd3132	0.2333	11.7	-11.47	1.893	3	3	8.567	10
ΔBd0767 vs. ΔBd0875	0.1667	10.07	-9.9	1.893	3	3	7.396	10
ΔBd0767 vs. ΔBd3132	0.1667	0.3333	-0.1667	1.893	3	3	0.1245	10
ΔBd0767 vs. ΔBd0767ΔBd0875ΔBd3132	0.1667	11.7	-11.53	1.893	3	3	8.617	10
ΔBd0875 vs. ΔBd3132	10.07	0.3333	9.733	1.893	3	3	7.272	10
ΔBd0875 vs. ΔBd0767ΔBd0875ΔBd3132	10.07	11.7	-1.633	1.893	3	3	1.22	10
ΔBd3132 vs. ΔBd0767ΔBd0875ΔBd3132	0.3333	11.7	-11.37	1.893	3	3	8.492	10
Analysis of ΔBd1483 vs HD100 performed as a separate experiment to the other single mutant/knockout strains
Column G	ΔBd1483a
vs.	vs.
Column F	HD100a
Unpaired t test
P value	0.3739
P value summary	ns
Significantly different (P < 0.05)?	No
One- or two-tailed P value?	Two-tailed
t, df	t=1.000, df=4

## Sheet: Figure 1d
Immunostaining of Bd0875mCherry
Two biological repeats. Images from one experiment illustrated in Figure 1d

## Sheet: Figure 1e
Representative images at timepoints between T 20 and T30 for B bacteriovorus Bd0875mCherry:Bd0064mCerulean
One biological repeat
Multiple images per timepoint captured for visual analysis
Example bdelloplasts contained in figure 1e captured from the compostite images below

## Sheet: Figure 3b data
Statistical analysis for the complementation of the mutant (knockout) strains with either the full length WT Bd0875 gene sequence or Bd0875 sequence with defined mutations (figure 3b)
Three biological repeats
Multiple images per strain were counted, with the phenotype of the bdelloplast scored. This data was inputted into prism for analysis.
Number of families	1
Number of comparisons per family	4
Alpha	0.05
Analysis- ordinary one way ANOVA (multiple comparisons)
Dunnett's multiple comparisons test	Mean Diff.	95.00% CI of diff.	Below threshold?	Summary	Adjusted P Value	A-?
HD100 vs. ΔBd0875	-8.413	-10.45 to -6.376	Yes	****	<0.0001	B	ΔBd0875
HD100 vs. ΔBd0767ΔBd0875ΔBd3132	-7.67	-9.708 to -5.632	Yes	****	<0.0001	C	ΔBd0767ΔBd0875ΔBd3132
HD100 vs. ΔBd0875:Bd0875	0	-2.038 to 2.038	No	ns	>0.9999	D	ΔBd0875:Bd0875
HD100 vs. ΔBd0767ΔBd0875ΔBd3132:Bd0875	0.09	-1.948 to 2.128	No	ns	0.9998	E	ΔBd0767ΔBd0875ΔBd3132:Bd0875
Test details	Mean 1	Mean 2	Mean Diff.	SE of diff.	n1	n2	q	DF				HD100	ΔBd0875	ΔBd0767ΔBd0875ΔBd3132	ΔBd0875:Bd0875	ΔBd0767ΔBd0875ΔBd3132:Bd0875
HD100 vs. ΔBd0875	0.56	8.973	-8.413	0.7049	3	3	11.94	10			Number of values	3	3	3	3	3
HD100 vs. ΔBd0767ΔBd0875ΔBd3132	0.56	8.23	-7.67	0.7049	3	3	10.88	10
HD100 vs. ΔBd0875:Bd0875	0.56	0.56	0	0.7049	3	3	0	10			Minimum	0.3	8.26	6.67	0.33	0.27
HD100 vs. ΔBd0767ΔBd0875ΔBd3132:Bd0875	0.56	0.47	0.09	0.7049	3	3	0.1277	10			Maximum	0.9	9.95	9.95	0.96	0.65
											Range	0.6	1.69	3.28	0.63	0.38
Number of families	1
Number of comparisons per family	15										Mean	0.56	8.973	8.23	0.56	0.47
Alpha	0.05										Std. Deviation	0.3079	0.8752	1.646	0.3477	0.1908
											Std. Error of Mean	0.1778	0.5053	0.9502	0.2007	0.1102
Tukey's multiple comparisons test	Mean Diff.	95.00% CI of diff.	Below threshold?	Summary	Adjusted P Value
HD100 vs. ΔBd0875	-9.2	-12.34 to -6.058	Yes	****	<0.0001	A-B
HD100 vs. ΔBd0875:Bd0875	-0.1333	-3.276 to 3.009	No	ns	>0.9999	A-C
HD100 vs. ΔBd0875:Bd0875 D66A	-7.4	-10.54 to -4.258	Yes	****	<0.0001	A-D
HD100 vs. ΔBd0875:Bd0875 E213A	-5.467	-8.609 to -2.324	Yes	***	0.0009	A-E
HD100 vs. ΔBd0875:Bd0875 Y349A	-0.1	-3.242 to 3.042	No	ns	>0.9999	A-F
ΔBd0875 vs. ΔBd0875:Bd0875	9.067	5.924 to 12.21	Yes	****	<0.0001	B-C
ΔBd0875 vs. ΔBd0875:Bd0875 D66A	1.8	-1.342 to 4.942	No	ns	0.4338	B-D
ΔBd0875 vs. ΔBd0875:Bd0875 E213A	3.733	0.5910 to 6.876	Yes	*	0.0172	B-E
ΔBd0875 vs. ΔBd0875:Bd0875 Y349A	9.1	5.958 to 12.24	Yes	****	<0.0001	B-F
ΔBd0875:Bd0875 vs. ΔBd0875:Bd0875 D66A	-7.267	-10.41 to -4.124	Yes	****	<0.0001	C-D
ΔBd0875:Bd0875 vs. ΔBd0875:Bd0875 E213A	-5.333	-8.476 to -2.191	Yes	**	0.0011	C-E
ΔBd0875:Bd0875 vs. ΔBd0875:Bd0875 Y349A	0.03333	-3.109 to 3.176	No	ns	>0.9999	C-F
ΔBd0875:Bd0875 D66A vs. ΔBd0875:Bd0875 E213A	1.933	-1.209 to 5.076	No	ns	0.3636	D-E
ΔBd0875:Bd0875 D66A vs. ΔBd0875:Bd0875 Y349A	7.3	4.158 to 10.44	Yes	****	<0.0001	D-F
ΔBd0875:Bd0875 E213A vs. ΔBd0875:Bd0875 Y349A	5.367	2.224 to 8.509	Yes	**	0.001	E-F
Test details	Mean 1	Mean 2	Mean Diff.	SE of diff.	n1	n2	q	DF
HD100 vs. ΔBd0875	0.1	9.3	-9.2	0.9355	3	3	13.91	12
HD100 vs. ΔBd0875:Bd0875	0.1	0.2333	-0.1333	0.9355	3	3	0.2016	12
HD100 vs. ΔBd0875:Bd0875 D66A	0.1	7.5	-7.4	0.9355	3	3	11.19	12
HD100 vs. ΔBd0875:Bd0875 E213A	0.1	5.567	-5.467	0.9355	3	3	8.264	12
HD100 vs. ΔBd0875:Bd0875 Y349A	0.1	0.2	-0.1	0.9355	3	3	0.1512	12
ΔBd0875 vs. ΔBd0875:Bd0875	9.3	0.2333	9.067	0.9355	3	3	13.71	12
ΔBd0875 vs. ΔBd0875:Bd0875 D66A	9.3	7.5	1.8	0.9355	3	3	2.721	12
ΔBd0875 vs. ΔBd0875:Bd0875 E213A	9.3	5.567	3.733	0.9355	3	3	5.644	12
ΔBd0875 vs. ΔBd0875:Bd0875 Y349A	9.3	0.2	9.1	0.9355	3	3	13.76	12
ΔBd0875:Bd0875 vs. ΔBd0875:Bd0875 D66A	0.2333	7.5	-7.267	0.9355	3	3	10.99	12
ΔBd0875:Bd0875 vs. ΔBd0875:Bd0875 E213A	0.2333	5.567	-5.333	0.9355	3	3	8.062	12
ΔBd0875:Bd0875 vs. ΔBd0875:Bd0875 Y349A	0.2333	0.2	0.03333	0.9355	3	3	0.05039	12
ΔBd0875:Bd0875 D66A vs. ΔBd0875:Bd0875 E213A	7.5	5.567	1.933	0.9355	3	3	2.923	12
ΔBd0875:Bd0875 D66A vs. ΔBd0875:Bd0875 Y349A	7.5	0.2	7.3	0.9355	3	3	11.04	12
ΔBd0875:Bd0875 E213A vs. ΔBd0875:Bd0875 Y349A	5.567	0.2	5.367	0.9355	3	3	8.113	12

## Sheet: SOM Figure 1
Representative images of Live/Dead staining at 120 mins post mixing of predator and prey for the WT HD100 and the single and triple deletion mutant strains.
"TriKO" represents the deletion of Bd0767, Bd0875 and Bd3132 from the WT genome.
In the final figure, syto-9 stained (live) cells are false coloured yellow, propidium iodide stained (dead) cells are false coloured magenta.

## Sheet: SOM Figure 2
Microscopic examples of predation of E. coli S17-1 pZMR100 by B. bacteriovorus strains marked with a red Bd0064mCherry cytoplasmic marker:
HD100:Bd0064Mcherry (top two rows- figure name HDcompl to note WT control for the complementation experiment) versus delta bd0875: Bd0064Mcherry (next two rows) versus deltabd0875:bd0874 Bd0064Mcherry(bottom two rows)
Images representative of three biological repeats

## Sheet: SOM Figure 3
Microscopic images from percoll gradient for the separation of bdelloplasts
One percoll gradient performed. Following each spin, live-dead staining was performed, 6-8 fields of view images captured. Representative images displayed in figure.
